# Supplementary material for: Phytochrome B sets condensate number through graded nucleator states and seeding-site efficacy
Source: Nat Commun. 2026 Jun 2;17:7072. doi: 10.1038/s41467-026-73929-w (PMC13392045; doi:10.1038/s41467-026-73929-w)
Supplement: Supplementary file 3 — Supplementary Data 1 [file 41467_2026_73929_MOESM3_ESM.xlsx]

## Sheet: Library Summary
List of index primers used for amplification of Oligopaint FISH probe libraries.
Probe libraries	Chr	Target size (kb)	Start	Stop	No. of probes	No. of probes per kb	Forward-index primer	T7+Reverse-index primer
CEN178	pAL1	0.178	N/A	N/A	2	N/A	AATGTCCGTACCGCGTGCCA	TAATACGACTCACTATAGGGTCGAGATAGGCCGCGCTAGA
PC1N	1	1500	13000000	14500000	6297	4.2	AACCTTAGCACGCCGGAGTG	TAATACGACTCACTATAGGGTGAAGTTGCGCGCTGGCTCT
PC1S	1	1500	15100000	16600000	4695	3.13	TACAACGACGCGGTACTCCA	TAATACGACTCACTATAGGGTATGCGTTGCGTCGTGAGAG
PC2N	2	1300	2300000	3600000	5728	4.41	GGTAGAAGCGCTCAGGTTCC	TAATACGACTCACTATAGGGCCGTAAGCGTCCGACACTCT
PC2S	2	1300	4000000	5300000	5321	4.09	CGACTGTCCGCTGCGTTACT	TAATACGACTCACTATAGGGTTGTCAGACGGCCTCCAGCT
PC3N	3	1500	12000000	13500000	5618	3.75	ACCGTTAGACCGTACGCTGT	TAATACGACTCACTATAGGGTGGAATGCCTGACGCGAAGG
PC3S	3	1200	13800000	15000000	5421	4.52	GGTATTACGAGCGCCAACCG	TAATACGACTCACTATAGGGTTGCAGAGCGCCTACCTTCT
PC4N	4	1300	2600000	3900000	4920	3.78	TACCAGGTAGCGGCGTATGG	TAATACGACTCACTATAGGGGTACAGGCTAACGCATCGCT
PC4S	4	1500	4000000	5500000	5504	3.67	CTGCTACCGCGCGTCTTACA	TAATACGACTCACTATAGGGTTGGTTACCGCCTGTCGTCT
PC5N	5	1300	10200000	11500000	5737	4.41	CAGTAGGTGGCGTACGCTCA	TAATACGACTCACTATAGGGAATACCGCGCGACACAGACG
PC5S	5	1500	12000000	13500000	5168	3.45	TATCGGCGCGCTAACGTCCT	TAATACGACTCACTATAGGGCCGAATCGCGCAACCTAACT

## Sheet: CEN178 label
The fluorescently labeled reverse transcription primer for labeling CEN178 probes.
Name	Sequence 5' - 3'
Fluorescent RT primer_ATTO 633	/5ATTO633N/ACGTTCTGCGATCGGTCTGGA

## Sheet: branched amplification oligos
List of oligo sequences used in the branched-DNA amplification of Oligopaint FISH. For LNA oligos, the LNA residues are labeled with a “+” sign preceding their positions.
Name	Sequence 5' - 3'
RT primer_488	TGCTGAGTGTCGCACGTTCTGCGATCGGTCTGGA
Preamplifier_488	TGCGA+C+ACTC+AGC+ATTTTTTTTTTGCTAGCCTATCAGATTTGCTAGCCTATCAGATTTGCTAGCCTATCAGATTTGCTAGCCTATCAGA
Amplifier_488	TC+TG+ATA+GGCTAGCTTTTTTTTTTCGCTATCCAGTGACTTTCGCTATCCAGTGACTTTCGCTATCCAGTGACTTTCGCTATCCAGTGAC
Fluorescent oligo_ATTO 488	/5ATTO488N/AG+TCACTGG+A+TAG+CGA/3ATTO488N/
RT primer_565	CGCTGACGTACGGTCGTTCTGCGATCGGTCTGGA
Preamplifier_565	A+CCGTACGT+CAG+CGTTTTTTTTTTTAGCTAGCGCGTGTTTTTAGCTAGCGCGTGTTTTTAGCTAGCGCGTGTTTTTAGCTAGCGCGTGT
Amplifier_565	A+C+ACGCGCTAGCT+ATTTTTTTTTTGATCCGAGTATAGCTTTGATCCGAGTATAGCTTTGATCCGAGTATAGCTTTGATCCGAGTATAGC
Fluorescent oligo_ATTO 565	/5ATTO565N/AGCT+ATAC+TC+GG+ATC/3ATTO565N/

## Sheet: CEN178
CEN178
AATGTCCGTACCGCGTGCCACGTTCTGCGATCGGTCTGGAAACCTTCTTCTTGCTTCTCAAAGCTTTCATGGTGTAGCCTCTAGCGCGGCCTATCTCGA
AATGTCCGTACCGCGTGCCACGTTCTGCGATCGGTCTGGAAAAAGGTTACAATTCTTAAGCGTTTAAGATCCGGTTGCGGTCTAGCGCGGCCTATCTCGA

## Sheet: PC1N
PC1N
AACCTTAGCACGCCGGAGTGCGTTCTGCGATCGGTCTGGAAACCAAAAGATCTTCAATTACCACTTTACCAGTCACCACCAAGAGCCAGCGCGCAACTTCA
AACCTTAGCACGCCGGAGTGCGTTCTGCGATCGGTCTGGATTCTTTGTAAGCTAGATCCTCTCATCTTGAGAGCTAGCGAGAGAGCCAGCGCGCAACTTCA
AACCTTAGCACGCCGGAGTGCGTTCTGCGATCGGTCTGGATTGTCATTTGGGCGTTTCCTGAACGTTGATTTGGCAGAGCCAGCGCGCAACTTCA
AACCTTAGCACGCCGGAGTGCGTTCTGCGATCGGTCTGGAGAAGATGGTGGTGACAAGGTCAAGTCAGGAGGAGGAGAGCCAGCGCGCAACTTCA
AACCTTAGCACGCCGGAGTGCGTTCTGCGATCGGTCTGGAATGTGAAAGGGAAAGGGGTTGAGAAGGAGGATCTTAGAGCCAGCGCGCAACTTCA
AACCTTAGCACGCCGGAGTGCGTTCTGCGATCGGTCTGGAATCGCTACTCGTATGACAAAGCTTGAAGAGATGGTGGAGAGCCAGCGCGCAACTTCA
AACCTTAGCACGCCGGAGTGCGTTCTGCGATCGGTCTGGACTGAGCAGCATAAATCGATGCTGAAGCACATGGCTAGAGCCAGCGCGCAACTTCA
AACCTTAGCACGCCGGAGTGCGTTCTGCGATCGGTCTGGAGACATGATGAGTGCGATGAGTAGAACGACGGCGAAAGAGCCAGCGCGCAACTTCA
AACCTTAGCACGCCGGAGTGCGTTCTGCGATCGGTCTGGAGAGGGTGACGGAAGGTGAGAAGGTGTTGGATCGGAAGAGCCAGCGCGCAACTTCA
AACCTTAGCACGCCGGAGTGCGTTCTGCGATCGGTCTGGAGTGTACCACGTTCGTCAACTTCTTCGATGGCCAGAAGAGCCAGCGCGCAACTTCA
AACCTTAGCACGCCGGAGTGCGTTCTGCGATCGGTCTGGATCTGGGTTTGTTGAACATCAACGGGACTTTCAACGAGAGCCAGCGCGCAACTTCA
AACCTTAGCACGCCGGAGTGCGTTCTGCGATCGGTCTGGATTTTGGTGTGGATTTTACCCCGGAAGAGATGAAGGTAGAGCCAGCGCGCAACTTCA
AACCTTAGCACGCCGGAGTGCGTTCTGCGATCGGTCTGGATTTTAATTGGCCAGAGTATGTGAAGTTGCTGAAGGATCGCAGAGCCAGCGCGCAACTTCA
AACCTTAGCACGCCGGAGTGCGTTCTGCGATCGGTCTGGATGTGGAGTATCATCAGCAATTTGAGTTGATTAAGGTGAGGCAGAGCCAGCGCGCAACTTCA
AACCTTAGCACGCCGGAGTGCGTTCTGCGATCGGTCTGGAAGGGCTGAGAACTGATACACAAATGCATGTGAGAATGTAGAGCCAGCGCGCAACTTCA
AACCTTAGCACGCCGGAGTGCGTTCTGCGATCGGTCTGGATTGAACCGAAAACGGTGAGGGACTGTTTGCGTTTGAGAGCCAGCGCGCAACTTCA
AACCTTAGCACGCCGGAGTGCGTTCTGCGATCGGTCTGGAGGCAAGTACTATGAGAGGGCTCATCCTAAGAAGACAGTAGAGCCAGCGCGCAACTTCA
AACCTTAGCACGCCGGAGTGCGTTCTGCGATCGGTCTGGATTCTTCAACTTGGTCGCAGAAGGGTACTAGATCAGGAAGAGCCAGCGCGCAACTTCA
AACCTTAGCACGCCGGAGTGCGTTCTGCGATCGGTCTGGAGGTTCATACAGACCTGTTAAGGAAGTGGAGCAGAAGAGAGAGCCAGCGCGCAACTTCA
AACCTTAGCACGCCGGAGTGCGTTCTGCGATCGGTCTGGATTTGGTAACAAGAGTTCTTATAAGCCAGTTAGCCAGCAACCAGAGCCAGCGCGCAACTTCA
AACCTTAGCACGCCGGAGTGCGTTCTGCGATCGGTCTGGATAAGCGGCTATCTCAACAAGAGATGAGTGAGAGAAGAGCAGAGCCAGCGCGCAACTTCA
AACCTTAGCACGCCGGAGTGCGTTCTGCGATCGGTCTGGAAAAACCAATGCCTCAGATCTCTGTAAACGCAGTTTCTGGAGAGCCAGCGCGCAACTTCA
AACCTTAGCACGCCGGAGTGCGTTCTGCGATCGGTCTGGAGGGGTGAAAGGAACAGTTGATAAGCGAGACCTTTTCAAGAGCCAGCGCGCAACTTCA
AACCTTAGCACGCCGGAGTGCGTTCTGCGATCGGTCTGGAGATTCGGGATCTACTCATAATTTCATTGACTCAACGGTGGCAGAGCCAGCGCGCAACTTCA
AACCTTAGCACGCCGGAGTGCGTTCTGCGATCGGTCTGGATGCTAAGTTGGGTTGTCATGTGGAGTCAGCAGGGTAGAGCCAGCGCGCAACTTCA
AACCTTAGCACGCCGGAGTGCGTTCTGCGATCGGTCTGGAATGGACAGATTAAAGGGTTTACTTGGAAGCTGCAGTCTAGAGCCAGCGCGCAACTTCA
AACCTTAGCACGCCGGAGTGCGTTCTGCGATCGGTCTGGATCAGAGGGTTTGGTTACATGGAATTATAACTGGTTCTGTGCAGAGCCAGCGCGCAACTTCA
AACCTTAGCACGCCGGAGTGCGTTCTGCGATCGGTCTGGATTAAAGCTCATAAACTTCAGAAGACGCAGGCAGATCAGATTAGAGCCAGCGCGCAACTTCA
AACCTTAGCACGCCGGAGTGCGTTCTGCGATCGGTCTGGACAGTTGGCGATGGTGTGTGTTCGGGAGGTTGTGAGAGAGCCAGCGCGCAACTTCA
AACCTTAGCACGCCGGAGTGCGTTCTGCGATCGGTCTGGATGATGAAGAGCAGGAAATTGGTTCTATTAGTGCGTTGACCAGAGCCAGCGCGCAACTTCA
AACCTTAGCACGCCGGAGTGCGTTCTGCGATCGGTCTGGAAGTGATGTAGTGGAAGAATCAGTGGTGCAAAACATTGTGGAGAGCCAGCGCGCAACTTCA
AACCTTAGCACGCCGGAGTGCGTTCTGCGATCGGTCTGGAAGGAATTTCCGGATGTGTTTGCAGAGCCAACAGACAGAGCCAGCGCGCAACTTCA
AACCTTAGCACGCCGGAGTGCGTTCTGCGATCGGTCTGGAAGGGAGAAGCATGACCATAAAATTAAGTTATTGGAGGGTGCAGAGCCAGCGCGCAACTTCA
AACCTTAGCACGCCGGAGTGCGTTCTGCGATCGGTCTGGAAAAAGCGGTACTATTCAAGTCAGCTCTAGTCCATTTGCTAGAGCCAGCGCGCAACTTCA
AACCTTAGCACGCCGGAGTGCGTTCTGCGATCGGTCTGGAAAAAGATGGCACTTGGCGGTTGTGTGTCGACTACAAGAGCCAGCGCGCAACTTCA
AACCTTAGCACGCCGGAGTGCGTTCTGCGATCGGTCTGGAAAGATTGATTTAAGAGCAGGGTATCATCAGGTGCGTATGGAGAGCCAGCGCGCAACTTCA
AACCTTAGCACGCCGGAGTGCGTTCTGCGATCGGTCTGGATTTGAGTACTTAGTAATGCTCTTCGGCCTTACTAATGCCCCAGAGCCAGCGCGCAACTTCA
AACCTTAGCACGCCGGAGTGCGTTCTGCGATCGGTCTGGATGAATTCGGTCTTCAGAGATTTCCTGAGGAAGTTTGTTCTGAGAGCCAGCGCGCAACTTCA
AACCTTAGCACGCCGGAGTGCGTTCTGCGATCGGTCTGGAACAGTTCCTCAATAGAAGAGCACAAGGAGCATTTACGATTGAGAGCCAGCGCGCAACTTCA
AACCTTAGCACGCCGGAGTGCGTTCTGCGATCGGTCTGGATTTTGAGGTGATGAGGTTGCACAAGTTGTTTGCTAAGGAGAGCCAGCGCGCAACTTCA
AACCTTAGCACGCCGGAGTGCGTTCTGCGATCGGTCTGGAGTAGTAAGGAGCACTTAGGACACTTCATTAGTGCTCGGGAGAGCCAGCGCGCAACTTCA
AACCTTAGCACGCCGGAGTGCGTTCTGCGATCGGTCTGGAAGAAACTGATCCAGCTAAGATTCAAGCAGTTAAAGAGTGGCAGAGCCAGCGCGCAACTTCA
AACCTTAGCACGCCGGAGTGCGTTCTGCGATCGGTCTGGACAACTCCCACGACTGTGAAGCAAGTTCGGGGTTTCAGAGCCAGCGCGCAACTTCA
AACCTTAGCACGCCGGAGTGCGTTCTGCGATCGGTCTGGAGAATTTTGGAGTTATTGCAGGACCACTACACGCTCTAACCAGAGCCAGCGCGCAACTTCA
AACCTTAGCACGCCGGAGTGCGTTCTGCGATCGGTCTGGAAAAACTGATGGGTTTTGTTGGTCACTTGAAGCACAGAAGAGCCAGCGCGCAACTTCA
AACCTTAGCACGCCGGAGTGCGTTCTGCGATCGGTCTGGAGTGCCTTTGATACTCTTAAAGCAGTTTTGTGCAATGCACCAGAGCCAGCGCGCAACTTCA
AACCTTAGCACGCCGGAGTGCGTTCTGCGATCGGTCTGGACGTTTTGGCGTTACCTGTATTTGATAAACAGTTCATGGTGGAGAGCCAGCGCGCAACTTCA
AACCTTAGCACGCCGGAGTGCGTTCTGCGATCGGTCTGGAGATGCATGTGGTCAGGGCATACGAGCGGTGTTGATAGAGCCAGCGCGCAACTTCA
AACCTTAGCACGCCGGAGTGCGTTCTGCGATCGGTCTGGAGCAGAAGGGACACCCTCTAGCTTACATTAGTCGCCAGAGCCAGCGCGCAACTTCA
AACCTTAGCACGCCGGAGTGCGTTCTGCGATCGGTCTGGATGAAAAGGAACTATTGGCATTCATCTTTGCAGTCAGGAAGTAGAGCCAGCGCGCAACTTCA
AACCTTAGCACGCCGGAGTGCGTTCTGCGATCGGTCTGGATGCTGCCTAGTCACTTTATCATCAAAACTGATCAACGTAGCAGAGCCAGCGCGCAACTTCA
AACCTTAGCACGCCGGAGTGCGTTCTGCGATCGGTCTGGAACAGCAGTGGCTTCCCAAGTTGCTGGAATTCGACTAGAGCCAGCGCGCAACTTCA
AACCTTAGCACGCCGGAGTGCGTTCTGCGATCGGTCTGGAATACAATATCGACAAGGCAAGGAGAATTTAGTGGCTGATGCAGAGCCAGCGCGCAACTTCA
AACCTTAGCACGCCGGAGTGCGTTCTGCGATCGGTCTGGAATTGTCTCGAGTTGAAGGGTCTGAGGTGTTGCACAAGAGCCAGCGCGCAACTTCA
AACCTTAGCACGCCGGAGTGCGTTCTGCGATCGGTCTGGAAATTTCAGCTCTACAACAACACCCTGATGCTAAGAAACACTAGAGCCAGCGCGCAACTTCA
AACCTTAGCACGCCGGAGTGCGTTCTGCGATCGGTCTGGAAGTCAAGACATTTTAAGGAGGAAGAGTAAGATTGTGGTGCCAGAGCCAGCGCGCAACTTCA
AACCTTAGCACGCCGGAGTGCGTTCTGCGATCGGTCTGGAAATGATGTGGAGATTACGAATAAGCTGCTACAATGGCTTCAAGAGCCAGCGCGCAACTTCA
AACCTTAGCACGCCGGAGTGCGTTCTGCGATCGGTCTGGACTGTTCAGGAATGGGAGGTCGTTCTGGACGTGATGAGAGCCAGCGCGCAACTTCA
AACCTTAGCACGCCGGAGTGCGTTCTGCGATCGGTCTGGATCACCAAAGAGTCAAGAGCTTGTTCTATTGGAAAGGAATGGAGAGCCAGCGCGCAACTTCA
AACCTTAGCACGCCGGAGTGCGTTCTGCGATCGGTCTGGAGCTTATCCCGGGTTGCTTCAGCCATTGCCAATTCCAGAGCCAGCGCGCAACTTCA
AACCTTAGCACGCCGGAGTGCGTTCTGCGATCGGTCTGGATATGGTGTGATGTGTCTATGGATTTTATTGAGGGACTGCCAAGAGCCAGCGCGCAACTTCA
AACCTTAGCACGCCGGAGTGCGTTCTGCGATCGGTCTGGAAATTCTGGAGGAAAGTCAGTGATTATGGTTGTGGTTGATCGAGAGCCAGCGCGCAACTTCA
AACCTTAGCACGCCGGAGTGCGTTCTGCGATCGGTCTGGATTTGAGTAAGGCTGCACATTTTGTTGCTCTCGCACAGAGCCAGCGCGCAACTTCA
AACCTTAGCACGCCGGAGTGCGTTCTGCGATCGGTCTGGAACCCTTACAGTGCTCTTACAGTGGCTCAGGCTTTCAGAGCCAGCGCGCAACTTCA
AACCTTAGCACGCCGGAGTGCGTTCTGCGATCGGTCTGGATTTTCAAGTTGCAGGGAGTGGAATTGCGAATGTCTAGAGCCAGCGCGCAACTTCA
AACCTTAGCACGCCGGAGTGCGTTCTGCGATCGGTCTGGAGGTGGTGAATCGGTGCTTGGAGAATTATCTACGTTGTAGAGCCAGCGCGCAACTTCA
AACCTTAGCACGCCGGAGTGCGTTCTGCGATCGGTCTGGAATGTGTCACGCAAGACCTCACTTGTGGAACAAGTGAGAGCCAGCGCGCAACTTCA
AACCTTAGCACGCCGGAGTGCGTTCTGCGATCGGTCTGGATTACCATTCTTCTAGTCAGATGACACCATTTGAGCTGGTGTAGAGCCAGCGCGCAACTTCA
AACCTTAGCACGCCGGAGTGCGTTCTGCGATCGGTCTGGAATGGTCAAGCTCCTCCTATCCATCTACCTTATCTGCCAGAGCCAGCGCGCAACTTCA
AACCTTAGCACGCCGGAGTGCGTTCTGCGATCGGTCTGGAAGGAAAGTCGAAGGTGGCAGTTGTGGCTAGATCGTAGAGCCAGCGCGCAACTTCA
AACCTTAGCACGCCGGAGTGCGTTCTGCGATCGGTCTGGATCTTAAATTTCACTTGATGAGAGCTCAGCACAGGATGAAGCAGAGCCAGCGCGCAACTTCA
AACCTTAGCACGCCGGAGTGCGTTCTGCGATCGGTCTGGAAGTTTGCTGATCAACACAGGACTGAGAGGACTTTTGAAGAGCCAGCGCGCAACTTCA
AACCTTAGCACGCCGGAGTGCGTTCTGCGATCGGTCTGGATGGTGATTTTGTGTATGTCAAGTTGCAACCTTATAGGCAGCAGAGCCAGCGCGCAACTTCA
AACCTTAGCACGCCGGAGTGCGTTCTGCGATCGGTCTGGAAGTCTGTGGTTTTGAGAGTGAATCAAAAGTTGTCTCCGAAGAGCCAGCGCGCAACTTCA
AACCTTAGCACGCCGGAGTGCGTTCTGCGATCGGTCTGGAATTTTGGTCCTTACAAGATTATTGAGAAGTGTGGCGAGGTAGAGCCAGCGCGCAACTTCA
AACCTTAGCACGCCGGAGTGCGTTCTGCGATCGGTCTGGAGGCTTAAAAGTTGGCGTTGCCAGGGAATTCTCAGGAGAGCCAGCGCGCAACTTCA
AACCTTAGCACGCCGGAGTGCGTTCTGCGATCGGTCTGGATCCACCCCGTCTTTCATGTCTCGCAATTAAAGGTGAGAGCCAGCGCGCAACTTCA
AACCTTAGCACGCCGGAGTGCGTTCTGCGATCGGTCTGGAATGGTGGGGAATGTTACTACTTCTACTCAGCTTCCATCGAGAGCCAGCGCGCAACTTCA
AACCTTAGCACGCCGGAGTGCGTTCTGCGATCGGTCTGGAAAAGCTCCTGAGTACATACTTGAAAGGAAGTTGGTTAAGCGAGAGCCAGCGCGCAACTTCA
AACCTTAGCACGCCGGAGTGCGTTCTGCGATCGGTCTGGATCAGGGAAGGGCTGCTACAATGGTGTTGGTGAAATAGAGCCAGCGCGCAACTTCA
AACCTTAGCACGCCGGAGTGCGTTCTGCGATCGGTCTGGATTTCTGTTTGATCGTCAACAGAAGTTTCTGGGTCTTGATGCAGAGCCAGCGCGCAACTTCA
AACCTTAGCACGCCGGAGTGCGTTCTGCGATCGGTCTGGATTACTCCTTTCTCTTTTCCTATATCAAATCCTTCCGCCCCAAGAGCCAGCGCGCAACTTCA
AACCTTAGCACGCCGGAGTGCGTTCTGCGATCGGTCTGGAAACAACCATGCCCACATGGTTGAACTTCGAAAAGAAGAGCCAGCGCGCAACTTCA
AACCTTAGCACGCCGGAGTGCGTTCTGCGATCGGTCTGGACCCCAAGGATCCCATAGTCGGTTCGATCGAAGTTCAGAGCCAGCGCGCAACTTCA
AACCTTAGCACGCCGGAGTGCGTTCTGCGATCGGTCTGGAAACGCGACTGTTTCTTATCCACATCGATTCCAACCAAGAGCCAGCGCGCAACTTCA
AACCTTAGCACGCCGGAGTGCGTTCTGCGATCGGTCTGGAAATGAGTAGCATATGCAACAGAACTAACAGTGGAACCATGTAGAGCCAGCGCGCAACTTCA
AACCTTAGCACGCCGGAGTGCGTTCTGCGATCGGTCTGGAATTGACGACGTTGATTCTGTTCATATCCCCTCAAGTCCAGAGCCAGCGCGCAACTTCA
AACCTTAGCACGCCGGAGTGCGTTCTGCGATCGGTCTGGATTTGCATCTTCCGTTCCAAGTTGTTACCTCTTAGAATCTCCAGAGCCAGCGCGCAACTTCA
AACCTTAGCACGCCGGAGTGCGTTCTGCGATCGGTCTGGATGTGAGTTACGTCTAAACAGAACACACAATGGCAATCTTCTAGAGCCAGCGCGCAACTTCA
AACCTTAGCACGCCGGAGTGCGTTCTGCGATCGGTCTGGATGTAGCATTTCCTCATGATGAACAGTCAACATGTCAATGCAAGAGCCAGCGCGCAACTTCA
AACCTTAGCACGCCGGAGTGCGTTCTGCGATCGGTCTGGATAAACAATGTTCATGCTTCACAATAGTTGACTGCACACACCAGAGCCAGCGCGCAACTTCA
AACCTTAGCACGCCGGAGTGCGTTCTGCGATCGGTCTGGAAATCAGCCATTTCCAAAACCAAACCTGTGATTTGTCGTAGAGCCAGCGCGCAACTTCA
AACCTTAGCACGCCGGAGTGCGTTCTGCGATCGGTCTGGACTTGCATCAATCAATGCCAAGATTTCAATCGATTTTGTGGCAGAGCCAGCGCGCAACTTCA
AACCTTAGCACGCCGGAGTGCGTTCTGCGATCGGTCTGGAACAAATCGCTACATGTTGCTGCAAGCAACTTTCCAAGAGCCAGCGCGCAACTTCA
AACCTTAGCACGCCGGAGTGCGTTCTGCGATCGGTCTGGACCAACTGCTCCCCTTCAAAATCTGCTTAGCTAGAGTAGAGCCAGCGCGCAACTTCA
AACCTTAGCACGCCGGAGTGCGTTCTGCGATCGGTCTGGAGATGTTCCTCAGTAGGAACTTCAGGAACAGACATCATGGAGAGCCAGCGCGCAACTTCA
AACCTTAGCACGCCGGAGTGCGTTCTGCGATCGGTCTGGAAGCTTATTAAGCTTAATTGCTTTCACATCTCTGACGGAGCCAGAGCCAGCGCGCAACTTCA
AACCTTAGCACGCCGGAGTGCGTTCTGCGATCGGTCTGGAAATTGCATCACCGACTTCTTAAAATCACAAGTTATTGGCCCAGAGCCAGCGCGCAACTTCA
AACCTTAGCACGCCGGAGTGCGTTCTGCGATCGGTCTGGACAATGTCTCCAACCATTGAGCACCTAATACCATATCACACCAGAGCCAGCGCGCAACTTCA
AACCTTAGCACGCCGGAGTGCGTTCTGCGATCGGTCTGGAACCATAAGATCAGCCTGAAGTTGTGTACCTCTTAATTCCCAAGAGCCAGCGCGCAACTTCA
AACCTTAGCACGCCGGAGTGCGTTCTGCGATCGGTCTGGATTAGCATTAAGTCCCAACAATCTCCCATCAGCTACTGAAACAGAGCCAGCGCGCAACTTCA
AACCTTAGCACGCCGGAGTGCGTTCTGCGATCGGTCTGGATTCAACTTCTCAGCTACTTTGGAATCCATGAAACTGTGTGTAGAGCCAGCGCGCAACTTCA
AACCTTAGCACGCCGGAGTGCGTTCTGCGATCGGTCTGGAAATACTTGCTTCTCATATAAACCTTTCACCCTCATCGTGCGAGAGCCAGCGCGCAACTTCA
AACCTTAGCACGCCGGAGTGCGTTCTGCGATCGGTCTGGAATGAGCTACTATGCCTGTTTTCTCCAATTCAACCTTCTCCAGAGCCAGCGCGCAACTTCA
AACCTTAGCACGCCGGAGTGCGTTCTGCGATCGGTCTGGAACTTCTTCCATTTTCCCACTATCTTCTTCAGCTTCAAACCGAGAGCCAGCGCGCAACTTCA
AACCTTAGCACGCCGGAGTGCGTTCTGCGATCGGTCTGGAACTCCTATCTTCAATGGACAAGACTTTGTGAGGTTGTGTTGAGAGCCAGCGCGCAACTTCA
AACCTTAGCACGCCGGAGTGCGTTCTGCGATCGGTCTGGAAGGATCCTTAGGTCTCTCCATGCTAGTAAGAAGAACTGTGAGAGCCAGCGCGCAACTTCA
AACCTTAGCACGCCGGAGTGCGTTCTGCGATCGGTCTGGAGCAACACAACAATTGTTTAGACTGTTCTTCTTGGGATGAGCAGAGCCAGCGCGCAACTTCA
AACCTTAGCACGCCGGAGTGCGTTCTGCGATCGGTCTGGACTTCTCATATCCCCTCCCTAGCATCAAACATTGGTGGAGAGCCAGCGCGCAACTTCA
AACCTTAGCACGCCGGAGTGCGTTCTGCGATCGGTCTGGATCAACAATTTAACCCCAAAATCAGTGTCCAACAACGATTGGAGAGCCAGCGCGCAACTTCA
AACCTTAGCACGCCGGAGTGCGTTCTGCGATCGGTCTGGATGCCACTTCTTTGCAACTACATCAAAATGACTCGATGCAGAGCCAGCGCGCAACTTCA
AACCTTAGCACGCCGGAGTGCGTTCTGCGATCGGTCTGGATGAATAGCTGAAATCGCCTGATATGATCGTTGATGTTGTGGAGAGCCAGCGCGCAACTTCA
AACCTTAGCACGCCGGAGTGCGTTCTGCGATCGGTCTGGAATGACCACTCGATGATGCAATACTCACCCGATCGGAGAGCCAGCGCGCAACTTCA
AACCTTAGCACGCCGGAGTGCGTTCTGCGATCGGTCTGGAAACCTTAGAATGGATTAACCTAGCCGAAATCAGAGAACGGCAGAGCCAGCGCGCAACTTCA
AACCTTAGCACGCCGGAGTGCGTTCTGCGATCGGTCTGGAAATGAAAGAAAAGACCGCGGAAAACCTTTTCTCTCTCTTCCAGAGCCAGCGCGCAACTTCA
AACCTTAGCACGCCGGAGTGCGTTCTGCGATCGGTCTGGAGTGGCTCTGATCATAGGTGCCTTTTGTTGGATACAGGAGAGCCAGCGCGCAACTTCA
AACCTTAGCACGCCGGAGTGCGTTCTGCGATCGGTCTGGATCTTATAGCACATGAGCTGATTCATTCCTTACAGACTCGGAAGAGCCAGCGCGCAACTTCA
AACCTTAGCACGCCGGAGTGCGTTCTGCGATCGGTCTGGAGGACTTGGCATCAGAGACTTAGAGCATGTTCAATGGTAGAGCCAGCGCGCAACTTCA
AACCTTAGCACGCCGGAGTGCGTTCTGCGATCGGTCTGGAAAAACAGAGAAGAGCAGCTGAGAGACAGTGAGAAAGAGAAGAGCCAGCGCGCAACTTCA
AACCTTAGCACGCCGGAGTGCGTTCTGCGATCGGTCTGGATAGGAACGTTCCTTTGGGCTTTTATAGGAAGAGTCTTTTGCAGAGCCAGCGCGCAACTTCA
AACCTTAGCACGCCGGAGTGCGTTCTGCGATCGGTCTGGAGTTCAGTTTGGTTTGACCTCTGTTGTAAGTTCGCAGAGAGAGCCAGCGCGCAACTTCA
AACCTTAGCACGCCGGAGTGCGTTCTGCGATCGGTCTGGAACAAATCAACAAGGCACAACAAGAATGATGTCATCACCTGAGAGCCAGCGCGCAACTTCA
AACCTTAGCACGCCGGAGTGCGTTCTGCGATCGGTCTGGAATTTTAAAACTAGATTGATAACCCGTGCTTCACCCGGATCTAGAGCCAGCGCGCAACTTCA
AACCTTAGCACGCCGGAGTGCGTTCTGCGATCGGTCTGGATGTAGTATTTGATAGGCATGTCAATTATGACCAAAGCCCGTAGAGCCAGCGCGCAACTTCA
AACCTTAGCACGCCGGAGTGCGTTCTGCGATCGGTCTGGAAAAACAACGGACACAAGCTTTAGGAGAAACCGGGTAGAGCCAGCGCGCAACTTCA
AACCTTAGCACGCCGGAGTGCGTTCTGCGATCGGTCTGGACTTTAGGGCTAAAGGATTCATAGGGTTTCGCCCAAAACGAGAGCCAGCGCGCAACTTCA
AACCTTAGCACGCCGGAGTGCGTTCTGCGATCGGTCTGGAAAATGTTGGCTCTAGTACTTCGTTTGAAGTTTTCTGACCGAAGAGCCAGCGCGCAACTTCA
AACCTTAGCACGCCGGAGTGCGTTCTGCGATCGGTCTGGAAAAACCCGGAAAAGCTTTGTAACCAAGACTTCTGAACCAGAGCCAGCGCGCAACTTCA
AACCTTAGCACGCCGGAGTGCGTTCTGCGATCGGTCTGGAACAATAATTGGCTTAGGATTGGTAAGGAATCTTGGGGTACGAGAGCCAGCGCGCAACTTCA
AACCTTAGCACGCCGGAGTGCGTTCTGCGATCGGTCTGGAAGGTCTATACACTACAAGTCTACAACAATGAGGTGAGTGCAAGAGCCAGCGCGCAACTTCA
AACCTTAGCACGCCGGAGTGCGTTCTGCGATCGGTCTGGATTTACATGCATGTGAATTGGGAAGCCAACAAAATTTGCATCAGAGCCAGCGCGCAACTTCA
AACCTTAGCACGCCGGAGTGCGTTCTGCGATCGGTCTGGATGGATCCATCCTCCTCGACGAATTCTTCAAACATCTCAGAGCCAGCGCGCAACTTCA
AACCTTAGCACGCCGGAGTGCGTTCTGCGATCGGTCTGGAAACAAATGGAATCAATGTCTATGACTGACCGTATTGTCCGTAGAGCCAGCGCGCAACTTCA
AACCTTAGCACGCCGGAGTGCGTTCTGCGATCGGTCTGGATTTGAGATGTTTATGCCTATCCAGGTCGAAGATCTCTGTCGAGAGCCAGCGCGCAACTTCA
AACCTTAGCACGCCGGAGTGCGTTCTGCGATCGGTCTGGACCTCCCGCAGTCAGAACGTGTCGAGGTAGAACGTGAGAGCCAGCGCGCAACTTCA
AACCTTAGCACGCCGGAGTGCGTTCTGCGATCGGTCTGGATGAATAAAGTGACGGGTAATCCTTTGGTGAAGATATCAGCGAGAGCCAGCGCGCAACTTCA
AACCTTAGCACGCCGGAGTGCGTTCTGCGATCGGTCTGGATACTGTTTTGATGATGGAACATGTAGAACACGGACTTGACCAGAGCCAGCGCGCAACTTCA
AACCTTAGCACGCCGGAGTGCGTTCTGCGATCGGTCTGGAAAGGGCCACTCGTTCTCGTACAAAGAGGATGTCTAAGAGCCAGCGCGCAACTTCA
AACCTTAGCACGCCGGAGTGCGTTCTGCGATCGGTCTGGAGCTCGACGTGTTTGGTCCGATGATGCTGAATTGGAAGAGCCAGCGCGCAACTTCA
AACCTTAGCACGCCGGAGTGCGTTCTGCGATCGGTCTGGAAGATAAACTGCACTGATATTGTCGCAGTAAACAATGGTGGCAGAGCCAGCGCGCAACTTCA
AACCTTAGCACGCCGGAGTGCGTTCTGCGATCGGTCTGGAAGAAGATTTCGTATCCATGATGTTTCAGCAACAACATTCGCAGAGCCAGCGCGCAACTTCA
AACCTTAGCACGCCGGAGTGCGTTCTGCGATCGGTCTGGATACCCCTCTATACTCTGCTTCGGCGCTTGATCGAGAGAGCCAGCGCGCAACTTCA
AACCTTAGCACGCCGGAGTGCGTTCTGCGATCGGTCTGGATACAGTGGCTTGTCGTTTTGAAGACCATGAAATGAGATTGTAGAGCCAGCGCGCAACTTCA
AACCTTAGCACGCCGGAGTGCGTTCTGCGATCGGTCTGGACACCGAGGTAAACACAAAACCCAGAAGTTGATCGGAGAGCCAGCGCGCAACTTCA
AACCTTAGCACGCCGGAGTGCGTTCTGCGATCGGTCTGGACAGCCAGCCCAATCTGCGTCGGTATAAGCGGTTAAAGAGCCAGCGCGCAACTTCA
AACCTTAGCACGCCGGAGTGCGTTCTGCGATCGGTCTGGAGGTTGTTGTGGAGGATTTCTTGAGGTGCAGCCCGTAGAGCCAGCGCGCAACTTCA
AACCTTAGCACGCCGGAGTGCGTTCTGCGATCGGTCTGGAGATCGATAGTCCCTTTAATGTAGCGAAGGATCCGTTTGAGAAGAGCCAGCGCGCAACTTCA
AACCTTAGCACGCCGGAGTGCGTTCTGCGATCGGTCTGGAGCGTTGAAGTGAGGCTCTCGAGGATCATGCATGAAAGAGCCAGCGCGCAACTTCA
AACCTTAGCACGCCGGAGTGCGTTCTGCGATCGGTCTGGATAAGCAGATTTGTTGGACAGCGTATGCAATGTCGGAGAGCCAGCGCGCAACTTCA
AACCTTAGCACGCCGGAGTGCGTTCTGCGATCGGTCTGGAGTCTTGTGATTGTTAAGTATTGAAGAGCTCCAGCAAGGCTAGAGCCAGCGCGCAACTTCA
AACCTTAGCACGCCGGAGTGCGTTCTGCGATCGGTCTGGATCTATATAGTGTTGGATCTGCTACACGATTTCCGACGTCAAGAGCCAGCGCGCAACTTCA
AACCTTAGCACGCCGGAGTGCGTTCTGCGATCGGTCTGGAGTTGAGTTTGGCGGCTGTGTCAACGGGTGTAGCACAGAGCCAGCGCGCAACTTCA
AACCTTAGCACGCCGGAGTGCGTTCTGCGATCGGTCTGGAAAATATTTGCTCGATGTAGAATATCAGCTGCGTAGTTGCGTAGAGCCAGCGCGCAACTTCA
AACCTTAGCACGCCGGAGTGCGTTCTGCGATCGGTCTGGATGTTGAAGCATCATGCCATTGTTGTCCCTATGAACAAAGAGCCAGCGCGCAACTTCA
AACCTTAGCACGCCGGAGTGCGTTCTGCGATCGGTCTGGAAGAGAGGATAGAATTGACCTGAGAAGAGTTGGTGATGAAGCAGAGCCAGCGCGCAACTTCA
AACCTTAGCACGCCGGAGTGCGTTCTGCGATCGGTCTGGATATCATCGACGTAGAGAAGAAGGTAGGTAAGATCAGAGCCTAGAGCCAGCGCGCAACTTCA
AACCTTAGCACGCCGGAGTGCGTTCTGCGATCGGTCTGGAACGAACAGAGAGGTATCACTCTTGGTATTAGTAAAACCGGCAGAGCCAGCGCGCAACTTCA
AACCTTAGCACGCCGGAGTGCGTTCTGCGATCGGTCTGGACTTTGTTGCGTATTGTGAGAATCTTTGAAACCAAGCTCGAAGAGCCAGCGCGCAACTTCA
AACCTTAGCACGCCGGAGTGCGTTCTGCGATCGGTCTGGAGGAGCTTGTTTGAGCCCGTAGAGTGATTTCTTGAGAAGAGCCAGCGCGCAACTTCA
AACCTTAGCACGCCGGAGTGCGTTCTGCGATCGGTCTGGATGGCAAACATGATGTGGTCGTGTCGGGTCTGTGAAAGAGCCAGCGCGCAACTTCA
AACCTTAGCACGCCGGAGTGCGTTCTGCGATCGGTCTGGATCCCGGTGGTTGGTGCATATAAACTGTTTCGTGAAAGAGCCAGCGCGCAACTTCA
AACCTTAGCACGCCGGAGTGCGTTCTGCGATCGGTCTGGAAAAGCATTCTTGACGTCTAATTGATGGATTGGCCAATCTCGAGAGCCAGCGCGCAACTTCA
AACCTTAGCACGCCGGAGTGCGTTCTGCGATCGGTCTGGATGCAAGAGCGAGATGAAGGACGGACCGGACTGTAAAGAGCCAGCGCGCAACTTCA
AACCTTAGCACGCCGGAGTGCGTTCTGCGATCGGTCTGGACTGGTTTGATGACAGGGCTGAATGTTTCGTCACAGAGAGCCAGCGCGCAACTTCA
AACCTTAGCACGCCGGAGTGCGTTCTGCGATCGGTCTGGATCAACACCGATTTGTTGTGATTTACCATTGGCGACGAGAGCCAGCGCGCAACTTCA
AACCTTAGCACGCCGGAGTGCGTTCTGCGATCGGTCTGGAAGACGAGCTTTGTAACGAGAGAGAGTTCCATCTGCAGAGCCAGCGCGCAACTTCA
AACCTTAGCACGCCGGAGTGCGTTCTGCGATCGGTCTGGAATGTCTAAACAACCACATTGAACGCACAACGTTAGTGTTAGAGCCAGCGCGCAACTTCA
AACCTTAGCACGCCGGAGTGCGTTCTGCGATCGGTCTGGATGGTGGTCGAGGAACTAAGTCCCATGTGCCACTTTAGAGCCAGCGCGCAACTTCA
AACCTTAGCACGCCGGAGTGCGTTCTGCGATCGGTCTGGACATCTTGCATTGCTGGATTCCAATTAGGATCTTTCAATGCTAGAGCCAGCGCGCAACTTCA
AACCTTAGCACGCCGGAGTGCGTTCTGCGATCGGTCTGGATTACTTCTAGTTTGGATGTTATTAGGAGGAGCAGTTGCGGTAGAGCCAGCGCGCAACTTCA
AACCTTAGCACGCCGGAGTGCGTTCTGCGATCGGTCTGGATTAGAAGAAAGTGAAGAGGAAATGTTTGGAGCAATGACGGTAGAGCCAGCGCGCAACTTCA
AACCTTAGCACGCCGGAGTGCGTTCTGCGATCGGTCTGGAGGGGAGAGAAGAAGTTGTTGCTTCGGGTGGAGCAGAGAGCCAGCGCGCAACTTCA
AACCTTAGCACGCCGGAGTGCGTTCTGCGATCGGTCTGGACGGAAGAAGATGGTAGAGAGGATGATGTCGTTGGTGAGAGCCAGCGCGCAACTTCA
AACCTTAGCACGCCGGAGTGCGTTCTGCGATCGGTCTGGAGAGGAGGGAAGAGTAGTGTTAGGTGTTGTAGTAGAAATCGGAGAGCCAGCGCGCAACTTCA
AACCTTAGCACGCCGGAGTGCGTTCTGCGATCGGTCTGGATGCTGGAAGAGGAGATTGAGTGATGGATTGGAGATTGAGAGCCAGCGCGCAACTTCA
AACCTTAGCACGCCGGAGTGCGTTCTGCGATCGGTCTGGATTAGGTAGCAGCGTTAATGGTGGATAAGAAGAAGTGAGAGGAGAGCCAGCGCGCAACTTCA
AACCTTAGCACGCCGGAGTGCGTTCTGCGATCGGTCTGGAAGTATCCAAACTAGCCGAGTGGGAATTTGGTGTAGAGAAGAGCCAGCGCGCAACTTCA
AACCTTAGCACGCCGGAGTGCGTTCTGCGATCGGTCTGGAAAACTACATGACGAGAAATGATTATGCGACGAGAGGAGAGTAGAGCCAGCGCGCAACTTCA
AACCTTAGCACGCCGGAGTGCGTTCTGCGATCGGTCTGGATCAAGACAACGATACCCACGTAGTTAGATGGATAGCCGAGAGCCAGCGCGCAACTTCA
AACCTTAGCACGCCGGAGTGCGTTCTGCGATCGGTCTGGAAGAAAGACGCATTTGGTAGAACGTGGTGAGAGTTTGTAGAGCCAGCGCGCAACTTCA
AACCTTAGCACGCCGGAGTGCGTTCTGCGATCGGTCTGGAGAGCAGTGGTTGGAAGAAGGTTGGGGTAGCATAAGAGAGCCAGCGCGCAACTTCA
AACCTTAGCACGCCGGAGTGCGTTCTGCGATCGGTCTGGACAACCAAAGACGCAGAGGTGATCGTAAGAAACAGGAGAGCCAGCGCGCAACTTCA
AACCTTAGCACGCCGGAGTGCGTTCTGCGATCGGTCTGGAAAGCGAGTGAAAGGAATTTGATTACCAATGGCACTAGAAGGAGAGCCAGCGCGCAACTTCA
AACCTTAGCACGCCGGAGTGCGTTCTGCGATCGGTCTGGAAAAAGATGAGCAGCCATGTGAAGAGCTTCAACCCAAGAGCCAGCGCGCAACTTCA
AACCTTAGCACGCCGGAGTGCGTTCTGCGATCGGTCTGGAAAGAAGAACACGAACAAGGTTATTGATTGTGCGAAGTGTTCAGAGCCAGCGCGCAACTTCA
AACCTTAGCACGCCGGAGTGCGTTCTGCGATCGGTCTGGAGTTCGGCACGTCCATTCTGTTGCGAGGTGTAAGGAAGAGCCAGCGCGCAACTTCA
AACCTTAGCACGCCGGAGTGCGTTCTGCGATCGGTCTGGAAGAATCTGACGATTGTTAAATTCTCCGCCATTATCGCACTAGAGCCAGCGCGCAACTTCA
AACCTTAGCACGCCGGAGTGCGTTCTGCGATCGGTCTGGAATAACGTAGTATTTTATACCACTCACGCTTGTCACCGGAGAAGAGCCAGCGCGCAACTTCA
AACCTTAGCACGCCGGAGTGCGTTCTGCGATCGGTCTGGAAAAGGTTGACGAATATGTTTTCCAATTTGGCAAGCATGACAAGAGCCAGCGCGCAACTTCA
AACCTTAGCACGCCGGAGTGCGTTCTGCGATCGGTCTGGAAATTAAAATGCGTAAAACAGAGTTGTTGGGATGGCCTAAGCAGAGCCAGCGCGCAACTTCA
AACCTTAGCACGCCGGAGTGCGTTCTGCGATCGGTCTGGAGGCGATGCCAAGTTGAGGCAGATGATGAGGTGAGAAGAGCCAGCGCGCAACTTCA
AACCTTAGCACGCCGGAGTGCGTTCTGCGATCGGTCTGGAATCCGGGAGAAATCTTTTCATCCGTAAAATGTATACGACCCAGAGCCAGCGCGCAACTTCA
AACCTTAGCACGCCGGAGTGCGTTCTGCGATCGGTCTGGAGGAGTTGCCAAAAGTAACACGAGAGTTGTTACGAGAGAAGAGCCAGCGCGCAACTTCA
AACCTTAGCACGCCGGAGTGCGTTCTGCGATCGGTCTGGACTTGAGCTGTTTAGTCCTATCGATAACGAAGTTTGCTGTCGAGAGCCAGCGCGCAACTTCA
AACCTTAGCACGCCGGAGTGCGTTCTGCGATCGGTCTGGATCATTGCTAATCTCATGATTCACACGATCTTGTATTGGCCTAGAGCCAGCGCGCAACTTCA
AACCTTAGCACGCCGGAGTGCGTTCTGCGATCGGTCTGGAGACCTCTCTAGACAAATAAGGATCTGCTGCCTGATGTCCAGAGCCAGCGCGCAACTTCA
AACCTTAGCACGCCGGAGTGCGTTCTGCGATCGGTCTGGAAATCTCGTCAATGGAAACGAAAAGAATTGATCTACGAGCCTAGAGCCAGCGCGCAACTTCA
AACCTTAGCACGCCGGAGTGCGTTCTGCGATCGGTCTGGAAATTTGGAGCCCTCTTAAAGTACAAACCAGAATACCCCTCAGAGCCAGCGCGCAACTTCA
AACCTTAGCACGCCGGAGTGCGTTCTGCGATCGGTCTGGAAAAATTCATCCGGTTTAATGCAAAATATTGCCGGTGGGTAGAGCCAGCGCGCAACTTCA
AACCTTAGCACGCCGGAGTGCGTTCTGCGATCGGTCTGGATGCCTAGGTTCCGCCTAAGTTTTGATTAATCGATCTAGTCGAGAGCCAGCGCGCAACTTCA
AACCTTAGCACGCCGGAGTGCGTTCTGCGATCGGTCTGGACTAGCCTCCTTCCAAACGTCTAACTACCGCCTAACAGAGCCAGCGCGCAACTTCA
AACCTTAGCACGCCGGAGTGCGTTCTGCGATCGGTCTGGATCTAGAAAGATACTTACAATGGCTGCATCGTTAGCCTCTCTAGAGCCAGCGCGCAACTTCA
AACCTTAGCACGCCGGAGTGCGTTCTGCGATCGGTCTGGATTCCTCCTTAGCTAAAGCCGGAGCACCACGGTCACAGAGCCAGCGCGCAACTTCA
AACCTTAGCACGCCGGAGTGCGTTCTGCGATCGGTCTGGACATGGCAGCCACCGCCTTCCTCCTCCACAAATCATAAGAGCCAGCGCGCAACTTCA
AACCTTAGCACGCCGGAGTGCGTTCTGCGATCGGTCTGGAACATATCACGACGAGCTTCTATAGGAGAGGAAGTTCTCTGAAGAGCCAGCGCGCAACTTCA
AACCTTAGCACGCCGGAGTGCGTTCTGCGATCGGTCTGGAAGAACATTTATGCCCTCGAGACCTCTGACGGCGCCAGAGCCAGCGCGCAACTTCA
AACCTTAGCACGCCGGAGTGCGTTCTGCGATCGGTCTGGAGTGTGAGCTTGTTAACGGAACAGAAGTGTCCGTTGAGAGCCAGCGCGCAACTTCA
AACCTTAGCACGCCGGAGTGCGTTCTGCGATCGGTCTGGAACGGTGTTGAAGGTTATCTTTTAACGGCGGTGAAGAGAGCCAGCGCGCAACTTCA
AACCTTAGCACGCCGGAGTGCGTTCTGCGATCGGTCTGGAATAACGGAACTGGATTGCTTCTACTCTCTGATGTCTTTGGCAGAGCCAGCGCGCAACTTCA
AACCTTAGCACGCCGGAGTGCGTTCTGCGATCGGTCTGGATTTCAAGATTCAGCTACACGCGATTTCGCTTACCGAGAGCCAGCGCGCAACTTCA
AACCTTAGCACGCCGGAGTGCGTTCTGCGATCGGTCTGGATTTTGGTTGAGATAGCGTTCTTGTCCCGGACTTGTAGAGCCAGCGCGCAACTTCA
AACCTTAGCACGCCGGAGTGCGTTCTGCGATCGGTCTGGAAAAACCGACCAAAGTCCGAATACGAGGAATGGAGAAGAGCCAGCGCGCAACTTCA
AACCTTAGCACGCCGGAGTGCGTTCTGCGATCGGTCTGGAAGAGGACATGACCCTAACCGTATCAGACAAGACACTAGAGCCAGCGCGCAACTTCA
AACCTTAGCACGCCGGAGTGCGTTCTGCGATCGGTCTGGAACTACCTTCACAAAATGGATGGTTGAGGAATTTGCAGCAGAGCCAGCGCGCAACTTCA
AACCTTAGCACGCCGGAGTGCGTTCTGCGATCGGTCTGGAGGCTGGAATCTCCAAGAAGCTAGGAGTGATGGGGTAGAGCCAGCGCGCAACTTCA
AACCTTAGCACGCCGGAGTGCGTTCTGCGATCGGTCTGGATCTGTTTTGGCGGTGGACGTGTGGTTGACGTGTTAAGAGCCAGCGCGCAACTTCA
AACCTTAGCACGCCGGAGTGCGTTCTGCGATCGGTCTGGAGCCACGGATGAGAGCGGTTACTTTAGCACCGGTGTAGAGCCAGCGCGCAACTTCA
AACCTTAGCACGCCGGAGTGCGTTCTGCGATCGGTCTGGACTCGTTCTACGGTACGAGAATAGACTCGGCGGTGGAGAGCCAGCGCGCAACTTCA
AACCTTAGCACGCCGGAGTGCGTTCTGCGATCGGTCTGGACGGGAGATGTGAAAGTGCCAGTCTTGTTTATTGCTAGAGCCAGCGCGCAACTTCA
AACCTTAGCACGCCGGAGTGCGTTCTGCGATCGGTCTGGAGGAGATAGAGACCCGCTTTGTGAAGTGAAGGGTTTAGAGCCAGCGCGCAACTTCA
AACCTTAGCACGCCGGAGTGCGTTCTGCGATCGGTCTGGAAATTGAGGAGAAGATTGGTGAAGGTTCAAAGGTTGTTGTGTAGAGCCAGCGCGCAACTTCA
AACCTTAGCACGCCGGAGTGCGTTCTGCGATCGGTCTGGACTTTGTTCACCGGCCCGAGACACCCGAAGATGATCAGAGCCAGCGCGCAACTTCA
AACCTTAGCACGCCGGAGTGCGTTCTGCGATCGGTCTGGAGAGACGCTGAGGAAGCGTTTGCTCTCATGAGAAATAGAGCCAGCGCGCAACTTCA
AACCTTAGCACGCCGGAGTGCGTTCTGCGATCGGTCTGGAGGGGTGGCTTGGCTAAGGTTTATCCTTGTCTTCAAAGAGCCAGCGCGCAACTTCA
AACCTTAGCACGCCGGAGTGCGTTCTGCGATCGGTCTGGATATTGTTTGGGAAATGTCGTGTTTGGACAACCTTGGAGAGAGCCAGCGCGCAACTTCA
AACCTTAGCACGCCGGAGTGCGTTCTGCGATCGGTCTGGAGTTGTTTTGGAATAGCAAGAAGGGGTTTGAAACCATCTTCAAGAGCCAGCGCGCAACTTCA
AACCTTAGCACGCCGGAGTGCGTTCTGCGATCGGTCTGGATTCAATGGAGTTCAAGCAAATCTTGTGCTGAATTCATTGCCAGAGCCAGCGCGCAACTTCA
AACCTTAGCACGCCGGAGTGCGTTCTGCGATCGGTCTGGAATCTTAAGTAGTCCGCTCCTTGGATAGTGTACTTATGGGGAGAGCCAGCGCGCAACTTCA
AACCTTAGCACGCCGGAGTGCGTTCTGCGATCGGTCTGGAAGTTACGACATGGGACAAAGGTATTTGGATCCATGCTAGAGCCAGCGCGCAACTTCA
AACCTTAGCACGCCGGAGTGCGTTCTGCGATCGGTCTGGAAGTACAATATGCATTGTTTTGTGTCTTCACAGTTCATGGGCAGAGCCAGCGCGCAACTTCA
AACCTTAGCACGCCGGAGTGCGTTCTGCGATCGGTCTGGAACAACATTATGAGCTTATTAGGCTCTGCCAAGTATGCTCCAGAGCCAGCGCGCAACTTCA
AACCTTAGCACGCCGGAGTGCGTTCTGCGATCGGTCTGGATTGGTGGTGGCAACTTGCAAGGCTCATTGGCCAATTAGAGCCAGCGCGCAACTTCA
AACCTTAGCACGCCGGAGTGCGTTCTGCGATCGGTCTGGATCTAGCAGTCAAAAGAATGTGCGGAGATAAGATATGGACCAAGAGCCAGCGCGCAACTTCA
AACCTTAGCACGCCGGAGTGCGTTCTGCGATCGGTCTGGATTGTATTTCCTACACCGTATGATTTGTCTTGTGGGAACACAAGAGCCAGCGCGCAACTTCA
AACCTTAGCACGCCGGAGTGCGTTCTGCGATCGGTCTGGACTCGGTTCACACAAAACAAAGGTGGCCCTTGATCTAGAGCCAGCGCGCAACTTCA
AACCTTAGCACGCCGGAGTGCGTTCTGCGATCGGTCTGGAAATGGAAAGTAAAATAACCTGGCCCCTTAATTAATGGCGGAAGAGCCAGCGCGCAACTTCA
AACCTTAGCACGCCGGAGTGCGTTCTGCGATCGGTCTGGAACCAAAACCAACTGATCTTCCAAGTATCTCTGAAGCAAACCAGAGCCAGCGCGCAACTTCA
AACCTTAGCACGCCGGAGTGCGTTCTGCGATCGGTCTGGACTTCTTCCGGTTCATCAAACCCGCCGCAACCACATAGAGCCAGCGCGCAACTTCA
AACCTTAGCACGCCGGAGTGCGTTCTGCGATCGGTCTGGACCTTCTTCACATCTCCGGAGCCTCAAATCATCTTCCAGAGCCAGCGCGCAACTTCA
AACCTTAGCACGCCGGAGTGCGTTCTGCGATCGGTCTGGATCGGCGGTGGATTTAGCAAACCAAGGATGACGACTAGAGCCAGCGCGCAACTTCA
AACCTTAGCACGCCGGAGTGCGTTCTGCGATCGGTCTGGAACGGAGACGACTAAAGATCTCGACGGCGCAGAGGAAGAGCCAGCGCGCAACTTCA
AACCTTAGCACGCCGGAGTGCGTTCTGCGATCGGTCTGGATTGGGATTGAGGCACAGAGGATTGGGATTAGTAATGGAGAGCCAGCGCGCAACTTCA
AACCTTAGCACGCCGGAGTGCGTTCTGCGATCGGTCTGGAAGAACAGAGGAGAAAGAAAACGAAACGGCTCCGTCAGAGCCAGCGCGCAACTTCA
AACCTTAGCACGCCGGAGTGCGTTCTGCGATCGGTCTGGAGTGTACGAAGCCAAAAGACGTCGGTCAACATAATGGAGAGCCAGCGCGCAACTTCA
AACCTTAGCACGCCGGAGTGCGTTCTGCGATCGGTCTGGAGACGACGGCGCGTGAAGAGTCATGGCTGGAGTAAAAGAGCCAGCGCGCAACTTCA
AACCTTAGCACGCCGGAGTGCGTTCTGCGATCGGTCTGGAGGAGGAGAGGAGGTCGTGGGTTGTACGACACGACTAGAGCCAGCGCGCAACTTCA
AACCTTAGCACGCCGGAGTGCGTTCTGCGATCGGTCTGGATTGGTAAATGAGTGGGATCATGGAGAAGCTTCTTTGGCAGAGCCAGCGCGCAACTTCA
AACCTTAGCACGCCGGAGTGCGTTCTGCGATCGGTCTGGAACCATAAGTTAGAACTGAATGAAAGTAGTCACGTGCGACCAGAGCCAGCGCGCAACTTCA
AACCTTAGCACGCCGGAGTGCGTTCTGCGATCGGTCTGGATTCATTGTAAAACTCCGGAGAAGAGCCATGGAGACGAGAGCCAGCGCGCAACTTCA
AACCTTAGCACGCCGGAGTGCGTTCTGCGATCGGTCTGGAAGTGTTAATAGATCGTGTTTGGATCAACCGTTTGATTGCGGAGAGCCAGCGCGCAACTTCA
AACCTTAGCACGCCGGAGTGCGTTCTGCGATCGGTCTGGAAAAATGGAATAGGGCATAGGCTGAAAGTATGGGAAATCCTAGAGCCAGCGCGCAACTTCA
AACCTTAGCACGCCGGAGTGCGTTCTGCGATCGGTCTGGATCGAACATGCATAAACCAAGAGTTTCATGTGAGAACTCAGGAGAGCCAGCGCGCAACTTCA
AACCTTAGCACGCCGGAGTGCGTTCTGCGATCGGTCTGGACGGTCCACATCGACTCCTACATTCGTAGCTATCTCGAGAGCCAGCGCGCAACTTCA
AACCTTAGCACGCCGGAGTGCGTTCTGCGATCGGTCTGGAGCACCGACCTCTGTAAACACACTCGCTAGGTCCAAAGAGCCAGCGCGCAACTTCA
AACCTTAGCACGCCGGAGTGCGTTCTGCGATCGGTCTGGATCTTTAGGAGGGGTGTAACGGACTAAATTGAAGGAGTTTGAAGAGCCAGCGCGCAACTTCA
AACCTTAGCACGCCGGAGTGCGTTCTGCGATCGGTCTGGAAAAACTCCTAACGGCTTTGGTTCAGTCGGATACGTAGAGCCAGCGCGCAACTTCA
AACCTTAGCACGCCGGAGTGCGTTCTGCGATCGGTCTGGAAATCTAATTAACGGGATGAAGCCGCAACAAGTAGAAATGGCAGAGCCAGCGCGCAACTTCA
AACCTTAGCACGCCGGAGTGCGTTCTGCGATCGGTCTGGACTTGTTGCGGCTTCTCTGGTCATCTTTGACACTCCAGAGCCAGCGCGCAACTTCA
AACCTTAGCACGCCGGAGTGCGTTCTGCGATCGGTCTGGACATGCCGTCGGGTGCGGTTAGGTCTCTTTAGCAATAGAGCCAGCGCGCAACTTCA
AACCTTAGCACGCCGGAGTGCGTTCTGCGATCGGTCTGGATCTTTCTTGAGGTTTGTGGACTGCTTCGGAAATTTTAATGCAGAGCCAGCGCGCAACTTCA
AACCTTAGCACGCCGGAGTGCGTTCTGCGATCGGTCTGGATCGTGGCAACAAGGATGAGGATTAGAGCTCCTTCGAGAGCCAGCGCGCAACTTCA
AACCTTAGCACGCCGGAGTGCGTTCTGCGATCGGTCTGGAAGCTGCGACAATTACGCAAATGTCCAAGTTTCTCGAGAGCCAGCGCGCAACTTCA
AACCTTAGCACGCCGGAGTGCGTTCTGCGATCGGTCTGGAGTTCGGAATCGGTGTTTCCTCTACTTATCTCTGCTAATGGCAGAGCCAGCGCGCAACTTCA
AACCTTAGCACGCCGGAGTGCGTTCTGCGATCGGTCTGGAGGTTCGATTAATGACCTATGATCTTCAGAGCAGAAGAAGCGAGAGCCAGCGCGCAACTTCA
AACCTTAGCACGCCGGAGTGCGTTCTGCGATCGGTCTGGAAAATATCGATCTCGATATGCAGAGATAAGCGTCATGGTGGAAGAGCCAGCGCGCAACTTCA
AACCTTAGCACGCCGGAGTGCGTTCTGCGATCGGTCTGGAATCTCACAAGCTTGTCACTCTCTTGGTATCATGCATCGAGAGCCAGCGCGCAACTTCA
AACCTTAGCACGCCGGAGTGCGTTCTGCGATCGGTCTGGATTAGTGTGACTACAAACCCAACAAAGACGTTCCAATATGGTAGAGCCAGCGCGCAACTTCA
AACCTTAGCACGCCGGAGTGCGTTCTGCGATCGGTCTGGAAATCCACGACATTAACCGATCCCAATACCATATGTGAAACAAGAGCCAGCGCGCAACTTCA
AACCTTAGCACGCCGGAGTGCGTTCTGCGATCGGTCTGGATATCACATGAGGTGGACAAGAAGAGAAGTCAAAGGAATGGTAGAGCCAGCGCGCAACTTCA
AACCTTAGCACGCCGGAGTGCGTTCTGCGATCGGTCTGGAAAAAGTCACAAGCCATGTCTCGGAACAACGAAGTCAGAGCCAGCGCGCAACTTCA
AACCTTAGCACGCCGGAGTGCGTTCTGCGATCGGTCTGGACTGAACATAAAGATCAAGCATCTGGTCACAAATCTCCCACAAGAGCCAGCGCGCAACTTCA
AACCTTAGCACGCCGGAGTGCGTTCTGCGATCGGTCTGGAATTGACGTTTCGTGACATCAAACTCTCGCCACCACAGAGCCAGCGCGCAACTTCA
AACCTTAGCACGCCGGAGTGCGTTCTGCGATCGGTCTGGAGCTTTATCTCCATCACACGGTAACGTCATCTTACACATGCAGAGCCAGCGCGCAACTTCA
AACCTTAGCACGCCGGAGTGCGTTCTGCGATCGGTCTGGATCAAACCGATATATATAGCAGCCGATGCGATCTGACTAGGAGAGCCAGCGCGCAACTTCA
AACCTTAGCACGCCGGAGTGCGTTCTGCGATCGGTCTGGACCCAAACTGCAAGCAAAGCGACGTCCTCAGACTGTAGAGCCAGCGCGCAACTTCA
AACCTTAGCACGCCGGAGTGCGTTCTGCGATCGGTCTGGACATTAACGAAATTAAATGCAGCCTGACATAACCGCCTACCAGAGCCAGCGCGCAACTTCA
AACCTTAGCACGCCGGAGTGCGTTCTGCGATCGGTCTGGAATCCTCGGTCTTAACCGATCTCTTAACCCAATCCATCAAGAGCCAGCGCGCAACTTCA
AACCTTAGCACGCCGGAGTGCGTTCTGCGATCGGTCTGGACAAGATCACATTCTAAAGTAGAGAGCACAAGCTTCTCACCGAGAGCCAGCGCGCAACTTCA
AACCTTAGCACGCCGGAGTGCGTTCTGCGATCGGTCTGGATAACACAGTCATCTTCAATCTCTCGAACACGTCTCTCAACGAGAGCCAGCGCGCAACTTCA
AACCTTAGCACGCCGGAGTGCGTTCTGCGATCGGTCTGGAGCTCCTTATTGAATAAAACCCTGTACGAGACAAAGACGACGAGAGCCAGCGCGCAACTTCA
AACCTTAGCACGCCGGAGTGCGTTCTGCGATCGGTCTGGACCGGCCTTGGAGACCCTTCGACTTTTCCGGCTATAAGAGCCAGCGCGCAACTTCA
AACCTTAGCACGCCGGAGTGCGTTCTGCGATCGGTCTGGAAACATACAGATGATGGCGACTGTTTTCGGGTCGTTAGAGCCAGCGCGCAACTTCA
AACCTTAGCACGCCGGAGTGCGTTCTGCGATCGGTCTGGACTTTGTGAGTGATTGACGAGTGAAGAATCGTTGACACAAGAAGAGCCAGCGCGCAACTTCA
AACCTTAGCACGCCGGAGTGCGTTCTGCGATCGGTCTGGATTTTGAGGATTGTTTAGTCTCTGGCCAAGCTCTTGTAGGAGAGCCAGCGCGCAACTTCA
AACCTTAGCACGCCGGAGTGCGTTCTGCGATCGGTCTGGAAATGAAGTGTAAGACCAACGTTGGAACGTCTCTTCCTAGAGCCAGCGCGCAACTTCA
AACCTTAGCACGCCGGAGTGCGTTCTGCGATCGGTCTGGATTTGTTTCTGCCATTGTTGAACAAAACCAAAATCTCTCGGTAGAGCCAGCGCGCAACTTCA
AACCTTAGCACGCCGGAGTGCGTTCTGCGATCGGTCTGGAATCTATTCTTCCGAGTCTAGAAATTGGAGAGGGGAACATGGAGAGCCAGCGCGCAACTTCA
AACCTTAGCACGCCGGAGTGCGTTCTGCGATCGGTCTGGATTTTGAACGAGACTTGGGTTAACCCCTTTGTTCACCAGAGCCAGCGCGCAACTTCA
AACCTTAGCACGCCGGAGTGCGTTCTGCGATCGGTCTGGAATTGGCTAGAATAAAGGAGGTGAATAAAGGAGGTGAACCCAAGAGCCAGCGCGCAACTTCA
AACCTTAGCACGCCGGAGTGCGTTCTGCGATCGGTCTGGAAGAAGTTCATCAAGCCAAATAGGCAGAATGACAGAATGAGCAGAGCCAGCGCGCAACTTCA
AACCTTAGCACGCCGGAGTGCGTTCTGCGATCGGTCTGGACCTCAAAACGTTTTAGAAGGAGAAGAACAACACATTTGGGGAGAGCCAGCGCGCAACTTCA
AACCTTAGCACGCCGGAGTGCGTTCTGCGATCGGTCTGGATGATGGATTTATGAATACCAGTAGACCGCGATCACATCTCAAGAGCCAGCGCGCAACTTCA
AACCTTAGCACGCCGGAGTGCGTTCTGCGATCGGTCTGGATAGGGTAAAACCCGTAATCTTCCATGCACAAAACTACAACAAGAGCCAGCGCGCAACTTCA
AACCTTAGCACGCCGGAGTGCGTTCTGCGATCGGTCTGGAATTACTTTCGTTCTGTGCATCACTCAAATTAGCGACCTCTAGAGCCAGCGCGCAACTTCA
AACCTTAGCACGCCGGAGTGCGTTCTGCGATCGGTCTGGATTTTGGAGGTGGTCTCTCCTTTTAGCCTCCGAACGAGAGCCAGCGCGCAACTTCA
AACCTTAGCACGCCGGAGTGCGTTCTGCGATCGGTCTGGATATACCTCACTCGCTACAGTTGCGCGTAGACGAATAGAGCCAGCGCGCAACTTCA
AACCTTAGCACGCCGGAGTGCGTTCTGCGATCGGTCTGGAAAACAGTGACGTAAAAGCTAGAATTCAATGTAATGCACCGCAGAGCCAGCGCGCAACTTCA
AACCTTAGCACGCCGGAGTGCGTTCTGCGATCGGTCTGGATTTGATGAAAAGACAACAATCGGAGAACAATCTGGTCTGCTAGAGCCAGCGCGCAACTTCA
AACCTTAGCACGCCGGAGTGCGTTCTGCGATCGGTCTGGAAAAAGCGCGAATTCAATTCACCGACTAAAGACATTCTCCAGAGCCAGCGCGCAACTTCA
AACCTTAGCACGCCGGAGTGCGTTCTGCGATCGGTCTGGAGGTGGAGACCCCGATGCAATCCACTCATATAAGCGAGAGCCAGCGCGCAACTTCA
AACCTTAGCACGCCGGAGTGCGTTCTGCGATCGGTCTGGAGCAAGGATTGTATAATCATCATCAAGGTGGTGGCTTTCACCAGAGCCAGCGCGCAACTTCA
AACCTTAGCACGCCGGAGTGCGTTCTGCGATCGGTCTGGATCTGGGACTGATGGGTATTTCTCTAATTTTGGTATTCCGGCAGAGCCAGCGCGCAACTTCA
AACCTTAGCACGCCGGAGTGCGTTCTGCGATCGGTCTGGAACTATTTGTCGACCAACGTTGATATTTCTCCGACTAAACGGAGAGCCAGCGCGCAACTTCA
AACCTTAGCACGCCGGAGTGCGTTCTGCGATCGGTCTGGAATGGAAACACAGTTTTCTTCTCAGCTGGTAAGACTCTGTTAGAGCCAGCGCGCAACTTCA
AACCTTAGCACGCCGGAGTGCGTTCTGCGATCGGTCTGGAAATGTCAAGTTGTGTGAATTTGTGGTCAAAATGGTGAGGTAGAGCCAGCGCGCAACTTCA
AACCTTAGCACGCCGGAGTGCGTTCTGCGATCGGTCTGGATCCCTTTTGGTTTGTGAGTAGAAAGAAGAGCAAATGAGTGGAGAGCCAGCGCGCAACTTCA
AACCTTAGCACGCCGGAGTGCGTTCTGCGATCGGTCTGGAGTTTGTGCTAGATGCTTTGCAGTACTAATTCTGTTTCTGCCAGAGCCAGCGCGCAACTTCA
AACCTTAGCACGCCGGAGTGCGTTCTGCGATCGGTCTGGAATTGTGAAGGCATTATTGGTTCTTAAGGTAGGAGCTAGTGCAGAGCCAGCGCGCAACTTCA
AACCTTAGCACGCCGGAGTGCGTTCTGCGATCGGTCTGGATTGTGCAGTCTTTTAGAAGATTCAATGCATGATAGTCCGGGAGAGCCAGCGCGCAACTTCA
AACCTTAGCACGCCGGAGTGCGTTCTGCGATCGGTCTGGATTTTGTATTTTCTTTGTTGCAGCAAACCAACACTGCAGACAGAGCCAGCGCGCAACTTCA
AACCTTAGCACGCCGGAGTGCGTTCTGCGATCGGTCTGGAATGTTGGAAGAAGCTGTGGAGTATGTGAAGGCTCTAGAGCCAGCGCGCAACTTCA
AACCTTAGCACGCCGGAGTGCGTTCTGCGATCGGTCTGGAATTTGGTTTTGATGATGGATTCAGGAATTGACAGAGCAGCAGAGCCAGCGCGCAACTTCA
AACCTTAGCACGCCGGAGTGCGTTCTGCGATCGGTCTGGATATTCGGAGAAACTTAGCTAAACTTGTGACAATTGGCCACCAGAGCCAGCGCGCAACTTCA
AACCTTAGCACGCCGGAGTGCGTTCTGCGATCGGTCTGGAATTCCCACAATTGTCACACAGACACAAACTCACACTAGTAGAGCCAGCGCGCAACTTCA
AACCTTAGCACGCCGGAGTGCGTTCTGCGATCGGTCTGGAAGTAGTCGTAGCCATGTGCATTAAGCAGTACACAGTAGAGCCAGCGCGCAACTTCA
AACCTTAGCACGCCGGAGTGCGTTCTGCGATCGGTCTGGAGAAAACGAAATTAAAATTGATTGGGTGGTTCTGCGACATGCAGAGCCAGCGCGCAACTTCA
AACCTTAGCACGCCGGAGTGCGTTCTGCGATCGGTCTGGATTTTGTTACACTTTGCGCCGTTCTCTGATAGCCGCAGAGCCAGCGCGCAACTTCA
AACCTTAGCACGCCGGAGTGCGTTCTGCGATCGGTCTGGAATCCTCCCAGGCACTATTCCCGAGATATCTTGATTTGCAGAGCCAGCGCGCAACTTCA
AACCTTAGCACGCCGGAGTGCGTTCTGCGATCGGTCTGGAGCCGTTCTCTGATGTCAGTGGTGCTATGGATCGCCAGAGCCAGCGCGCAACTTCA
AACCTTAGCACGCCGGAGTGCGTTCTGCGATCGGTCTGGATCTCTTTATGCGTGCTCAATTCTTGTTCAAAGTCAAACCACAGAGCCAGCGCGCAACTTCA
AACCTTAGCACGCCGGAGTGCGTTCTGCGATCGGTCTGGATGCTCATATCTGATAATGTAGACTCGCTGGAGTTGATTCCGAGAGCCAGCGCGCAACTTCA
AACCTTAGCACGCCGGAGTGCGTTCTGCGATCGGTCTGGACCCCTTGTTTTCCTTGTGGCAACTCTCTTCATGGTAGAGCCAGCGCGCAACTTCA
AACCTTAGCACGCCGGAGTGCGTTCTGCGATCGGTCTGGAGCCTAAGCAAAGATCCAGTCTTCAACTCTGTATCTTTCCTCAGAGCCAGCGCGCAACTTCA
AACCTTAGCACGCCGGAGTGCGTTCTGCGATCGGTCTGGATCAACTGGTTACCCCTCAAATTCTACTCATGTTACATCCCAAGAGCCAGCGCGCAACTTCA
AACCTTAGCACGCCGGAGTGCGTTCTGCGATCGGTCTGGATTCTTAGTTCTTGACTTCCCCGATAAAGCTTCCTCCTCGAGAGCCAGCGCGCAACTTCA
AACCTTAGCACGCCGGAGTGCGTTCTGCGATCGGTCTGGATTTTGCGACGGTGATACCTCATGTAGTATTGGTGCCAGAGCCAGCGCGCAACTTCA
AACCTTAGCACGCCGGAGTGCGTTCTGCGATCGGTCTGGATAGCTTTGGGCCTTGCAACGTTTGGGCCAATTGTTAGAGCCAGCGCGCAACTTCA
AACCTTAGCACGCCGGAGTGCGTTCTGCGATCGGTCTGGAAGTGGAAAAGGTCATCTCTCCCCATTCTATTTGTCTTAGCCAGAGCCAGCGCGCAACTTCA
AACCTTAGCACGCCGGAGTGCGTTCTGCGATCGGTCTGGAAAGAAATTGTCTTTCCCTCTTTTGTCCTCAACTCGCTATCCAGAGCCAGCGCGCAACTTCA
AACCTTAGCACGCCGGAGTGCGTTCTGCGATCGGTCTGGATCTGATTCTCCAATTGTCGATTCACCGGATACTTCTCAGAAGAGCCAGCGCGCAACTTCA
AACCTTAGCACGCCGGAGTGCGTTCTGCGATCGGTCTGGATTTCATCGACACATCTGATATTTCTCTACTTCCCCTGTCCAAGAGCCAGCGCGCAACTTCA
AACCTTAGCACGCCGGAGTGCGTTCTGCGATCGGTCTGGACGTCTATGGCAGGTCATGTCTAGTCTCGAACCATCAGAGCCAGCGCGCAACTTCA
AACCTTAGCACGCCGGAGTGCGTTCTGCGATCGGTCTGGAAGATCGATTCCCTCCTATTTGTGGCAAAGATTATGCACTAGAGCCAGCGCGCAACTTCA
AACCTTAGCACGCCGGAGTGCGTTCTGCGATCGGTCTGGAAGATACTTTTCTGTCTGCTGTTAAGGCGAAAGCTTGTTGCAGAGCCAGCGCGCAACTTCA
AACCTTAGCACGCCGGAGTGCGTTCTGCGATCGGTCTGGATTCCAGACTCAAACCACCTATGATGGTTTGTCTTAACGCAGAGCCAGCGCGCAACTTCA
AACCTTAGCACGCCGGAGTGCGTTCTGCGATCGGTCTGGATAGATGATCCAAATAGCAATGCGCTCGTAATTCATTGAGCTAGAGCCAGCGCGCAACTTCA
AACCTTAGCACGCCGGAGTGCGTTCTGCGATCGGTCTGGAATAGCTAAAATGTCAAATGACATGTCCAACCGCAATTCGTCAGAGCCAGCGCGCAACTTCA
AACCTTAGCACGCCGGAGTGCGTTCTGCGATCGGTCTGGAACTTTAGGGTTTCAAATCAAGCCACCAGATCCTTTATAGCAAGAGCCAGCGCGCAACTTCA
AACCTTAGCACGCCGGAGTGCGTTCTGCGATCGGTCTGGATTATTACGGGCATATAATGATGCATGATTGCATGGTACGGGAGAGCCAGCGCGCAACTTCA
AACCTTAGCACGCCGGAGTGCGTTCTGCGATCGGTCTGGACATATGAAACCTCCGCTATGACTTCTTCGTGCATGACTAGAGCCAGCGCGCAACTTCA
AACCTTAGCACGCCGGAGTGCGTTCTGCGATCGGTCTGGAATAGGGTTCTACAACCACCAGATTCTTTAGATCGATTGCCCAGAGCCAGCGCGCAACTTCA
AACCTTAGCACGCCGGAGTGCGTTCTGCGATCGGTCTGGAAAGGAAGAGCTACTTTAATGTTTGGTCAAACCCTAACTCGGAGAGCCAGCGCGCAACTTCA
AACCTTAGCACGCCGGAGTGCGTTCTGCGATCGGTCTGGAATAACAAATCGGTAGCAACTAAACCTATGTGCGTAGCATCAAGAGCCAGCGCGCAACTTCA
AACCTTAGCACGCCGGAGTGCGTTCTGCGATCGGTCTGGATGTAAGACAAAGGAAATTTGTGGTACAGACTTCACACTGCAAGAGCCAGCGCGCAACTTCA
AACCTTAGCACGCCGGAGTGCGTTCTGCGATCGGTCTGGAAACTTACAGTGATGGTGACTATAGCCACTACTCAAAGCCGAGAGCCAGCGCGCAACTTCA
AACCTTAGCACGCCGGAGTGCGTTCTGCGATCGGTCTGGAACCTTCAAGCTTAAAACATACAGTGATAGTGACCATGTCGGAGAGCCAGCGCGCAACTTCA
AACCTTAGCACGCCGGAGTGCGTTCTGCGATCGGTCTGGATTGTAGAGAAACAAGACGTTCTAAAGGCAGATTCTGCACCAGAGCCAGCGCGCAACTTCA
AACCTTAGCACGCCGGAGTGCGTTCTGCGATCGGTCTGGAAGACAACAATTTCATCTCTTGGTCGTCAAAGAAACAACCCAAGAGCCAGCGCGCAACTTCA
AACCTTAGCACGCCGGAGTGCGTTCTGCGATCGGTCTGGACAGTCTCCAAGAGTTCGACGGAAGCTGAGTATAGGGAGAGCCAGCGCGCAACTTCA
AACCTTAGCACGCCGGAGTGCGTTCTGCGATCGGTCTGGAACAACTTCAGAAATCATTTGCCTCAACAACATGCTCAGAGAGAGCCAGCGCGCAACTTCA
AACCTTAGCACGCCGGAGTGCGTTCTGCGATCGGTCTGGAATCTCCATATTCCACTACGAGAACCACCGGAGTTGTAGAGCCAGCGCGCAACTTCA
AACCTTAGCACGCCGGAGTGCGTTCTGCGATCGGTCTGGATTTTGTAGATATACCATGCTACAAATCCGGTACTACCCGCTAGAGCCAGCGCGCAACTTCA
AACCTTAGCACGCCGGAGTGCGTTCTGCGATCGGTCTGGATCATTATCATTTTGTCAGGGAAAGAGTAGCTTTGGGTTCGTAGAGCCAGCGCGCAACTTCA
AACCTTAGCACGCCGGAGTGCGTTCTGCGATCGGTCTGGATCATTGTCAAACATGTGCCGTCTCATCAGCAGTTGAGAGCCAGCGCGCAACTTCA
AACCTTAGCACGCCGGAGTGCGTTCTGCGATCGGTCTGGAGCCGACATATTCACAAAGTCATTGCCATAGGATGCTTAGAGCCAGCGCGCAACTTCA
AACCTTAGCACGCCGGAGTGCGTTCTGCGATCGGTCTGGATCACCTCTCTCAGATACAAACTGGGTGTAGATTTCCCAAGAGCCAGCGCGCAACTTCA
AACCTTAGCACGCCGGAGTGCGTTCTGCGATCGGTCTGGAGCTTCAGTCAACAGAAACAGAGCACAAGTGAAACCCAGAGCCAGCGCGCAACTTCA
AACCTTAGCACGCCGGAGTGCGTTCTGCGATCGGTCTGGATCTGCTCGACTCAGAGTCTTCTCAACACAATGTCATGAGAGCCAGCGCGCAACTTCA
AACCTTAGCACGCCGGAGTGCGTTCTGCGATCGGTCTGGAGGCCAAGCCACTCAGCCCATTAACACTCAGAATATAGAGCCAGCGCGCAACTTCA
AACCTTAGCACGCCGGAGTGCGTTCTGCGATCGGTCTGGATCTGTACCAAGGATAGAGACAAAGAACAGATATGACGTGCTAGAGCCAGCGCGCAACTTCA
AACCTTAGCACGCCGGAGTGCGTTCTGCGATCGGTCTGGATAGCCTCCTGTCATCTAACGACATGTGTTACGGCAAGAGCCAGCGCGCAACTTCA
AACCTTAGCACGCCGGAGTGCGTTCTGCGATCGGTCTGGATATCCTCGAGTGCCAAAACATCCTAATGATTGTGATCCAAAAGAGCCAGCGCGCAACTTCA
AACCTTAGCACGCCGGAGTGCGTTCTGCGATCGGTCTGGAATTTCCAACCCCTGAATGTTATCAACGCACACCACAGAGCCAGCGCGCAACTTCA
AACCTTAGCACGCCGGAGTGCGTTCTGCGATCGGTCTGGAGAATTTCGTCGAGTTTGTTAAGCATTCCGACGATAATTCCGAGAGCCAGCGCGCAACTTCA
AACCTTAGCACGCCGGAGTGCGTTCTGCGATCGGTCTGGATTCCAACGGTTACTTTGATTTAAACCGGAAAGTACCAGTGAAGAGCCAGCGCGCAACTTCA
AACCTTAGCACGCCGGAGTGCGTTCTGCGATCGGTCTGGATTTAATAACTTCGTTATGGGCTTAGAAACGTGTCAAGCCCAAGAGCCAGCGCGCAACTTCA
AACCTTAGCACGCCGGAGTGCGTTCTGCGATCGGTCTGGAAAATGTACCGGAATTGAAGATCTAGTTGAACCGGAAACCAAGAGCCAGCGCGCAACTTCA
AACCTTAGCACGCCGGAGTGCGTTCTGCGATCGGTCTGGACCTATGTTTCCTGGTTCAACCTCATGTTGCTTGATCTTGAAGAGCCAGCGCGCAACTTCA
AACCTTAGCACGCCGGAGTGCGTTCTGCGATCGGTCTGGAAGCAATGATGCGAAAAGGTATATTGAATATCCTCCATGGCAAGAGCCAGCGCGCAACTTCA
AACCTTAGCACGCCGGAGTGCGTTCTGCGATCGGTCTGGAAATCCAAGATTTCCAACACCCGATTGTTATAAGCGTACACCAGAGCCAGCGCGCAACTTCA
AACCTTAGCACGCCGGAGTGCGTTCTGCGATCGGTCTGGAAATCCATATAGACGAGGATGTACGTGTATCAGTAGATGCCGAGAGCCAGCGCGCAACTTCA
AACCTTAGCACGCCGGAGTGCGTTCTGCGATCGGTCTGGATGCTTGTCTGGAATTATCATCTCAAAAGCTAATGGTCTGGTAGAGCCAGCGCGCAACTTCA
AACCTTAGCACGCCGGAGTGCGTTCTGCGATCGGTCTGGAATGTCGATCGAAACATTTGATGATGGAGCCAATGATTTTGGAGAGCCAGCGCGCAACTTCA
AACCTTAGCACGCCGGAGTGCGTTCTGCGATCGGTCTGGAAAAACAAATACTGAGGCAGAAAAGAAGCTATCGCCTCCTAGAGCCAGCGCGCAACTTCA
AACCTTAGCACGCCGGAGTGCGTTCTGCGATCGGTCTGGATTTTCGAGGATGTTCATGCCTTTGGCCTAGGAATGAGAGCCAGCGCGCAACTTCA
AACCTTAGCACGCCGGAGTGCGTTCTGCGATCGGTCTGGATAGTCCCTTGTTGCTTTTACAACCAATGTGGGATAAGTTGCAGAGCCAGCGCGCAACTTCA
AACCTTAGCACGCCGGAGTGCGTTCTGCGATCGGTCTGGAAAAAGCGAAAGGCAGCAACAACTATGAACGTACCAAGAGCCAGCGCGCAACTTCA
AACCTTAGCACGCCGGAGTGCGTTCTGCGATCGGTCTGGAACACCCTCTGATATATTTGAGGTTATTGCCACCTTCAACCAGAGCCAGCGCGCAACTTCA
AACCTTAGCACGCCGGAGTGCGTTCTGCGATCGGTCTGGATTTTCTTGCTTTCGCATCCGATGTGGGACTCATTGAGAGCCAGCGCGCAACTTCA
AACCTTAGCACGCCGGAGTGCGTTCTGCGATCGGTCTGGATAATTTCAGGTAACCCCAAGCGAACAAAAGTTACAAAACCCAGAGCCAGCGCGCAACTTCA
AACCTTAGCACGCCGGAGTGCGTTCTGCGATCGGTCTGGAAAAGAACCAATAACAGTGGAAGTCCCAGTGTCTTAACGTAGAGCCAGCGCGCAACTTCA
AACCTTAGCACGCCGGAGTGCGTTCTGCGATCGGTCTGGAAACAGAGTTTTCAAAATATATGCGCGGCTAAGCCATTTTCAAGAGCCAGCGCGCAACTTCA
AACCTTAGCACGCCGGAGTGCGTTCTGCGATCGGTCTGGATCTTCTTTATCTGTTGTTGTTAAGAACATGTCGAAGCCGGAAGAGCCAGCGCGCAACTTCA
AACCTTAGCACGCCGGAGTGCGTTCTGCGATCGGTCTGGAATGTTTCACCTTGGTCTCCATTCAGTGACCGCCTTAGAGCCAGCGCGCAACTTCA
AACCTTAGCACGCCGGAGTGCGTTCTGCGATCGGTCTGGAAAACAGCACACGGTTAACTGTCTTAGCAGTTTCTCTAGATGAGAGCCAGCGCGCAACTTCA
AACCTTAGCACGCCGGAGTGCGTTCTGCGATCGGTCTGGAGGATTGCAAGTGACAGCTTCTCTGCACATCTTTCTAGAGCCAGCGCGCAACTTCA
AACCTTAGCACGCCGGAGTGCGTTCTGCGATCGGTCTGGAATTTGGATTTGTTGATAGTATTGCTGCATTCACCGCATCAGAGAGCCAGCGCGCAACTTCA
AACCTTAGCACGCCGGAGTGCGTTCTGCGATCGGTCTGGACCACTAATTCCCTCTGTGAGTCTTCTAGGAAATACCAGACCAGAGCCAGCGCGCAACTTCA
AACCTTAGCACGCCGGAGTGCGTTCTGCGATCGGTCTGGAGATGATTCCTCAGGCTTTTCATACGCGAGCAAAGCAGAGCCAGCGCGCAACTTCA
AACCTTAGCACGCCGGAGTGCGTTCTGCGATCGGTCTGGAAAGCGAAGCAGCAACATATATAGTCTCTGTATCTGAACGCAGAGCCAGCGCGCAACTTCA
AACCTTAGCACGCCGGAGTGCGTTCTGCGATCGGTCTGGAAATCCAGTTAACCCAACAAATTTAGCTAACTCGAGTCTGCCAGAGCCAGCGCGCAACTTCA
AACCTTAGCACGCCGGAGTGCGTTCTGCGATCGGTCTGGATAGTTCACACCTTCTTCAAGTTTTCCAACCTGTTTATGCCAAGAGCCAGCGCGCAACTTCA
AACCTTAGCACGCCGGAGTGCGTTCTGCGATCGGTCTGGAAGAGAAATAGCCCCATCTGCATAGATGTGAAAGTGAACAAAAGAGCCAGCGCGCAACTTCA
AACCTTAGCACGCCGGAGTGCGTTCTGCGATCGGTCTGGATTATACACGGTGACAAGGTTCCATGCATCTATGTAACATGGAGAGCCAGCGCGCAACTTCA
AACCTTAGCACGCCGGAGTGCGTTCTGCGATCGGTCTGGATTATGGTTTAACACCAAAGTCCATCACACAGTTCAAGCAGCAGAGCCAGCGCGCAACTTCA
AACCTTAGCACGCCGGAGTGCGTTCTGCGATCGGTCTGGATGCAGTAGGTACAGCCGGGTAAGACTTCGTATCACAGAGCCAGCGCGCAACTTCA
AACCTTAGCACGCCGGAGTGCGTTCTGCGATCGGTCTGGATCTCAGTTCACCTGTACAATTTGGGGATACAACTTTTGGAGAGAGCCAGCGCGCAACTTCA
AACCTTAGCACGCCGGAGTGCGTTCTGCGATCGGTCTGGATTCCGCCAAAGCAGTATCAATCTCACCATTCCTAACAAGAGCCAGCGCGCAACTTCA
AACCTTAGCACGCCGGAGTGCGTTCTGCGATCGGTCTGGATTTTAGTAGCAAGGTTGAAAGCATCGAGTGTCTCCTCAAGAGCCAGCGCGCAACTTCA
AACCTTAGCACGCCGGAGTGCGTTCTGCGATCGGTCTGGATACCCATAGTGTAGCAGGTAGGTCTTGACAAGCCTAGAGCCAGCGCGCAACTTCA
AACCTTAGCACGCCGGAGTGCGTTCTGCGATCGGTCTGGAATAAAGCAGAAAGCTAGTCCAGAAGGGAAACCAAGTATTGCAGAGCCAGCGCGCAACTTCA
AACCTTAGCACGCCGGAGTGCGTTCTGCGATCGGTCTGGAAAAAGTACATGATCTGTTACTGCTGGGAAGGAGTGTACTCAAGAGCCAGCGCGCAACTTCA
AACCTTAGCACGCCGGAGTGCGTTCTGCGATCGGTCTGGATAGCCAATTGTTGCTTATTCCTCTCTGATGCTTCATATCCCAGAGCCAGCGCGCAACTTCA
AACCTTAGCACGCCGGAGTGCGTTCTGCGATCGGTCTGGAACAGAAAGAGGGAAACAGCCCTCGTCAATTACTTAATTTCAAGAGCCAGCGCGCAACTTCA
AACCTTAGCACGCCGGAGTGCGTTCTGCGATCGGTCTGGAATAACTTGAGTGCCCAAGAGTTTGAGGTTTGATTACACAGGAGAGCCAGCGCGCAACTTCA
AACCTTAGCACGCCGGAGTGCGTTCTGCGATCGGTCTGGAATAGCAAATGTGAGAGCAATGTCTACAAAGAGAACCACTGCAGAGCCAGCGCGCAACTTCA
AACCTTAGCACGCCGGAGTGCGTTCTGCGATCGGTCTGGATATAGATTCGGTAACCCCAGTACCAAGAACGGACATGAAGAGCCAGCGCGCAACTTCA
AACCTTAGCACGCCGGAGTGCGTTCTGCGATCGGTCTGGAATGCTTTGTGTAAGAGAGAGTGAGATACATGATGGCAATGGAGAGCCAGCGCGCAACTTCA
AACCTTAGCACGCCGGAGTGCGTTCTGCGATCGGTCTGGAAGAGAGTGAGAACATACTCCTCATTTTGGCTATGTACAGCTAGAGCCAGCGCGCAACTTCA
AACCTTAGCACGCCGGAGTGCGTTCTGCGATCGGTCTGGAACAGTAGGGAATAGATGACCTCTTATGTCCTTGGGGATTTAGAGCCAGCGCGCAACTTCA
AACCTTAGCACGCCGGAGTGCGTTCTGCGATCGGTCTGGAAAAAGAACTCCTGAGAAGCGTAGTTTATACCACCGCCAGAGCCAGCGCGCAACTTCA
AACCTTAGCACGCCGGAGTGCGTTCTGCGATCGGTCTGGAACTGCATCATCTTTTGTAAACTTTGGACCAAAAGGTTCACCAGAGCCAGCGCGCAACTTCA
AACCTTAGCACGCCGGAGTGCGTTCTGCGATCGGTCTGGATTTTCCCTGTCCACGATATAGGTATCCATCATCCCCAAGAGCCAGCGCGCAACTTCA
AACCTTAGCACGCCGGAGTGCGTTCTGCGATCGGTCTGGAATCCACAGCTGTTCACTTCCCATCTACCATTACAAAAGAAAGAGCCAGCGCGCAACTTCA
AACCTTAGCACGCCGGAGTGCGTTCTGCGATCGGTCTGGAAAACCACAAAGCAATGTCCTTCGAATTTCAGATTCTTCCCAGAGCCAGCGCGCAACTTCA
AACCTTAGCACGCCGGAGTGCGTTCTGCGATCGGTCTGGAAAACCACTTCTACACAACTGAACTCACCAGAAAGAACACAAGAGCCAGCGCGCAACTTCA
AACCTTAGCACGCCGGAGTGCGTTCTGCGATCGGTCTGGAAACTAAACCACAACTTGGATCCCAAAACCATACCACAAACAGAGCCAGCGCGCAACTTCA
AACCTTAGCACGCCGGAGTGCGTTCTGCGATCGGTCTGGAAGAAAACAATACCCAGGTTGTCTACGCATTTTGAAGCTTTCAGAGCCAGCGCGCAACTTCA
AACCTTAGCACGCCGGAGTGCGTTCTGCGATCGGTCTGGACCAACATCGTGACCATGTAGATTCGTATTCGTGTACTTCACAGAGCCAGCGCGCAACTTCA
AACCTTAGCACGCCGGAGTGCGTTCTGCGATCGGTCTGGAGGAAAGCTTATCAGGAGAAACCACAAGAAATCCGCCAGAGCCAGCGCGCAACTTCA
AACCTTAGCACGCCGGAGTGCGTTCTGCGATCGGTCTGGAGGCGCTATTGATCGTATTCAACTCCGTCGGTAATTCTAGAGCCAGCGCGCAACTTCA
AACCTTAGCACGCCGGAGTGCGTTCTGCGATCGGTCTGGATCTCCTTCGTCTTCCTTCGCATCTCGTTTAGCGGAAGAGCCAGCGCGCAACTTCA
AACCTTAGCACGCCGGAGTGCGTTCTGCGATCGGTCTGGATTGTCTAAGAAGTTTAAGTTCAGATCTTGACCGTTCTCGCCAGAGCCAGCGCGCAACTTCA
AACCTTAGCACGCCGGAGTGCGTTCTGCGATCGGTCTGGAGGCGGAATTCGCCGGTGGTGGTGAAGAGTTCATTGAGAGCCAGCGCGCAACTTCA
AACCTTAGCACGCCGGAGTGCGTTCTGCGATCGGTCTGGAACTCTTACCTTCATAGTCAACAAACTTGCGTAGCCAATTGCAGAGCCAGCGCGCAACTTCA
AACCTTAGCACGCCGGAGTGCGTTCTGCGATCGGTCTGGAGAGTACAAAGCAAACATGAACATTTTCTGGAAGCAAGCGAAGAGCCAGCGCGCAACTTCA
AACCTTAGCACGCCGGAGTGCGTTCTGCGATCGGTCTGGATCTATATGGAGTCAAAACCCTCGATCCAATGCTAAAAGCTGAGAGCCAGCGCGCAACTTCA
AACCTTAGCACGCCGGAGTGCGTTCTGCGATCGGTCTGGATAGGAATGCTAAGGACATCGCATGTCATAGAAGCTAAACCGAGAGCCAGCGCGCAACTTCA
AACCTTAGCACGCCGGAGTGCGTTCTGCGATCGGTCTGGAAAATATCCAAGTGTGTCTTTGTGTTGTTCACACCGTCTTCAAGAGCCAGCGCGCAACTTCA
AACCTTAGCACGCCGGAGTGCGTTCTGCGATCGGTCTGGAACTTCAAGCATCTTCAATTTAAGCTTCGGATCCAAAACTGCAGAGCCAGCGCGCAACTTCA
AACCTTAGCACGCCGGAGTGCGTTCTGCGATCGGTCTGGATCTTCCCAATACTCGGAAAATTTACCATGCATCTCTTGAGCAGAGCCAGCGCGCAACTTCA
AACCTTAGCACGCCGGAGTGCGTTCTGCGATCGGTCTGGATCACAAATAGCATACTTCTTCAGCAACAACTCAATCCTCCAAGAGCCAGCGCGCAACTTCA
AACCTTAGCACGCCGGAGTGCGTTCTGCGATCGGTCTGGAAAAGCTTTCATGCTAACAAACGCTTCTCTAAACTTCAACGCAGAGCCAGCGCGCAACTTCA
AACCTTAGCACGCCGGAGTGCGTTCTGCGATCGGTCTGGAATCTAAAGGTAAACTAGATAAGGATCCACGATGTGCAGCGTAGAGCCAGCGCGCAACTTCA
AACCTTAGCACGCCGGAGTGCGTTCTGCGATCGGTCTGGAAAAATGTGCATAGATAACTAAATGAGGATGTGGTGCCACGAAGAGCCAGCGCGCAACTTCA
AACCTTAGCACGCCGGAGTGCGTTCTGCGATCGGTCTGGATGATACGATTCACTGTCACTGTGAAACATGTTGATACCCAGAGAGCCAGCGCGCAACTTCA
AACCTTAGCACGCCGGAGTGCGTTCTGCGATCGGTCTGGATGGTTAAACAAACGTAATTGATGTTTGTTGGCATCGTTGCCAGAGCCAGCGCGCAACTTCA
AACCTTAGCACGCCGGAGTGCGTTCTGCGATCGGTCTGGATTGTGTACCAATAAACCCAGTCTGAATAAACCAATGGTGGAAGAGCCAGCGCGCAACTTCA
AACCTTAGCACGCCGGAGTGCGTTCTGCGATCGGTCTGGAAAGCATAAGGACAAGAATTGTTGTTTTCACGAAAACCACGCAGAGCCAGCGCGCAACTTCA
AACCTTAGCACGCCGGAGTGCGTTCTGCGATCGGTCTGGATTTTGCATTCTAAGGAGAAGAGGTGATCGAAACCAACCAAGAGCCAGCGCGCAACTTCA
AACCTTAGCACGCCGGAGTGCGTTCTGCGATCGGTCTGGACGGGAGGAGCTTATGCCATTTTCCTCCCCGTGGAAAGAGCCAGCGCGCAACTTCA
AACCTTAGCACGCCGGAGTGCGTTCTGCGATCGGTCTGGAGGTCTAACAATCACACGTCTCCTAATCTCGTACGTCTTCTAGAGCCAGCGCGCAACTTCA
AACCTTAGCACGCCGGAGTGCGTTCTGCGATCGGTCTGGATTTTGAAGAATGGAAAATTTAAGGAGGTTGTCAAACCCGGGAGAGCCAGCGCGCAACTTCA
AACCTTAGCACGCCGGAGTGCGTTCTGCGATCGGTCTGGAAAATTTCGGATTCATTGGAAGATCACAATCACGAGTTCCCCAGAGCCAGCGCGCAACTTCA
AACCTTAGCACGCCGGAGTGCGTTCTGCGATCGGTCTGGATGCACCACCATAGTGCTTCTTTAGATGATCTTTTCACAGAAAGAGCCAGCGCGCAACTTCA
AACCTTAGCACGCCGGAGTGCGTTCTGCGATCGGTCTGGAGACCAACCAGCTTGGCTCGATGAGCTCCTAAGTGAAGAGCCAGCGCGCAACTTCA
AACCTTAGCACGCCGGAGTGCGTTCTGCGATCGGTCTGGAGCCAGCATCACCTAAGATTAACAAAGGTCATAGACGTTCAAGAGCCAGCGCGCAACTTCA
AACCTTAGCACGCCGGAGTGCGTTCTGCGATCGGTCTGGAGCTAGTGACACAGCTGCTTACTTGAACTCAGCTTTAATGCAGAGCCAGCGCGCAACTTCA
AACCTTAGCACGCCGGAGTGCGTTCTGCGATCGGTCTGGACTTCGAAGGAAAATCATGTTGCTGGTTCGTCTTGGCAGAGCCAGCGCGCAACTTCA
AACCTTAGCACGCCGGAGTGCGTTCTGCGATCGGTCTGGAAAATATGTCATGCGGAGCTTTAAATATGTCGTCGAAACCCAAGAGCCAGCGCGCAACTTCA
AACCTTAGCACGCCGGAGTGCGTTCTGCGATCGGTCTGGAACAAAACCAGATGGTCCTAGATCAAAGACTGACTCAAAACGAGAGCCAGCGCGCAACTTCA
AACCTTAGCACGCCGGAGTGCGTTCTGCGATCGGTCTGGACGAAAATTATTAAAATGCAGTCAAAATGCTCATCGAGCGCGAGAGCCAGCGCGCAACTTCA
AACCTTAGCACGCCGGAGTGCGTTCTGCGATCGGTCTGGATTTGAGAAGGCTTGAGTACATATCAGACCTTGAAAGGACCAAGAGCCAGCGCGCAACTTCA
AACCTTAGCACGCCGGAGTGCGTTCTGCGATCGGTCTGGATCAATAGGTTGAAGGATGTGAAATGTCATCTGCCATTCACTAGAGCCAGCGCGCAACTTCA
AACCTTAGCACGCCGGAGTGCGTTCTGCGATCGGTCTGGATTGGATCAGCAGTTACTCATGCTTAGCATGGAAAATAGAGCAGAGCCAGCGCGCAACTTCA
AACCTTAGCACGCCGGAGTGCGTTCTGCGATCGGTCTGGATTTTGATTTTGGTTGGTTAATACAGTGGAGCAGCAATTGCTAGAGCCAGCGCGCAACTTCA
AACCTTAGCACGCCGGAGTGCGTTCTGCGATCGGTCTGGATGAGAGAGAGATAGGAAACCTACAGTTTCGACGACACCAGAGCCAGCGCGCAACTTCA
AACCTTAGCACGCCGGAGTGCGTTCTGCGATCGGTCTGGATCGATACAACAAATATCAACCACCTGTTACACAAGAACCCGAGAGCCAGCGCGCAACTTCA
AACCTTAGCACGCCGGAGTGCGTTCTGCGATCGGTCTGGAATGCCCAATTTGCAGCCTTGGCAATATGATTTAGGAAGAGCCAGCGCGCAACTTCA
AACCTTAGCACGCCGGAGTGCGTTCTGCGATCGGTCTGGAATGGATACATTGTTCAGATTAAGCTGAGCTCCTCTTGCTCAGAGCCAGCGCGCAACTTCA
AACCTTAGCACGCCGGAGTGCGTTCTGCGATCGGTCTGGAGCATCGTTATGTAAATCAAAATGTGGTTGCCCATATCCTCCAGAGCCAGCGCGCAACTTCA
AACCTTAGCACGCCGGAGTGCGTTCTGCGATCGGTCTGGATTTTAAATGGTCTTTCAGCATCGTCGGGAGAACTTCAAGTAGAGCCAGCGCGCAACTTCA
AACCTTAGCACGCCGGAGTGCGTTCTGCGATCGGTCTGGAACGACGATAAGTCCATACATTGGAGACAAGAACAAGGTAGTAGAGCCAGCGCGCAACTTCA
AACCTTAGCACGCCGGAGTGCGTTCTGCGATCGGTCTGGATGATAAAGATTCAATGACCTTGGATAGCACCGACTCAATGCAGAGCCAGCGCGCAACTTCA
AACCTTAGCACGCCGGAGTGCGTTCTGCGATCGGTCTGGAACGCACCTTCTAAGGAGAGCAATAGGAAACACACAAGAGCCAGCGCGCAACTTCA
AACCTTAGCACGCCGGAGTGCGTTCTGCGATCGGTCTGGACGGAAATCCGAAAGCATGGGAGATAAGACTCACCAAGAGCCAGCGCGCAACTTCA
AACCTTAGCACGCCGGAGTGCGTTCTGCGATCGGTCTGGATTTTAACCGATGAAGTGCTATCAGAGAACCAGAAGCTCGAGAGCCAGCGCGCAACTTCA
AACCTTAGCACGCCGGAGTGCGTTCTGCGATCGGTCTGGAGTTCTCTTGCCATTAATGAGGTCCGATGTGAGTGTTCTAGAGCCAGCGCGCAACTTCA
AACCTTAGCACGCCGGAGTGCGTTCTGCGATCGGTCTGGATCTGGGATAAGCGAATCAGATCTAGAAACGAGGGGCAGAGCCAGCGCGCAACTTCA
AACCTTAGCACGCCGGAGTGCGTTCTGCGATCGGTCTGGAAGCGATGATAATAGATTTTGTCATGAGAGTTGCATCGCTGGAGAGCCAGCGCGCAACTTCA
AACCTTAGCACGCCGGAGTGCGTTCTGCGATCGGTCTGGATATCGTCCGAGATATTATTAACAGATGGTGAAGTGGGAGGGAGAGCCAGCGCGCAACTTCA
AACCTTAGCACGCCGGAGTGCGTTCTGCGATCGGTCTGGAAAAACGCCGGACCCTATTGTCTTCCACCGTTGCTAAGAGCCAGCGCGCAACTTCA
AACCTTAGCACGCCGGAGTGCGTTCTGCGATCGGTCTGGAATCTTTTGGCCTCCAGTAATGAACAAGAGGGATCTAAGGTAGAGCCAGCGCGCAACTTCA
AACCTTAGCACGCCGGAGTGCGTTCTGCGATCGGTCTGGATTGCAAGGGTTGAGAAACGGTTTCCAAAAGGGAAAAGAGCCAGCGCGCAACTTCA
AACCTTAGCACGCCGGAGTGCGTTCTGCGATCGGTCTGGAACGAAGCTGAAAGCATAGGAGACATAGGAGAGACAAGAAGAGCCAGCGCGCAACTTCA
AACCTTAGCACGCCGGAGTGCGTTCTGCGATCGGTCTGGAAAAACTAGAGCAAGTAAATCAGAAGAGTTAACTCCCGACGCAGAGCCAGCGCGCAACTTCA
AACCTTAGCACGCCGGAGTGCGTTCTGCGATCGGTCTGGACCGGCGTCGGGAACCATGTTCGAAGAGTGTCTCTCAGAGCCAGCGCGCAACTTCA
AACCTTAGCACGCCGGAGTGCGTTCTGCGATCGGTCTGGAAAAACCCACGTGAGTGAAAGTAATGTATCCCACATCGGAGAGCCAGCGCGCAACTTCA
AACCTTAGCACGCCGGAGTGCGTTCTGCGATCGGTCTGGAAGTGTTGAACATATACATTTTCCTCACCCCTTGGTTGAAGGAGAGCCAGCGCGCAACTTCA
AACCTTAGCACGCCGGAGTGCGTTCTGCGATCGGTCTGGATAGTACTGAAAACCATGGCTCTTTGAATTTGGAAACTCGGAAGAGCCAGCGCGCAACTTCA
AACCTTAGCACGCCGGAGTGCGTTCTGCGATCGGTCTGGAATGAGACCTGTGAACCTCCGAAGAAGTCTATCTCCAAGAGCCAGCGCGCAACTTCA
AACCTTAGCACGCCGGAGTGCGTTCTGCGATCGGTCTGGATCTTCTAATTTCGAGAACTAATGGCGTGAGAGCTCATAGCTAGAGCCAGCGCGCAACTTCA
AACCTTAGCACGCCGGAGTGCGTTCTGCGATCGGTCTGGAATGTTTGTGCCACCATAAAAGATGACGGATTACTCTGAAGAAGAGCCAGCGCGCAACTTCA
AACCTTAGCACGCCGGAGTGCGTTCTGCGATCGGTCTGGAAGTGATCTCTTAATCCAGCCCACCATTTACATTATCCAGCAGAGCCAGCGCGCAACTTCA
AACCTTAGCACGCCGGAGTGCGTTCTGCGATCGGTCTGGAAATCTTTCAGAAATTTAAGTGGTTGGACGAGACGACATCCAAGAGCCAGCGCGCAACTTCA
AACCTTAGCACGCCGGAGTGCGTTCTGCGATCGGTCTGGAAAGCCAAAAGCAGTGTTTAAGAAAACGTTAGGCACTAATCGAGAGCCAGCGCGCAACTTCA
AACCTTAGCACGCCGGAGTGCGTTCTGCGATCGGTCTGGATAATAACTCAATGTCTAGGGTCTAGAACGCTTAATCGGGGCAGAGCCAGCGCGCAACTTCA
AACCTTAGCACGCCGGAGTGCGTTCTGCGATCGGTCTGGAAAACGATTATAGACGTGAAAGCTTAACGTCGACTGCCTAGAGCCAGCGCGCAACTTCA
AACCTTAGCACGCCGGAGTGCGTTCTGCGATCGGTCTGGATTTTAAACCTGGCCAAAAGTAAGAGTGGCTACCAATAGGCAGAGCCAGCGCGCAACTTCA
AACCTTAGCACGCCGGAGTGCGTTCTGCGATCGGTCTGGAGGCCGCGAGGCCGCGAGTACTAGTAGTGTTGTTAGAGAGCCAGCGCGCAACTTCA
AACCTTAGCACGCCGGAGTGCGTTCTGCGATCGGTCTGGAATAAAATAAAGACCACTCGAAAAGCTCCAAATCTCACGCGCAGAGCCAGCGCGCAACTTCA
AACCTTAGCACGCCGGAGTGCGTTCTGCGATCGGTCTGGAAATTCGTTCATACTCTACAACGAAGCTTACCACACAATGCTAGAGCCAGCGCGCAACTTCA
AACCTTAGCACGCCGGAGTGCGTTCTGCGATCGGTCTGGATCTTCTACTACCTTCTCTTTCCAAATCCATCTCCGTCTTGTAGAGCCAGCGCGCAACTTCA
AACCTTAGCACGCCGGAGTGCGTTCTGCGATCGGTCTGGATCTAGGGTTTATCCCAATCGATTTCAGATCATGCACGGAGAGCCAGCGCGCAACTTCA
AACCTTAGCACGCCGGAGTGCGTTCTGCGATCGGTCTGGACCTTAGCCGTCTAGGTAACGGCAGTAGCAACGGTAAGAGCCAGCGCGCAACTTCA
AACCTTAGCACGCCGGAGTGCGTTCTGCGATCGGTCTGGAGAATCAATATTCCGTCACCGTCACCACCTTCTTCGCAGAGCCAGCGCGCAACTTCA
AACCTTAGCACGCCGGAGTGCGTTCTGCGATCGGTCTGGACTCGGATTCGTCATACCAGAGGAAAATCTCTCGCCAGAGCCAGCGCGCAACTTCA
AACCTTAGCACGCCGGAGTGCGTTCTGCGATCGGTCTGGATTTTAGAAGGAAAGGTGTCTTGTTGTTAGCGCCGCAGAGCCAGCGCGCAACTTCA
AACCTTAGCACGCCGGAGTGCGTTCTGCGATCGGTCTGGAATGGGATCTTTTGGATTCACTGTGTTGGATCTAGGTCATGAGAGCCAGCGCGCAACTTCA
AACCTTAGCACGCCGGAGTGCGTTCTGCGATCGGTCTGGAGTGTTGAGATTGTGTATAGACGTGGTTCTCCTGGTTCGAGAGCCAGCGCGCAACTTCA
AACCTTAGCACGCCGGAGTGCGTTCTGCGATCGGTCTGGATTTTAAACGGCTTTGGCCGGTGATGGAAGCTGATGAGAGCCAGCGCGCAACTTCA
AACCTTAGCACGCCGGAGTGCGTTCTGCGATCGGTCTGGAAGTGTATGGAAGCCGTGTATTAGTACTAATGTTTCTGCTGCAGAGCCAGCGCGCAACTTCA
AACCTTAGCACGCCGGAGTGCGTTCTGCGATCGGTCTGGATTTCATTATTGAAGCGAATGGTGGATTGAATCAACAACGCTAGAGCCAGCGCGCAACTTCA
AACCTTAGCACGCCGGAGTGCGTTCTGCGATCGGTCTGGAATGTCTCGTTTCTTGATGTAGATATGTGATGCAGTTGCTGTAGAGCCAGCGCGCAACTTCA
AACCTTAGCACGCCGGAGTGCGTTCTGCGATCGGTCTGGAACTTAAACAGTGTATGGCGTGATTCCAGGTTACTATTGTGGAGAGCCAGCGCGCAACTTCA
AACCTTAGCACGCCGGAGTGCGTTCTGCGATCGGTCTGGATTCTAATCTTCAGATCAAGTTGCTATCTTTGGCAGCATGGTAGAGCCAGCGCGCAACTTCA
AACCTTAGCACGCCGGAGTGCGTTCTGCGATCGGTCTGGATGCTCTTAGTAAGAATGTGAATGTTGTGAAAGAGCTCCCAAAGAGCCAGCGCGCAACTTCA
AACCTTAGCACGCCGGAGTGCGTTCTGCGATCGGTCTGGATGTTAATTTGAGATTAAAAGCTTGGTCGAGTCCAGCGTACTAGAGCCAGCGCGCAACTTCA
AACCTTAGCACGCCGGAGTGCGTTCTGCGATCGGTCTGGAATCTCCAGAAGGTGCTTCCACAACTTTTGCGTTTGAGAGCCAGCGCGCAACTTCA
AACCTTAGCACGCCGGAGTGCGTTCTGCGATCGGTCTGGATGACATGGATTGATAGTAAGGTAGAGAACTAGCATCCGGTCAGAGCCAGCGCGCAACTTCA
AACCTTAGCACGCCGGAGTGCGTTCTGCGATCGGTCTGGAAGCTTGTTTCTAGAAGTGAGTACTGCGTAGAAGCTGTATCTAGAGCCAGCGCGCAACTTCA
AACCTTAGCACGCCGGAGTGCGTTCTGCGATCGGTCTGGATGTGATGTGATTTTGGTTATTGAGAGCTCTCCTTCTATGCCAGAGCCAGCGCGCAACTTCA
AACCTTAGCACGCCGGAGTGCGTTCTGCGATCGGTCTGGAAAAACCTGGAACCTAAACACACTCTGCAGGGTCTTAGAGCCAGCGCGCAACTTCA
AACCTTAGCACGCCGGAGTGCGTTCTGCGATCGGTCTGGATTACTCTATCTTGCTTCTTTTATTAGGGCTGTCCGTGTTGCAGAGCCAGCGCGCAACTTCA
AACCTTAGCACGCCGGAGTGCGTTCTGCGATCGGTCTGGAACCATTTTCCAATAGGTTAGCTCATGCAGTTCCTGCAAGAGCCAGCGCGCAACTTCA
AACCTTAGCACGCCGGAGTGCGTTCTGCGATCGGTCTGGACACATTCAAGGGCTCAGATGCTTAGCAAACTTTGAAGCAGAGCCAGCGCGCAACTTCA
AACCTTAGCACGCCGGAGTGCGTTCTGCGATCGGTCTGGAATTGAGATTTGCAGAACCCATACGGCTTCTTGCAGAGAGCCAGCGCGCAACTTCA
AACCTTAGCACGCCGGAGTGCGTTCTGCGATCGGTCTGGAAAAATGGTCGATAGGATGGTTACAAAGAGTGTTGAGAGTGGAGAGCCAGCGCGCAACTTCA
AACCTTAGCACGCCGGAGTGCGTTCTGCGATCGGTCTGGATCTGTTCATCTCCGCTTTGAAATGGTTTATAATTCCTGCCAAGAGCCAGCGCGCAACTTCA
AACCTTAGCACGCCGGAGTGCGTTCTGCGATCGGTCTGGATTACTTTACTTTTAAAGGACATGGTCGCCTTTTCGTGTTGCAGAGCCAGCGCGCAACTTCA
AACCTTAGCACGCCGGAGTGCGTTCTGCGATCGGTCTGGAGAGTATGATTTTGGGCAGGCGGAGAAGCTAGAAATGGAGAGCCAGCGCGCAACTTCA
AACCTTAGCACGCCGGAGTGCGTTCTGCGATCGGTCTGGAACATGGCCCGGGAAAGAGGGTGGAAAGGAAAGTTCAGAGCCAGCGCGCAACTTCA
AACCTTAGCACGCCGGAGTGCGTTCTGCGATCGGTCTGGAAGGAGGAGAGGCAGAGTAATTAGGCCTGGTGCAAAAGAGCCAGCGCGCAACTTCA
AACCTTAGCACGCCGGAGTGCGTTCTGCGATCGGTCTGGACCGCATAGATGGGAAATGCCCTTTAACCCCACTGGAGAGCCAGCGCGCAACTTCA
AACCTTAGCACGCCGGAGTGCGTTCTGCGATCGGTCTGGATGGAAGTGATACATTTTGGTAACATCACTCTGTAGGTCGGAAGAGCCAGCGCGCAACTTCA
AACCTTAGCACGCCGGAGTGCGTTCTGCGATCGGTCTGGAATGATGCTTAGGGGCATGGGATTTAACAATAGCACCTAGAGCCAGCGCGCAACTTCA
AACCTTAGCACGCCGGAGTGCGTTCTGCGATCGGTCTGGATGGTTTACGTAGCTGCGGGAAACATTTACAAAGCTGAGAGCCAGCGCGCAACTTCA
AACCTTAGCACGCCGGAGTGCGTTCTGCGATCGGTCTGGAAAATATATGGCTCCTCTAAGGCAGATGTTTCCTCTTCTCCAAGAGCCAGCGCGCAACTTCA
AACCTTAGCACGCCGGAGTGCGTTCTGCGATCGGTCTGGAAACCAAGGATACTCTAGCTACTCCAGAGGAGCTTGCAGAGCCAGCGCGCAACTTCA
AACCTTAGCACGCCGGAGTGCGTTCTGCGATCGGTCTGGATAGCGTTTGGTTGTTTCATGGAATTGTTTCATTTTCCTCGCAGAGCCAGCGCGCAACTTCA
AACCTTAGCACGCCGGAGTGCGTTCTGCGATCGGTCTGGAAATGATGAGGGAACATTGATAGCAAGAGTTGGGTGAGAAAGAGCCAGCGCGCAACTTCA
AACCTTAGCACGCCGGAGTGCGTTCTGCGATCGGTCTGGATATTAGGTTGGGAGCGTGTTAGGTTCTTAAAGCAATTTGCCAGAGCCAGCGCGCAACTTCA
AACCTTAGCACGCCGGAGTGCGTTCTGCGATCGGTCTGGACATAAAACCCGTGGGCTCTCCCATAACATGCCCTTAGAGCCAGCGCGCAACTTCA
AACCTTAGCACGCCGGAGTGCGTTCTGCGATCGGTCTGGATGCTGTATTTGTGAAACTGTAGGGACACTCATCAAGATTGGAGAGCCAGCGCGCAACTTCA
AACCTTAGCACGCCGGAGTGCGTTCTGCGATCGGTCTGGACAGCACTTGATTACACAGTATGCCTCCACAGTGAAGTAGAGCCAGCGCGCAACTTCA
AACCTTAGCACGCCGGAGTGCGTTCTGCGATCGGTCTGGAGTTTGTATCCACTCAAGGTGGAAACTTCCCACATTTCTTGAAGAGCCAGCGCGCAACTTCA
AACCTTAGCACGCCGGAGTGCGTTCTGCGATCGGTCTGGATAGGTCACCGTCGCTACCTTTACAAAGGCCACGCTAGAGCCAGCGCGCAACTTCA
AACCTTAGCACGCCGGAGTGCGTTCTGCGATCGGTCTGGAGAGACAATCAAACCCGATAAGCGGAAACTAGTCCAGCAGAGCCAGCGCGCAACTTCA
AACCTTAGCACGCCGGAGTGCGTTCTGCGATCGGTCTGGAACTCTTGACATCAAGCTCTTAGATTCCTCTGCCTCTAAAGCAGAGCCAGCGCGCAACTTCA
AACCTTAGCACGCCGGAGTGCGTTCTGCGATCGGTCTGGAAATGCAAGATATGCTTAGACACAATGATGCAAAGGGAGTCGAGAGCCAGCGCGCAACTTCA
AACCTTAGCACGCCGGAGTGCGTTCTGCGATCGGTCTGGAAATTAAGGAAACCCGCTGCATCACTCTACACGTTCCAGAGCCAGCGCGCAACTTCA
AACCTTAGCACGCCGGAGTGCGTTCTGCGATCGGTCTGGACCATGCCCGACTGCATGTGTAAAGAACCCGATCCGAGAGCCAGCGCGCAACTTCA
AACCTTAGCACGCCGGAGTGCGTTCTGCGATCGGTCTGGAGAACCTGAAACCGATCCAGCTTAAACCGGATTCCTAGAGCCAGCGCGCAACTTCA
AACCTTAGCACGCCGGAGTGCGTTCTGCGATCGGTCTGGAAACATTCTTTCAACATTAGTGACCATTCTCCCTTCTGTCCCAGAGCCAGCGCGCAACTTCA
AACCTTAGCACGCCGGAGTGCGTTCTGCGATCGGTCTGGAAGGATACAATTTGGATCTTGTTTCAGTGTTTCTCCACCACTAGAGCCAGCGCGCAACTTCA
AACCTTAGCACGCCGGAGTGCGTTCTGCGATCGGTCTGGAAATCTAAGACCATGTTCATTGGAAGGGCCTTAACAGTTTCTAGAGCCAGCGCGCAACTTCA
AACCTTAGCACGCCGGAGTGCGTTCTGCGATCGGTCTGGAAAAGCTTAGACCATCTTCATTGGTGGTTTCTCACTGAGAAAAGAGCCAGCGCGCAACTTCA
AACCTTAGCACGCCGGAGTGCGTTCTGCGATCGGTCTGGAAATTTTCTTTCTCTTCTCTTGTAAACTCCGGAGGCCGAAGAGCCAGCGCGCAACTTCA
AACCTTAGCACGCCGGAGTGCGTTCTGCGATCGGTCTGGATAAGTTTCGTTTAACTGATGTTTCGGGCTCGTGGAATTAGGAGAGCCAGCGCGCAACTTCA
AACCTTAGCACGCCGGAGTGCGTTCTGCGATCGGTCTGGATGCATACTGATGTGATTTGCTAAACTGTTGCAGTCAGTTCTAGAGCCAGCGCGCAACTTCA
AACCTTAGCACGCCGGAGTGCGTTCTGCGATCGGTCTGGAAACGTAAGTTCAATCTTGATGTTCTGCAGTTTCTGCTTTGCAGAGCCAGCGCGCAACTTCA
AACCTTAGCACGCCGGAGTGCGTTCTGCGATCGGTCTGGAAGGGTATATGTGACAGGGTGGTTGTTAAGCCCCAAAGAGCCAGCGCGCAACTTCA
AACCTTAGCACGCCGGAGTGCGTTCTGCGATCGGTCTGGATTTAGATCCTAGTCTCACTCTTCTTGTCTCATCACCCACACAGAGCCAGCGCGCAACTTCA
AACCTTAGCACGCCGGAGTGCGTTCTGCGATCGGTCTGGATGTAACCATCATCATGGGAAGATCACCATGTTGTGAAAAGGAGAGCCAGCGCGCAACTTCA
AACCTTAGCACGCCGGAGTGCGTTCTGCGATCGGTCTGGAACATGAACAAAGGAGCATGGACTAAAGAAGAAGATCAACGTAGAGCCAGCGCGCAACTTCA
AACCTTAGCACGCCGGAGTGCGTTCTGCGATCGGTCTGGATATATACGTAATCATGGTGAAGGCTCTTGGCGTTCTCTTCCAGAGCCAGCGCGCAACTTCA
AACCTTAGCACGCCGGAGTGCGTTCTGCGATCGGTCTGGATACCTTCGTCCTGATCTTAAACGTGGAAATTTCACTGATGGAGAGCCAGCGCGCAACTTCA
AACCTTAGCACGCCGGAGTGCGTTCTGCGATCGGTCTGGAAAAATGAAGAATCGGGTTTTGGTCATTAGTCCGAACCGGAGAGCCAGCGCGCAACTTCA
AACCTTAGCACGCCGGAGTGCGTTCTGCGATCGGTCTGGATCACTGGTTTAATCAGATTTTAAACCGGGTGTTGTGAGTCTAGAGCCAGCGCGCAACTTCA
AACCTTAGCACGCCGGAGTGCGTTCTGCGATCGGTCTGGAAATCGGATAGCTATTCGATTCACAGTCAAACTGGTTCAACCAGAGCCAGCGCGCAACTTCA
AACCTTAGCACGCCGGAGTGCGTTCTGCGATCGGTCTGGAATGCGTTTTGAATGGAAAAGAAGGTTTTGTAGGCTTCTCTCAGAGCCAGCGCGCAACTTCA
AACCTTAGCACGCCGGAGTGCGTTCTGCGATCGGTCTGGATTTTCCGGCAACAATAGCTTCTTTAGTGTTTGTTGGCCAGAGCCAGCGCGCAACTTCA
AACCTTAGCACGCCGGAGTGCGTTCTGCGATCGGTCTGGAAGTTCTCTGTCCAGAATCTTATGGCTTTTCCAGCATGGAGAGCCAGCGCGCAACTTCA
AACCTTAGCACGCCGGAGTGCGTTCTGCGATCGGTCTGGAGTTTGATTGTCGTGGTTCTTCTGACACTGTTCGGTTAGAGCCAGCGCGCAACTTCA
AACCTTAGCACGCCGGAGTGCGTTCTGCGATCGGTCTGGACTTTACGACGATGGTCGGTTTGCGTTTGGCTTCCAAGAGCCAGCGCGCAACTTCA
AACCTTAGCACGCCGGAGTGCGTTCTGCGATCGGTCTGGAAGTTTGATTGAGCTCTTTTGCGTTTCATTGTTAGATCTGGCAGAGCCAGCGCGCAACTTCA
AACCTTAGCACGCCGGAGTGCGTTCTGCGATCGGTCTGGAATGCTTATGGGTTGAAACTATTGCAATTGTGGCTGTTTCTAGAGCCAGCGCGCAACTTCA
AACCTTAGCACGCCGGAGTGCGTTCTGCGATCGGTCTGGATTTTCAGATGGTCTTTGATTGCTGGGAAATTACCGGGAGAGCCAGCGCGCAACTTCA
AACCTTAGCACGCCGGAGTGCGTTCTGCGATCGGTCTGGAAAAACTCACGGTTCGATCATCGAGCCTAAAACGACAAGAGCCAGCGCGCAACTTCA
AACCTTAGCACGCCGGAGTGCGTTCTGCGATCGGTCTGGATCGTTTCATCCCCGAAATGAAGATTTGAAGTCCACGTAGAGCCAGCGCGCAACTTCA
AACCTTAGCACGCCGGAGTGCGTTCTGCGATCGGTCTGGATAAAGATGGAGACTTCTTGTGAAAACTGTGCTTCTACGAGCAGAGCCAGCGCGCAACTTCA
AACCTTAGCACGCCGGAGTGCGTTCTGCGATCGGTCTGGAGGTACGACTACGGACGAGGATTTACGGTTAAGTGTTGAGAGCCAGCGCGCAACTTCA
AACCTTAGCACGCCGGAGTGCGTTCTGCGATCGGTCTGGATACAGATATGATCATCTGGACAAGGAGCTAAACTTGGACCTAGAGCCAGCGCGCAACTTCA
AACCTTAGCACGCCGGAGTGCGTTCTGCGATCGGTCTGGAAACACTCGGGTACAGTCCGACTCGATTTGTCGGGGAGAGCCAGCGCGCAACTTCA
AACCTTAGCACGCCGGAGTGCGTTCTGCGATCGGTCTGGATCGGATCTTGTTACTAGCTCGTGTGACGTTTGTGTAGAGCCAGCGCGCAACTTCA
AACCTTAGCACGCCGGAGTGCGTTCTGCGATCGGTCTGGATTGGGATCACATATGAACCTTGTATGAATTGCTAAACGGGTAGAGCCAGCGCGCAACTTCA
AACCTTAGCACGCCGGAGTGCGTTCTGCGATCGGTCTGGAATTCAAGCATGTTTTAGCGAACTATGCGTTTTCTTTACCGCAGAGCCAGCGCGCAACTTCA
AACCTTAGCACGCCGGAGTGCGTTCTGCGATCGGTCTGGATGGTTTTCATTCGTTTGATCTTTGCCCGGATATTGTTAAGCAGAGCCAGCGCGCAACTTCA
AACCTTAGCACGCCGGAGTGCGTTCTGCGATCGGTCTGGACGGTTTTGTTGGAAGATACCAATGGGTACACGATACCCAGAGCCAGCGCGCAACTTCA
AACCTTAGCACGCCGGAGTGCGTTCTGCGATCGGTCTGGAAGAGATATTAATTCTTTAGCATGTCTCCACACGGCATCAGCAGAGCCAGCGCGCAACTTCA
AACCTTAGCACGCCGGAGTGCGTTCTGCGATCGGTCTGGAATTCACCGTTTCGTATGCTAGAGATATGGGTGTCAAAATGGAGAGCCAGCGCGCAACTTCA
AACCTTAGCACGCCGGAGTGCGTTCTGCGATCGGTCTGGAAACTTTCAATTTTCTTCCAAAATTTGCCCGCCATTCTCTGTAGAGCCAGCGCGCAACTTCA
AACCTTAGCACGCCGGAGTGCGTTCTGCGATCGGTCTGGAGTCTCTTCGTCTAAGGGTTTCTTCCAAAGAACGACGAAGAGCCAGCGCGCAACTTCA
AACCTTAGCACGCCGGAGTGCGTTCTGCGATCGGTCTGGAAACCACTGAACCTAAAATCCGAAATCCAAAAGATTCATGCGAGAGCCAGCGCGCAACTTCA
AACCTTAGCACGCCGGAGTGCGTTCTGCGATCGGTCTGGAACTGCTTTGTTTTCGAATACATTGGTGGCTTTGCCTAGAGCCAGCGCGCAACTTCA
AACCTTAGCACGCCGGAGTGCGTTCTGCGATCGGTCTGGAACGGGACTTGGTAAAACGCTTATAGCTGCGGTTGTAGAGCCAGCGCGCAACTTCA
AACCTTAGCACGCCGGAGTGCGTTCTGCGATCGGTCTGGAAGCTGTCATTGTTGTTGTTAGGTAAAATAGTATTTGCGGCGAGAGCCAGCGCGCAACTTCA
AACCTTAGCACGCCGGAGTGCGTTCTGCGATCGGTCTGGACCTTCTAGGCCTCTTGTGATGCAGCAGATTGAGGCAGAGCCAGCGCGCAACTTCA
AACCTTAGCACGCCGGAGTGCGTTCTGCGATCGGTCTGGAATTTGTTTTGCTTTGGACTGTAGGAATGGACGATTGACTTGAGAGCCAGCGCGCAACTTCA
AACCTTAGCACGCCGGAGTGCGTTCTGCGATCGGTCTGGATTTTGTGGAAAAGCAAACGGGTTTTCTTTGTCACTCCAAGAGCCAGCGCGCAACTTCA
AACCTTAGCACGCCGGAGTGCGTTCTGCGATCGGTCTGGACAAGTGTTAGAGAAGGATATACAGTCAGGTGATGCTCGGGAGAGCCAGCGCGCAACTTCA
AACCTTAGCACGCCGGAGTGCGTTCTGCGATCGGTCTGGATCAAATTACCACTTGTTCACAAAGACTGTCCCTTTTCAGGAAGAGCCAGCGCGCAACTTCA
AACCTTAGCACGCCGGAGTGCGTTCTGCGATCGGTCTGGAACATGTCTTACTAACTACTTGGTTTGCTTGGTGATCGACGAGAGCCAGCGCGCAACTTCA
AACCTTAGCACGCCGGAGTGCGTTCTGCGATCGGTCTGGAAGGTGACCAACTAATGCATTTAACTTTTAGTTGATGGCGGTAGAGCCAGCGCGCAACTTCA
AACCTTAGCACGCCGGAGTGCGTTCTGCGATCGGTCTGGAACCGATACAGCTGAGAATACTGGCTCTTACTGCAACAGAGCCAGCGCGCAACTTCA
AACCTTAGCACGCCGGAGTGCGTTCTGCGATCGGTCTGGATTTCTGCACCCATTAACGGTAGATGTTACTTTCAGCAAAGAAGAGCCAGCGCGCAACTTCA
AACCTTAGCACGCCGGAGTGCGTTCTGCGATCGGTCTGGACACAGGCCATCCAGGGTATCATTGATAATTTGCAGATATCCAGAGCCAGCGCGCAACTTCA
AACCTTAGCACGCCGGAGTGCGTTCTGCGATCGGTCTGGAACACTTGAATATCGAAATGAGAGTGACCATGATGTTTGCCCAGAGCCAGCGCGCAACTTCA
AACCTTAGCACGCCGGAGTGCGTTCTGCGATCGGTCTGGATATGTCCACGACAGAAAATTAGAAGTCATCGAGGTTCAAGCAGAGCCAGCGCGCAACTTCA
AACCTTAGCACGCCGGAGTGCGTTCTGCGATCGGTCTGGAAATAATTTTAGTATCTTTCTGGCAGAGCAGGTTCCCTTGGGAGAGCCAGCGCGCAACTTCA
AACCTTAGCACGCCGGAGTGCGTTCTGCGATCGGTCTGGATCAAGATGCAGATGATGTATCGAAACGCCTGTTTCATGTAGAGCCAGCGCGCAACTTCA
AACCTTAGCACGCCGGAGTGCGTTCTGCGATCGGTCTGGAAACTGTATGTGCCTCAATGCTTATATCTTCACCAATAGCGTAGAGCCAGCGCGCAACTTCA
AACCTTAGCACGCCGGAGTGCGTTCTGCGATCGGTCTGGAATGCAAACATCAACTCATGTTTGACAGTTAAGTCCACACGAGAGCCAGCGCGCAACTTCA
AACCTTAGCACGCCGGAGTGCGTTCTGCGATCGGTCTGGAAAGTACTTATGGCAAGGGATAAGTTTCGTCAAGCACCTAGAGCCAGCGCGCAACTTCA
AACCTTAGCACGCCGGAGTGCGTTCTGCGATCGGTCTGGACTACCAGGCCTTCCCCATGTAAATCACGGAGATGTAGAGCCAGCGCGCAACTTCA
AACCTTAGCACGCCGGAGTGCGTTCTGCGATCGGTCTGGATATTCGTAAGCTCCTTTCTAGTCATGGAATAAGACCAGCGTAGAGCCAGCGCGCAACTTCA
AACCTTAGCACGCCGGAGTGCGTTCTGCGATCGGTCTGGAAGCTTTTGATATCAAGAGCATCGCCTAAAACTATCACCCTTAGAGCCAGCGCGCAACTTCA
AACCTTAGCACGCCGGAGTGCGTTCTGCGATCGGTCTGGATGCAGGCCATTTGCTAGGTTGATGAGTAAGAATGAAGAAGAGCCAGCGCGCAACTTCA
AACCTTAGCACGCCGGAGTGCGTTCTGCGATCGGTCTGGATATTAGGATGACGAAGCTTTTGATGCAGCAAAGGTTGTCAAGAGCCAGCGCGCAACTTCA
AACCTTAGCACGCCGGAGTGCGTTCTGCGATCGGTCTGGACATGGAGCACCAAGCCCAAAATTGTCGAAGATGTTAGAGCCAGCGCGCAACTTCA
AACCTTAGCACGCCGGAGTGCGTTCTGCGATCGGTCTGGATTATTCTATGGCTGCAGAAGTGAAAGATCCGAAGACATCACAGAGCCAGCGCGCAACTTCA
AACCTTAGCACGCCGGAGTGCGTTCTGCGATCGGTCTGGATGGTCAAAGCAACTGAGTTTATTGGTCAAAGTTCAGGTTTGAGAGCCAGCGCGCAACTTCA
AACCTTAGCACGCCGGAGTGCGTTCTGCGATCGGTCTGGAACAATATATGTTTCGTGCAGGTAAGACATTGAAAGGCCAGTAGAGCCAGCGCGCAACTTCA
AACCTTAGCACGCCGGAGTGCGTTCTGCGATCGGTCTGGAAAAATTCAGCAGGCTGTTTTGGAGGTATGTCTGTTTCCAGAGCCAGCGCGCAACTTCA
AACCTTAGCACGCCGGAGTGCGTTCTGCGATCGGTCTGGAGGTTCAATGTTATTGTCGCAACATCTATTGGTGAAGAAGGCAGAGCCAGCGCGCAACTTCA
AACCTTAGCACGCCGGAGTGCGTTCTGCGATCGGTCTGGATGATGCTAATGTATCTCCTCTGAGGATGATTCAACGGATGGAGAGCCAGCGCGCAACTTCA
AACCTTAGCACGCCGGAGTGCGTTCTGCGATCGGTCTGGATTTCATTGGAACGCTATATGCGACGTCTTTGAAGTTACACTAGAGCCAGCGCGCAACTTCA
AACCTTAGCACGCCGGAGTGCGTTCTGCGATCGGTCTGGACCATTCCTTGACTAGCCTTTACTAGTTCTTGCTTGTGAAGGAGAGCCAGCGCGCAACTTCA
AACCTTAGCACGCCGGAGTGCGTTCTGCGATCGGTCTGGAATCAGAAAAGAACAGCTATATGCGAAAGCAAGCAAGTGGAGAGCCAGCGCGCAACTTCA
AACCTTAGCACGCCGGAGTGCGTTCTGCGATCGGTCTGGAAGATTCCCCATGTTTATAAGCCAGAAGTTCAGCATGTTGAAGAGCCAGCGCGCAACTTCA
AACCTTAGCACGCCGGAGTGCGTTCTGCGATCGGTCTGGATTCAATCAAGCAATTCGTTCCACGTGGAAAGAAACTACAAGAGAGCCAGCGCGCAACTTCA
AACCTTAGCACGCCGGAGTGCGTTCTGCGATCGGTCTGGAAGGAGTATGCCACTGAGACTCCAGCTTTCCAGAAAAGAGCCAGCGCGCAACTTCA
AACCTTAGCACGCCGGAGTGCGTTCTGCGATCGGTCTGGAAAGCTTACACCTGCAGAGACGCATATGCTCGCTAAAGAGCCAGCGCGCAACTTCA
AACCTTAGCACGCCGGAGTGCGTTCTGCGATCGGTCTGGAGTATTACAACAACCCCGATGAGGAAAAGTTGAGAGTGTCCAGAGCCAGCGCGCAACTTCA
AACCTTAGCACGCCGGAGTGCGTTCTGCGATCGGTCTGGATTAATTGCGTTCCCTCACTTCCAGACATTGCCATCAGAGCCAGCGCGCAACTTCA
AACCTTAGCACGCCGGAGTGCGTTCTGCGATCGGTCTGGACAAGGTGCACAAAGTAATGCATTCACGTCAAACAGGCAGAGCCAGCGCGCAACTTCA
AACCTTAGCACGCCGGAGTGCGTTCTGCGATCGGTCTGGAATGTTAATTGACGCTATGCAGCACTTGCAAGAGCCAGAGCCAGCGCGCAACTTCA
AACCTTAGCACGCCGGAGTGCGTTCTGCGATCGGTCTGGATTTTCAGAACAGAGTAAAAGCTTCTTCACTGAGGTGTGGTAGAGCCAGCGCGCAACTTCA
AACCTTAGCACGCCGGAGTGCGTTCTGCGATCGGTCTGGAACGTGGAATCACTTACTTTAATAGTTTCGAGCTCCTTTGGGAGAGCCAGCGCGCAACTTCA
AACCTTAGCACGCCGGAGTGCGTTCTGCGATCGGTCTGGAGAGAAGAGCTTGATACAGGTCTGAGGGTTACTAATGATCCAAGAGCCAGCGCGCAACTTCA
AACCTTAGCACGCCGGAGTGCGTTCTGCGATCGGTCTGGAATATTCATTCCTAAACCAGCTCGTAGGAGGTCTGTATGCTAGAGCCAGCGCGCAACTTCA
AACCTTAGCACGCCGGAGTGCGTTCTGCGATCGGTCTGGATAGCTTCATGTCACTTCTCATCAACCCAAATGAAATTGCCAAGAGCCAGCGCGCAACTTCA
AACCTTAGCACGCCGGAGTGCGTTCTGCGATCGGTCTGGAATGAAAATCAGGCCTTTCGTTGTAGTGTTGAAACACATCCAGAGCCAGCGCGCAACTTCA
AACCTTAGCACGCCGGAGTGCGTTCTGCGATCGGTCTGGAATTAATGTGCAGATCTACACTCTGTCCGTGATTTGGAAGTCAGAGCCAGCGCGCAACTTCA
AACCTTAGCACGCCGGAGTGCGTTCTGCGATCGGTCTGGAAACACATCACAGAGAAAGGCAAAACAAGTTGAATCTCCCAGAGCCAGCGCGCAACTTCA
AACCTTAGCACGCCGGAGTGCGTTCTGCGATCGGTCTGGATAGAGACAACAGAGAAGGATTACGAAGAATCTTCACCCACAAGAGCCAGCGCGCAACTTCA
AACCTTAGCACGCCGGAGTGCGTTCTGCGATCGGTCTGGAACCGTTATCTTTTCAGTTCAGAATGTGCATCCGTTGATACTAGAGCCAGCGCGCAACTTCA
AACCTTAGCACGCCGGAGTGCGTTCTGCGATCGGTCTGGACTGGGGAACGTCTTCGTAATGCCAGTTCCTCTTTTAGAGCCAGCGCGCAACTTCA
AACCTTAGCACGCCGGAGTGCGTTCTGCGATCGGTCTGGAATTCTTTCCTAATGTTCTGGAGTCAGACAATACGCCTCTGCAGAGCCAGCGCGCAACTTCA
AACCTTAGCACGCCGGAGTGCGTTCTGCGATCGGTCTGGAAACATTCTTGCCGGAATACATCTCACATTGACTTAGTTCCAAGAGCCAGCGCGCAACTTCA
AACCTTAGCACGCCGGAGTGCGTTCTGCGATCGGTCTGGAAATATCTCATGCAAGTTAAAGGAAAGATTCTCGCCAGACGGAGAGCCAGCGCGCAACTTCA
AACCTTAGCACGCCGGAGTGCGTTCTGCGATCGGTCTGGATGCCAGCGAGACACTAGAGACTCATAGCCTTGTGAAGAGCCAGCGCGCAACTTCA
AACCTTAGCACGCCGGAGTGCGTTCTGCGATCGGTCTGGAAAAGGAACTCCACCAGAGTAGGTGAAGATGATGTAGCGAGAGCCAGCGCGCAACTTCA
AACCTTAGCACGCCGGAGTGCGTTCTGCGATCGGTCTGGAGGAGAAATTGTGTTATCATCGGATGAAGATGACTGTGAGGGAGAGCCAGCGCGCAACTTCA
AACCTTAGCACGCCGGAGTGCGTTCTGCGATCGGTCTGGAATTGGAGCTTAGTCCACGGCTCACTAACTTCATCAAGAGCCAGCGCGCAACTTCA
AACCTTAGCACGCCGGAGTGCGTTCTGCGATCGGTCTGGAAGAGCGGCATTGTTCCAGAGTCACCTGTCTATGACAGAGCCAGCGCGCAACTTCA
AACCTTAGCACGCCGGAGTGCGTTCTGCGATCGGTCTGGAATCTACTTGAGTGTTCTTGCATCAATCATGGTGTTTGGAGTAGAGCCAGCGCGCAACTTCA
AACCTTAGCACGCCGGAGTGCGTTCTGCGATCGGTCTGGATGCTGTTGCAATAGGCTTCAACCACAGAAATTTGGTAGAGCCAGCGCGCAACTTCA
AACCTTAGCACGCCGGAGTGCGTTCTGCGATCGGTCTGGAATTATGTGGTAATTACATCTTTAATGCTGCAGGGGAAGCGAAGAGCCAGCGCGCAACTTCA
AACCTTAGCACGCCGGAGTGCGTTCTGCGATCGGTCTGGAACAGAGAAGAAGATCTTGAATTTCCTCAGCTTTCTTCACCCAGAGCCAGCGCGCAACTTCA
AACCTTAGCACGCCGGAGTGCGTTCTGCGATCGGTCTGGAATGAGGTTCAGTAACGAATTGGCAGGAGAGTCTTCTTTCAGAGCCAGCGCGCAACTTCA
AACCTTAGCACGCCGGAGTGCGTTCTGCGATCGGTCTGGACATTGTGTCTACAACCACTGAATTGAGAACTCCTCAGAAGGAGAGCCAGCGCGCAACTTCA
AACCTTAGCACGCCGGAGTGCGTTCTGCGATCGGTCTGGAAGGTAGGTTTGGCCAACGGAACAGAATGCTTGGCTAGAGCCAGCGCGCAACTTCA
AACCTTAGCACGCCGGAGTGCGTTCTGCGATCGGTCTGGAGTTTCTCCTATTCCTGAGGATTGGAGAACTCCCTTGGAGAGCCAGCGCGCAACTTCA
AACCTTAGCACGCCGGAGTGCGTTCTGCGATCGGTCTGGACGAATCTGACAAACACAAACAGCAGCGCTCGCAAAAGAGCCAGCGCGCAACTTCA
AACCTTAGCACGCCGGAGTGCGTTCTGCGATCGGTCTGGAGATTGGCGGGTGAGTTCTGGAGAAAAGTTAGAAACTCTAGAGCCAGCGCGCAACTTCA
AACCTTAGCACGCCGGAGTGCGTTCTGCGATCGGTCTGGATCGACAGCCTCGCAAGTTGAAGAGACTACGTAGACAGAGCCAGCGCGCAACTTCA
AACCTTAGCACGCCGGAGTGCGTTCTGCGATCGGTCTGGATTGGAGATTGCTCGAGTGCTGTAAAGGAGAATTATCCTGAGAGCCAGCGCGCAACTTCA
AACCTTAGCACGCCGGAGTGCGTTCTGCGATCGGTCTGGAGTATTACAGAGGCAGACCATATCAGATCTCGTTCTCGCGAGAGCCAGCGCGCAACTTCA
AACCTTAGCACGCCGGAGTGCGTTCTGCGATCGGTCTGGATGAAATGATCTGGGAGTTGACAATGACCGAAAATTTACGGAAGAGCCAGCGCGCAACTTCA
AACCTTAGCACGCCGGAGTGCGTTCTGCGATCGGTCTGGATTCTGATGTTGCTTAACATCACCAGAATCTCCCCAGTAGAGCCAGCGCGCAACTTCA
AACCTTAGCACGCCGGAGTGCGTTCTGCGATCGGTCTGGAAGAATATTGCCAGTGTCATAGTGAAGTGGAAAAGTGCTGAAGAGCCAGCGCGCAACTTCA
AACCTTAGCACGCCGGAGTGCGTTCTGCGATCGGTCTGGAGAGTTGGTTTACACTTTCTTCTGTTGCTTTTGCGTTGGTAGAGCCAGCGCGCAACTTCA
AACCTTAGCACGCCGGAGTGCGTTCTGCGATCGGTCTGGATGTGGTATACATCTGCGTTAGATCAATGTCTTGATGTGCTGAGAGCCAGCGCGCAACTTCA
AACCTTAGCACGCCGGAGTGCGTTCTGCGATCGGTCTGGATGAAACATTTGTCATGTTGATCTGTTTGAGTGATTGCTGCTAGAGCCAGCGCGCAACTTCA
AACCTTAGCACGCCGGAGTGCGTTCTGCGATCGGTCTGGAGATGATCATGGATGATGATGTCCAAGTCTTCATTGACGAGGAGAGCCAGCGCGCAACTTCA
AACCTTAGCACGCCGGAGTGCGTTCTGCGATCGGTCTGGAAAACATCTGATGGTCTTTCTTACTTCCACAAAACAGCGAGAAGAGCCAGCGCGCAACTTCA
AACCTTAGCACGCCGGAGTGCGTTCTGCGATCGGTCTGGAAGTTGTTTCAAACCTCTCTATTTTGATCAGGGTCTCTTCGGAGAGCCAGCGCGCAACTTCA
AACCTTAGCACGCCGGAGTGCGTTCTGCGATCGGTCTGGAGAGCAGAGATGTCGGCTGATGAGAACGAAGATGTGAGAGCCAGCGCGCAACTTCA
AACCTTAGCACGCCGGAGTGCGTTCTGCGATCGGTCTGGATTCATAGATGACGGAACAATGCCTACAGCAAATACTCAAGCAGAGCCAGCGCGCAACTTCA
AACCTTAGCACGCCGGAGTGCGTTCTGCGATCGGTCTGGACGAGTCTGGTAAAGTTGACATGATGGCTGTTTACAGGTAGAGCCAGCGCGCAACTTCA
AACCTTAGCACGCCGGAGTGCGTTCTGCGATCGGTCTGGAACAACCAAAGATATCTTTCTTCTACTGCGAGGTCAATGAGCAGAGCCAGCGCGCAACTTCA
AACCTTAGCACGCCGGAGTGCGTTCTGCGATCGGTCTGGAAAAATCACAAGGTATCCTTCCACAGGCGTTCTCTTCTAGAGCCAGCGCGCAACTTCA
AACCTTAGCACGCCGGAGTGCGTTCTGCGATCGGTCTGGACAGCCAGTCACCATTACCGGCGAGATTTCGTGATTAGAGCCAGCGCGCAACTTCA
AACCTTAGCACGCCGGAGTGCGTTCTGCGATCGGTCTGGATAGCCGCATCAAGTCTGAGTCCTTATTCTGCTGGAAGAGCCAGCGCGCAACTTCA
AACCTTAGCACGCCGGAGTGCGTTCTGCGATCGGTCTGGAAACTCTGAGTCAAACCAAGATGCAATGATGATAGGAAACCTAGAGCCAGCGCGCAACTTCA
AACCTTAGCACGCCGGAGTGCGTTCTGCGATCGGTCTGGATTCGGTAGTACAAATCTCGTCAGATAGCCGGAAAAGGAAGAGCCAGCGCGCAACTTCA
AACCTTAGCACGCCGGAGTGCGTTCTGCGATCGGTCTGGACCCCGTGATTAACTTAGAAAGCAAGTTTGCAGCTCAAGAGCCAGCGCGCAACTTCA
AACCTTAGCACGCCGGAGTGCGTTCTGCGATCGGTCTGGACACAAGCCACGGAGAAGGAAAGCCATGAAGGCGTGAGAGCCAGCGCGCAACTTCA
AACCTTAGCACGCCGGAGTGCGTTCTGCGATCGGTCTGGAAGAAGCAATGCAGGTGCGTTAGAGTACAATGATGATGAAGAGCCAGCGCGCAACTTCA
AACCTTAGCACGCCGGAGTGCGTTCTGCGATCGGTCTGGATGATGATGCATTCTTTGCGACACTAGACTTTGATGCAATGAGAGCCAGCGCGCAACTTCA
AACCTTAGCACGCCGGAGTGCGTTCTGCGATCGGTCTGGAGAAGCACAAGCCACATTGTTATTGTCGAAACAGAGATCCAGAGCCAGCGCGCAACTTCA
AACCTTAGCACGCCGGAGTGCGTTCTGCGATCGGTCTGGAAAGCAAAAGAGAAAGAAGACGCAACGGTTATACCTAATCCAAGAGCCAGCGCGCAACTTCA
AACCTTAGCACGCCGGAGTGCGTTCTGCGATCGGTCTGGAGGCATGCAGAGAAGTGATGGTATGGAGAAAGATGCAGAGCCAGCGCGCAACTTCA
AACCTTAGCACGCCGGAGTGCGTTCTGCGATCGGTCTGGAAGATTGACAAAGGAGACAGTAGAGCATAGGCATTTGGATGAGAGCCAGCGCGCAACTTCA
AACCTTAGCACGCCGGAGTGCGTTCTGCGATCGGTCTGGAAGGTATATCCTATTGAAGTACAGTGCTTAAGGCAGTGCACAAGAGCCAGCGCGCAACTTCA
AACCTTAGCACGCCGGAGTGCGTTCTGCGATCGGTCTGGAAGTAATGACACAAATATGACTACATCGGCCAACACTCTCACAGAGCCAGCGCGCAACTTCA
AACCTTAGCACGCCGGAGTGCGTTCTGCGATCGGTCTGGAACCCTAAACTGACATTACAAAGCAACATTTACCATTGGCACAGAGCCAGCGCGCAACTTCA
AACCTTAGCACGCCGGAGTGCGTTCTGCGATCGGTCTGGATAAATAGTCTACTCGACCATCTGAGTGCAAATGAAGCATGCAGAGCCAGCGCGCAACTTCA
AACCTTAGCACGCCGGAGTGCGTTCTGCGATCGGTCTGGATAGTTTAAAGGATGCTCTGGTGGAACAAGATCAGTTATCGCAGAGCCAGCGCGCAACTTCA
AACCTTAGCACGCCGGAGTGCGTTCTGCGATCGGTCTGGAATCCAGCAAAGAAGAATAAGTGGATCGAAGATGAACAAGCAAGAGCCAGCGCGCAACTTCA
AACCTTAGCACGCCGGAGTGCGTTCTGCGATCGGTCTGGAATATTGAAAACTCAAAGTTAACTGCTGAAGCATGGGCAACGAGAGCCAGCGCGCAACTTCA
AACCTTAGCACGCCGGAGTGCGTTCTGCGATCGGTCTGGATGATATGCTAAAGGAAACTCCGAAGTATGGAAGAGAAGGCAAGAGCCAGCGCGCAACTTCA
AACCTTAGCACGCCGGAGTGCGTTCTGCGATCGGTCTGGATGTATACGTTCGAGGTAAAACTCAGGCCAGAGGAAGTAGAGCCAGCGCGCAACTTCA
AACCTTAGCACGCCGGAGTGCGTTCTGCGATCGGTCTGGATCAAGAGGCAGTGTTATAAGTGGCTTGAGAAGAATAAGGGAAGAGCCAGCGCGCAACTTCA
AACCTTAGCACGCCGGAGTGCGTTCTGCGATCGGTCTGGAAGTGGTGCAGGAGAAACATTACTTGTAAAAGACGATGCTAGAGCCAGCGCGCAACTTCA
AACCTTAGCACGCCGGAGTGCGTTCTGCGATCGGTCTGGAATCCATGGGAACTCTAGATTCAGAAGGGTATGAGTTCAGGAGAGCCAGCGCGCAACTTCA
AACCTTAGCACGCCGGAGTGCGTTCTGCGATCGGTCTGGAGGCAACAATGGTACATTGAGAGTCATGCAAGGCTCAGAGCCAGCGCGCAACTTCA
AACCTTAGCACGCCGGAGTGCGTTCTGCGATCGGTCTGGAAGTAGTGGTTTCAGGAGGGGTTGATCAAACTTAACTATGGCAGAGCCAGCGCGCAACTTCA
AACCTTAGCACGCCGGAGTGCGTTCTGCGATCGGTCTGGAATAAAGTTCTGTGAGGATTGCGTAGTTGGTAAGACACACAGAGAGCCAGCGCGCAACTTCA
AACCTTAGCACGCCGGAGTGCGTTCTGCGATCGGTCTGGAAACAAGTTTTGGGAAAGCTCAGCATGTGACAAAGGAAGAGCCAGCGCGCAACTTCA
AACCTTAGCACGCCGGAGTGCGTTCTGCGATCGGTCTGGAGAAACTTGATTATGTGTATTCCAACTTATGGGGCTCCCCAAGAGCCAGCGCGCAACTTCA
AACCTTAGCACGCCGGAGTGCGTTCTGCGATCGGTCTGGAATGGCTTCTGCAAGAAAGAAGGAATAGTATTGCAGAGAACCAGAGCCAGCGCGCAACTTCA
AACCTTAGCACGCCGGAGTGCGTTCTGCGATCGGTCTGGATGTACTTACACTCCACAGCAGAATGGAGTTGAAGAGAGAAGAGCCAGCGCGCAACTTCA
AACCTTAGCACGCCGGAGTGCGTTCTGCGATCGGTCTGGAATGAACAGAGTTAGAAGCATGCAAAGTGAAAGTGGACTTGAAGAGCCAGCGCGCAACTTCA
AACCTTAGCACGCCGGAGTGCGTTCTGCGATCGGTCTGGAAATAGATCACCGTCCTCTGGAGTCGACAATAAGATCACTAGAGCCAGCGCGCAACTTCA
AACCTTAGCACGCCGGAGTGCGTTCTGCGATCGGTCTGGATGTGGACTTCAGTAACTCCAAACTTGTTAGGACTAAGGAGAAGAGCCAGCGCGCAACTTCA
AACCTTAGCACGCCGGAGTGCGTTCTGCGATCGGTCTGGAAGATCCCATAGCTAAGAAAGAAGTCTTTGTGGGGTATCCTAGAGCCAGCGCGCAACTTCA
AACCTTAGCACGCCGGAGTGCGTTCTGCGATCGGTCTGGAAATGGAGTAAAGGGTTTCAGGGTTTGGATGATCGATGAAGAGCCAGCGCGCAACTTCA
AACCTTAGCACGCCGGAGTGCGTTCTGCGATCGGTCTGGATGAGAAGCGCTATAAGCCGGAATCTCGTGTTCAGAAGAGCCAGCGCGCAACTTCA
AACCTTAGCACGCCGGAGTGCGTTCTGCGATCGGTCTGGATGTGCAGGTCCTAGTAAAGATGGTGATAATTCAGCTCAAGGAGAGCCAGCGCGCAACTTCA
AACCTTAGCACGCCGGAGTGCGTTCTGCGATCGGTCTGGATGGAGCTACAGAGAAAGCTTCAGAGGAATCTCCAGAAGAGCCAGCGCGCAACTTCA
AACCTTAGCACGCCGGAGTGCGTTCTGCGATCGGTCTGGAGTCTTCTGTTACAGGTCATGCAAACACAGAACTAGAAGGGAGAGCCAGCGCGCAACTTCA
AACCTTAGCACGCCGGAGTGCGTTCTGCGATCGGTCTGGAAACAAGAGATCGACCAAGAAGATAAGTTGTTCTACCGTCGAAGAGCCAGCGCGCAACTTCA
AACCTTAGCACGCCGGAGTGCGTTCTGCGATCGGTCTGGATATGCTTATCTTATTACAGAAGATGGAGGGAACCCTGAGCAAGAGCCAGCGCGCAACTTCA
AACCTTAGCACGCCGGAGTGCGTTCTGCGATCGGTCTGGAAAGACATGGATATTGGTGGAGAGGAGTAAATCACAAAAGCCAGAGCCAGCGCGCAACTTCA
AACCTTAGCACGCCGGAGTGCGTTCTGCGATCGGTCTGGATTGGGTGTAAATGGGTATTCAAAAGAAAAGCCTTCATTGCAAGAGCCAGCGCGCAACTTCA
AACCTTAGCACGCCGGAGTGCGTTCTGCGATCGGTCTGGAGGAGTAGAATAGCCAAGGTTTAAGGCAAGACTTGTAGCCAGAGCCAGCGCGCAACTTCA
AACCTTAGCACGCCGGAGTGCGTTCTGCGATCGGTCTGGATTTCCTTGGAAATCTATTCACCTGTGGTGAAACACGTTTCTAGAGCCAGCGCGCAACTTCA
AACCTTAGCACGCCGGAGTGCGTTCTGCGATCGGTCTGGAATTCGCCTTATGCTGTCAATGGTTGTGCACTTGGAAGAGCCAGCGCGCAACTTCA
AACCTTAGCACGCCGGAGTGCGTTCTGCGATCGGTCTGGAAGGCTATGTTCATGAAAGATATCCAGAGAGGGTCTGTTTGTAGAGCCAGCGCGCAACTTCA
AACCTTAGCACGCCGGAGTGCGTTCTGCGATCGGTCTGGATGAAGAAGTCTTTGTACAGCCTGAAGTAGTCTCCCAGGAGAGCCAGCGCGCAACTTCA
AACCTTAGCACGCCGGAGTGCGTTCTGCGATCGGTCTGGAATCTCTTGAAAGTACTTGGAGATTTTGGAATGGACCAAGCTAGAGCCAGCGCGCAACTTCA
AACCTTAGCACGCCGGAGTGCGTTCTGCGATCGGTCTGGAGCAACTAACGAAGAAATTCAGAAGTTATGAGAGCAATGCCCAGAGCCAGCGCGCAACTTCA
AACCTTAGCACGCCGGAGTGCGTTCTGCGATCGGTCTGGATTACAAGACCAGACTTAGCACATTTTGTTGCTTTGGTTTGCAGAGCCAGCGCGCAACTTCA
AACCTTAGCACGCCGGAGTGCGTTCTGCGATCGGTCTGGAAGGTTTATGAGTATACCTCTGAAGGAACACTGGCAAGCAGAGCCAGCGCGCAACTTCA
AACCTTAGCACGCCGGAGTGCGTTCTGCGATCGGTCTGGAAACAGATGTAGCAAAAGAAGAAGTTTGGTTGAACGGTCTCGAGAGCCAGCGCGCAACTTCA
AACCTTAGCACGCCGGAGTGCGTTCTGCGATCGGTCTGGAAGTCAATGAACATTCACTGTGATTCACAAAGTGCAATTGCTAGAGCCAGCGCGCAACTTCA
AACCTTAGCACGCCGGAGTGCGTTCTGCGATCGGTCTGGATTTCATCAGAGAATTGGTGAGTAATGGAAAAGTGCAGGTGTAGAGCCAGCGCGCAACTTCA
AACCTTAGCACGCCGGAGTGCGTTCTGCGATCGGTCTGGAAGTGACACTGAAGAAAATCCTGCAGACATATTCACCAAAGTAGAGCCAGCGCGCAACTTCA
AACCTTAGCACGCCGGAGTGCGTTCTGCGATCGGTCTGGACTCAGAGTTTCTAAGAACTAAGGTGGAGCTTAGGCTCCGAGAGCCAGCGCGCAACTTCA
AACCTTAGCACGCCGGAGTGCGTTCTGCGATCGGTCTGGATTGAGAAAGATAAAGCTAAACAAGTTGGTTCAGGAACCGGAAGAGCCAGCGCGCAACTTCA
AACCTTAGCACGCCGGAGTGCGTTCTGCGATCGGTCTGGATATGCTAAGTATGGGAAATACTCTGGGAGAATCGGAAGGTAGAGCCAGCGCGCAACTTCA
AACCTTAGCACGCCGGAGTGCGTTCTGCGATCGGTCTGGATTCAGGGTCAGTTTAAAGTCAAGCTAAGGAGATTGCGAAGAGCCAGCGCGCAACTTCA
AACCTTAGCACGCCGGAGTGCGTTCTGCGATCGGTCTGGACTCGTGGAGCAATCACAATCGTCCATCTCTACCGGAGAGCCAGCGCGCAACTTCA
AACCTTAGCACGCCGGAGTGCGTTCTGCGATCGGTCTGGAAATCGAGAGAGTAGAGAGAGAGAGAGCAGAACGATTGTAGTAGAGCCAGCGCGCAACTTCA
AACCTTAGCACGCCGGAGTGCGTTCTGCGATCGGTCTGGATCTCTCATGTCCGTTCTAAGTTTCTTTGTGTTCAGCATCAAAGAGCCAGCGCGCAACTTCA
AACCTTAGCACGCCGGAGTGCGTTCTGCGATCGGTCTGGAAATGCGAATCATAATGAGATCGTCAACGGAAACATGGTTCTAGAGCCAGCGCGCAACTTCA
AACCTTAGCACGCCGGAGTGCGTTCTGCGATCGGTCTGGAGCAACCAAATGCGAATCACAATGGGATCGTCAATGAGAGCCAGCGCGCAACTTCA
AACCTTAGCACGCCGGAGTGCGTTCTGCGATCGGTCTGGAGAAACATGGTTGTGCAAGAGATTGTGAATCACAATGGCAAGAGCCAGCGCGCAACTTCA
AACCTTAGCACGCCGGAGTGCGTTCTGCGATCGGTCTGGATCGTCAACAGAAACGTGTTTGTGCAACAGATTGCGAGAGCCAGCGCGCAACTTCA
AACCTTAGCACGCCGGAGTGCGTTCTGCGATCGGTCTGGAAATGGCATCGTAATTTCGATGTCAGATGAACTCATTGAGGAAGAGCCAGCGCGCAACTTCA
AACCTTAGCACGCCGGAGTGCGTTCTGCGATCGGTCTGGAAAAAGAAGGAACGACACACTCATGTCATCGTTGTAGTGCAGAGCCAGCGCGCAACTTCA
AACCTTAGCACGCCGGAGTGCGTTCTGCGATCGGTCTGGAATAAGTTTTGTACGTTTTAAGGGAGACGAGATTCACAGGCCAGAGCCAGCGCGCAACTTCA
AACCTTAGCACGCCGGAGTGCGTTCTGCGATCGGTCTGGAAAGGCCTTACAACATTTAATTTTACACGTGGTCAGTTGCCAGAGCCAGCGCGCAACTTCA
AACCTTAGCACGCCGGAGTGCGTTCTGCGATCGGTCTGGAGTAAACCGGTACGTAGTTTCACTGATGAATGCAGGGTAGAGCCAGCGCGCAACTTCA
AACCTTAGCACGCCGGAGTGCGTTCTGCGATCGGTCTGGAAAAATGATGCCATTGAGTGAATGCTGCACGTTCTATATTGGAGAGCCAGCGCGCAACTTCA
AACCTTAGCACGCCGGAGTGCGTTCTGCGATCGGTCTGGATGATCCTCAGTTTCTCTCTTTGGAGATTAAGTTCACCCTCTAGAGCCAGCGCGCAACTTCA
AACCTTAGCACGCCGGAGTGCGTTCTGCGATCGGTCTGGAATTTTGGGAAACAAACACATACAAAGTCAAGGCTTTGACCAAGAGCCAGCGCGCAACTTCA
AACCTTAGCACGCCGGAGTGCGTTCTGCGATCGGTCTGGAATGAACGCATTTTCCACCAGCAAAATTTGATTCAATGCAAGAGCCAGCGCGCAACTTCA
AACCTTAGCACGCCGGAGTGCGTTCTGCGATCGGTCTGGATTTCTGTTGGAAACTCTATGCAAGTACCTATCAAGAGGGGCAGAGCCAGCGCGCAACTTCA
AACCTTAGCACGCCGGAGTGCGTTCTGCGATCGGTCTGGAAGACGTGGAAATCATGAAATCATATTTCCGCGGAAAATGCAGAGCCAGCGCGCAACTTCA
AACCTTAGCACGCCGGAGTGCGTTCTGCGATCGGTCTGGATAATAGGGCCTTACAACATTTTACTTTACATGTGGTCGGCAAGAGCCAGCGCGCAACTTCA
AACCTTAGCACGCCGGAGTGCGTTCTGCGATCGGTCTGGAAGCTTCCACTGATGAATGTAGGGACCAAACGATATAGATCTAGAGCCAGCGCGCAACTTCA
AACCTTAGCACGCCGGAGTGCGTTCTGCGATCGGTCTGGAGAAATGATGCCATGGAGTGAAGGCTGCACATTCCAAGAGCCAGCGCGCAACTTCA
AACCTTAGCACGCCGGAGTGCGTTCTGCGATCGGTCTGGAGATCCTGCAAAGGTTGCTGCTAGCTTCACCTCCCAAGAGCCAGCGCGCAACTTCA
AACCTTAGCACGCCGGAGTGCGTTCTGCGATCGGTCTGGAATTGACTGGCGTACTGGTCATGAGATTGAGAAGGAGAGAGCCAGCGCGCAACTTCA
AACCTTAGCACGCCGGAGTGCGTTCTGCGATCGGTCTGGAAAAGAACAGTGAGGCCGCTATTATTAATATGACTCCCACCAAGAGCCAGCGCGCAACTTCA
AACCTTAGCACGCCGGAGTGCGTTCTGCGATCGGTCTGGAAGCCTATGGTGGTTGAGGCTTACTCTGCGTACCCAAGAGCCAGCGCGCAACTTCA
AACCTTAGCACGCCGGAGTGCGTTCTGCGATCGGTCTGGACCCCTGGGACGTTTTGCTATTAGGGACATGAGGCAAGAGCCAGCGCGCAACTTCA
AACCTTAGCACGCCGGAGTGCGTTCTGCGATCGGTCTGGAAACCGTTGGTGTTGGAGTTATCAAGAGTGTTGTCAAGAAGAGCCAGCGCGCAACTTCA
AACCTTAGCACGCCGGAGTGCGTTCTGCGATCGGTCTGGAAGGACCCAAGTGGAGCCAAATGATGAGACTCTCTTAGAGCCAGCGCGCAACTTCA
AACCTTAGCACGCCGGAGTGCGTTCTGCGATCGGTCTGGATCTCTGCGACTTTATCATGGTTTTCAATTAAGCTGTTCCCGAGAGCCAGCGCGCAACTTCA
AACCTTAGCACGCCGGAGTGCGTTCTGCGATCGGTCTGGATCTTCCTCACAAGAAAACTGAAATAGAACACACACAACGGAAGAGCCAGCGCGCAACTTCA
AACCTTAGCACGCCGGAGTGCGTTCTGCGATCGGTCTGGAAAAAGGTGCAAGAAACCTAAACGTTGTTCCCGATCTCAGAGCCAGCGCGCAACTTCA
AACCTTAGCACGCCGGAGTGCGTTCTGCGATCGGTCTGGAAAAACCATGGTTGCGGCCGGAGAAGAAAGAAGTGTAGAGCCAGCGCGCAACTTCA
AACCTTAGCACGCCGGAGTGCGTTCTGCGATCGGTCTGGATGGAAGCAAATAGGTCAAGAAACCGTGGTTTATTCAACTCAAGAGCCAGCGCGCAACTTCA
AACCTTAGCACGCCGGAGTGCGTTCTGCGATCGGTCTGGAATTCATTTTGTGTTTCCCTTTCCTGAGTGTTAAGAGGGAGGAGAGCCAGCGCGCAACTTCA
AACCTTAGCACGCCGGAGTGCGTTCTGCGATCGGTCTGGAATGCCTATACTAACTGGTCGTTTGTTGTTTTAAATCCGGCTAGAGCCAGCGCGCAACTTCA
AACCTTAGCACGCCGGAGTGCGTTCTGCGATCGGTCTGGATTTTGTCACCAGATGTCCAGATCAATGCAAAGAGATCTCTAGAGCCAGCGCGCAACTTCA
AACCTTAGCACGCCGGAGTGCGTTCTGCGATCGGTCTGGATCGTGAGGTCAACTTTCTTTGCCACTTGCATCATGAGAGCCAGCGCGCAACTTCA
AACCTTAGCACGCCGGAGTGCGTTCTGCGATCGGTCTGGAAATAGATGGGTCTTCTCCCTCATCAAAATGTGCATGGAAGAGCCAGCGCGCAACTTCA
AACCTTAGCACGCCGGAGTGCGTTCTGCGATCGGTCTGGAAGCAGAGCATATCTACGAAGGAGGAGGGTCGGAGAAGAGCCAGCGCGCAACTTCA
AACCTTAGCACGCCGGAGTGCGTTCTGCGATCGGTCTGGAAAAATCACCTTTGAGAACTGCGCTGTGAGAATAGAGGAAGAGCCAGCGCGCAACTTCA
AACCTTAGCACGCCGGAGTGCGTTCTGCGATCGGTCTGGAGTTAACGACTGATATCGGCTTTTAGTGGTTCCGTAATCACAAGAGCCAGCGCGCAACTTCA
AACCTTAGCACGCCGGAGTGCGTTCTGCGATCGGTCTGGAAACGTCATGTCAAAATTGGTCTGATCAACGCAATTTCATGTAGAGCCAGCGCGCAACTTCA
AACCTTAGCACGCCGGAGTGCGTTCTGCGATCGGTCTGGATTTCTTGCCAAATACTCCGCTTTGACATTGGTAATACGAGAAGAGCCAGCGCGCAACTTCA
AACCTTAGCACGCCGGAGTGCGTTCTGCGATCGGTCTGGAAACTTGCTAAAGCTTAAGTTAGGAGCATGCTTCTACATCCCAGAGCCAGCGCGCAACTTCA
AACCTTAGCACGCCGGAGTGCGTTCTGCGATCGGTCTGGAAAAACGGCATTTCGCCTGATTACCCGTCCAGCCTAAGAGCCAGCGCGCAACTTCA
AACCTTAGCACGCCGGAGTGCGTTCTGCGATCGGTCTGGAAACACATTGGAATTTACTGTGGCATAGGAGTTCTCTCTGACAGAGCCAGCGCGCAACTTCA
AACCTTAGCACGCCGGAGTGCGTTCTGCGATCGGTCTGGAAAAACCCATTTGTATCCAAACATGTGGTGCTCATGCAAGAGCCAGCGCGCAACTTCA
AACCTTAGCACGCCGGAGTGCGTTCTGCGATCGGTCTGGATTTCTTAAATAACAATTTGGCAATCCCGAAAAGCCAACCCTAGAGCCAGCGCGCAACTTCA
AACCTTAGCACGCCGGAGTGCGTTCTGCGATCGGTCTGGATTTGGTCTCTAGTAGCATGATCACTCACTTGATGTTGAGGCAGAGCCAGCGCGCAACTTCA
AACCTTAGCACGCCGGAGTGCGTTCTGCGATCGGTCTGGATTTTGCTCAAGACTCATTCCGAGACCAACCCGACCAGAGCCAGCGCGCAACTTCA
AACCTTAGCACGCCGGAGTGCGTTCTGCGATCGGTCTGGACCGTCTCCTCCTCCGCCGGAAAATAGCCCCAAATTAGAGCCAGCGCGCAACTTCA
AACCTTAGCACGCCGGAGTGCGTTCTGCGATCGGTCTGGAGTTATTTTCTGCAACACCTAACCCTAACTGTTGACCTCCCAGAGCCAGCGCGCAACTTCA
AACCTTAGCACGCCGGAGTGCGTTCTGCGATCGGTCTGGAACTAACATAGACCCTAGCTGAACCGACCCGATTCGAGAGCCAGCGCGCAACTTCA
AACCTTAGCACGCCGGAGTGCGTTCTGCGATCGGTCTGGAACCCGGGTAATGACCCGGATTAAACGCCCACATGTAGAGCCAGCGCGCAACTTCA
AACCTTAGCACGCCGGAGTGCGTTCTGCGATCGGTCTGGAGCTGTGATGGATCCTGAACGTTAGCCGGACCTCCTAGAGCCAGCGCGCAACTTCA
AACCTTAGCACGCCGGAGTGCGTTCTGCGATCGGTCTGGAAAAAGCACTACCTCCGTTTGTGGAGGCTGGCGTTGAGAGCCAGCGCGCAACTTCA
AACCTTAGCACGCCGGAGTGCGTTCTGCGATCGGTCTGGAGCGCTAGTGCCCACATCGGCGGTATCATATTTTGTAGAGCCAGCGCGCAACTTCA
AACCTTAGCACGCCGGAGTGCGTTCTGCGATCGGTCTGGAGTTCTTGACCGGGTCGAACCCGGATCTTGATCAGGAGAGCCAGCGCGCAACTTCA
AACCTTAGCACGCCGGAGTGCGTTCTGCGATCGGTCTGGAAGCTTCGGATCCCGGTTTAGGTGATCTTGAACCGGAGAGCCAGCGCGCAACTTCA
AACCTTAGCACGCCGGAGTGCGTTCTGCGATCGGTCTGGATGATATGATGAGGATGATAAAGCTGTTGCTGGAACCCAAGAGCCAGCGCGCAACTTCA
AACCTTAGCACGCCGGAGTGCGTTCTGCGATCGGTCTGGAGGCAGCGTTTTGAGCCGCTCTTCCCATGTGGAAAGAGAGCCAGCGCGCAACTTCA
AACCTTAGCACGCCGGAGTGCGTTCTGCGATCGGTCTGGAATTTAGACAGTGGAGCTGAAAGAGTAGAGCCACTGCAGAGCCAGCGCGCAACTTCA
AACCTTAGCACGCCGGAGTGCGTTCTGCGATCGGTCTGGATCGAAGAGAGATGTTCAAAGTAGAGATATTCGCCGGTATGGAGAGCCAGCGCGCAACTTCA
AACCTTAGCACGCCGGAGTGCGTTCTGCGATCGGTCTGGAGTCTCGCCGTCCGATTTGTGTTGTAACTCACGTGTAGAGCCAGCGCGCAACTTCA
AACCTTAGCACGCCGGAGTGCGTTCTGCGATCGGTCTGGAGAAGACACGTGCTGCGCAGATAGCCGGCATACGTAAGAGCCAGCGCGCAACTTCA
AACCTTAGCACGCCGGAGTGCGTTCTGCGATCGGTCTGGACTCCGGCCACGTCCGTCTACTTTGATGTGACGGTCAGAGCCAGCGCGCAACTTCA
AACCTTAGCACGCCGGAGTGCGTTCTGCGATCGGTCTGGAGTTTTAGCGGCGGTGACGGTGGTGGTAGTGGAGTTTAGAGCCAGCGCGCAACTTCA
AACCTTAGCACGCCGGAGTGCGTTCTGCGATCGGTCTGGAGGAGCAGTGGTGGTTAATGAGACTGAACCGGAGATAGAGCCAGCGCGCAACTTCA
AACCTTAGCACGCCGGAGTGCGTTCTGCGATCGGTCTGGAGGACCAGATGGGCCGAACCAGTGGTGTTGTTGTTGAGAGCCAGCGCGCAACTTCA
AACCTTAGCACGCCGGAGTGCGTTCTGCGATCGGTCTGGATTTTCTGGTGGGGCTATGAGTTTGTGTTGACTGTTGAGAGCCAGCGCGCAACTTCA
AACCTTAGCACGCCGGAGTGCGTTCTGCGATCGGTCTGGATTGTTTGGAGAAAGAGAGAGTGAGAGGAAGAAGATGAAGCAAGAGCCAGCGCGCAACTTCA
AACCTTAGCACGCCGGAGTGCGTTCTGCGATCGGTCTGGAATGCGCCGAATGTATTGAATTTTGGTCTAACTTTGTGAGACAGAGCCAGCGCGCAACTTCA
AACCTTAGCACGCCGGAGTGCGTTCTGCGATCGGTCTGGATTATAAAGTTTGGCTTTTAGGTTGGATTTTGCATGGGTGGGAGAGCCAGCGCGCAACTTCA
AACCTTAGCACGCCGGAGTGCGTTCTGCGATCGGTCTGGAATAAAGGCTTCAATTCTTTTCCCATCTGCCAAATTAGCACCAGAGCCAGCGCGCAACTTCA
AACCTTAGCACGCCGGAGTGCGTTCTGCGATCGGTCTGGATTGCTAGCTATACCATTCGGAATCTTAATTTGGACACGAGCAGAGCCAGCGCGCAACTTCA
AACCTTAGCACGCCGGAGTGCGTTCTGCGATCGGTCTGGATTTTGGCTGTTCTTAATGTAAGTTACATGTACGCACCGTGAAGAGCCAGCGCGCAACTTCA
AACCTTAGCACGCCGGAGTGCGTTCTGCGATCGGTCTGGAATAATTGTTGAGACAGATGCACGTGTAAGCATTAGCAGTGAAGAGCCAGCGCGCAACTTCA
AACCTTAGCACGCCGGAGTGCGTTCTGCGATCGGTCTGGAAAAACGTGATGTTTGGTCTGAAACTCTGGATCCTCCCAGAGCCAGCGCGCAACTTCA
AACCTTAGCACGCCGGAGTGCGTTCTGCGATCGGTCTGGAATGTAGCCTTGTTCAAGATTCTGTTAGAGCACCTTCATTGGAGAGCCAGCGCGCAACTTCA
AACCTTAGCACGCCGGAGTGCGTTCTGCGATCGGTCTGGAAAAAGCCCATGCTTTACAGGTTTTAGCTTTGGGTTGGAGAGCCAGCGCGCAACTTCA
AACCTTAGCACGCCGGAGTGCGTTCTGCGATCGGTCTGGAAATTGTTTCTCATTCTCTCATCGCAAACCAAGCTTGTAAGCAGAGCCAGCGCGCAACTTCA
AACCTTAGCACGCCGGAGTGCGTTCTGCGATCGGTCTGGAATCTCTTATCTCCACTTGCTTTGATCGAACAAAGCTGGTAGAGCCAGCGCGCAACTTCA
AACCTTAGCACGCCGGAGTGCGTTCTGCGATCGGTCTGGAGTTCCTTTCGCGCCAAATGGTGTGTACCGTGGCTTAGAGCCAGCGCGCAACTTCA
AACCTTAGCACGCCGGAGTGCGTTCTGCGATCGGTCTGGAGAAAGAGATATCGCGCAAAGAAACTGTCAAGCGGTAGAGCCAGCGCGCAACTTCA
AACCTTAGCACGCCGGAGTGCGTTCTGCGATCGGTCTGGATGCCAATGTGTAGAAAATCTGTCTCCATAGATTCCTCTTGCAGAGCCAGCGCGCAACTTCA
AACCTTAGCACGCCGGAGTGCGTTCTGCGATCGGTCTGGATACTCCAAACTATCGAAGCAAAGTCACAGGAGAAGAAGAGAAGAGCCAGCGCGCAACTTCA
AACCTTAGCACGCCGGAGTGCGTTCTGCGATCGGTCTGGACCGGGTTTCGGGAGCGTTGTGACATAGCACACAAGAGAGCCAGCGCGCAACTTCA
AACCTTAGCACGCCGGAGTGCGTTCTGCGATCGGTCTGGACGGCTGACTGACCTCCATTCCAATGAGTCATTCTGAGAGCCAGCGCGCAACTTCA
AACCTTAGCACGCCGGAGTGCGTTCTGCGATCGGTCTGGATCTCCTGTTGAGAGTCGGTTAAGAACTGCTAACCAAACAGAGCCAGCGCGCAACTTCA
AACCTTAGCACGCCGGAGTGCGTTCTGCGATCGGTCTGGAAAAAGAGTACTTTGGCGTGGAATGACCAAACCAAACAAGAGCCAGCGCGCAACTTCA
AACCTTAGCACGCCGGAGTGCGTTCTGCGATCGGTCTGGACCCTTATACCAATCAACGTCCATGGATATGGTCCGCAGAGCCAGCGCGCAACTTCA
AACCTTAGCACGCCGGAGTGCGTTCTGCGATCGGTCTGGAACCTTTCCAAAGAACAATGTCCTCATCCTCTGTTCTATCGTAGAGCCAGCGCGCAACTTCA
AACCTTAGCACGCCGGAGTGCGTTCTGCGATCGGTCTGGATTCTTTGTTGTAAGAGAGCTGTTTCTATGGCCTGAAGGTAGAGCCAGCGCGCAACTTCA
AACCTTAGCACGCCGGAGTGCGTTCTGCGATCGGTCTGGAGAGTAGATCTGTGTCGTCTTTGTCTATAGCCTTCCCAAGCAGAGCCAGCGCGCAACTTCA
AACCTTAGCACGCCGGAGTGCGTTCTGCGATCGGTCTGGATGACAATCTTCTAACTCGTCTTTGCATGAAATGTTGTGGGAAGAGCCAGCGCGCAACTTCA
AACCTTAGCACGCCGGAGTGCGTTCTGCGATCGGTCTGGATGTTGACGATCTTACTCCGTTTTCAAATGTGTTAACAGCCAAGAGCCAGCGCGCAACTTCA
AACCTTAGCACGCCGGAGTGCGTTCTGCGATCGGTCTGGATTTGGACATGATGGAATCCTCGTCGAGAACATTATATGCTGAGAGCCAGCGCGCAACTTCA
AACCTTAGCACGCCGGAGTGCGTTCTGCGATCGGTCTGGAAGAGTTTGCTTCGGTGAGAAATGGAGGTGTAAAATAGCTAGAGCCAGCGCGCAACTTCA
AACCTTAGCACGCCGGAGTGCGTTCTGCGATCGGTCTGGAAAGGAGAAACTTAAACCACGTGAAAATCAGTTTGTTGTGCCAGAGCCAGCGCGCAACTTCA
AACCTTAGCACGCCGGAGTGCGTTCTGCGATCGGTCTGGACGATGCTGTATCGTGCCGACTCGGGCTGGATATGTAGAGCCAGCGCGCAACTTCA
AACCTTAGCACGCCGGAGTGCGTTCTGCGATCGGTCTGGAGATTTGGGAAATGGGCCAATGAGTCAATGACCCAAAGAGCCAGCGCGCAACTTCA
AACCTTAGCACGCCGGAGTGCGTTCTGCGATCGGTCTGGAAGTCTCATTCTTCTTTTGTCTACATGAACGTCGAGTGATGCAGAGCCAGCGCGCAACTTCA
AACCTTAGCACGCCGGAGTGCGTTCTGCGATCGGTCTGGATCCTTTGTAAGAAATTCAAGCCGAAGAAACAAGAGTCCAGAAGAGCCAGCGCGCAACTTCA
AACCTTAGCACGCCGGAGTGCGTTCTGCGATCGGTCTGGAAAAACTGTGATGTTGCGGATTGAAATTGTTCGATGTTGCAAGAGCCAGCGCGCAACTTCA
AACCTTAGCACGCCGGAGTGCGTTCTGCGATCGGTCTGGAAATGAGAACGAATTTCGATTGAAGAGAAGCTCATGATCGGAAGAGCCAGCGCGCAACTTCA
AACCTTAGCACGCCGGAGTGCGTTCTGCGATCGGTCTGGAATGTACTGAAATCAATCGACCAAATGAGTGAGGCTTTTGGTAGAGCCAGCGCGCAACTTCA
AACCTTAGCACGCCGGAGTGCGTTCTGCGATCGGTCTGGATTTTCAGAGTTGTGGCCAAGACGCAGATCGCTTGAAGAGCCAGCGCGCAACTTCA
AACCTTAGCACGCCGGAGTGCGTTCTGCGATCGGTCTGGATCATACCAATGTGTGAAGGATCTTCTAGCAACATTTTCGCCAGAGCCAGCGCGCAACTTCA
AACCTTAGCACGCCGGAGTGCGTTCTGCGATCGGTCTGGATAATACTCTGGCCAACAGTCTCGGTGAAGACGCGAAGAGCCAGCGCGCAACTTCA
AACCTTAGCACGCCGGAGTGCGTTCTGCGATCGGTCTGGACGCGTCTTGCGATCTGCGGTCTCCCTGTCTTAATGAGAGCCAGCGCGCAACTTCA
AACCTTAGCACGCCGGAGTGCGTTCTGCGATCGGTCTGGACACGCTGCTGTTAGCTGCCACAGCAAAACTGTACAAGAGCCAGCGCGCAACTTCA
AACCTTAGCACGCCGGAGTGCGTTCTGCGATCGGTCTGGAAAAACCCTAATGGCTAGGTCTAGCGAAAATCTCAGTTAAGCAGAGCCAGCGCGCAACTTCA
AACCTTAGCACGCCGGAGTGCGTTCTGCGATCGGTCTGGACGCCACTCATGGCCCTCGAGGCATGGATAACAAATAGAGCCAGCGCGCAACTTCA
AACCTTAGCACGCCGGAGTGCGTTCTGCGATCGGTCTGGACTTGAGAGGCATCTCACCTACAAGCTCTGCCCACCAGAGCCAGCGCGCAACTTCA
AACCTTAGCACGCCGGAGTGCGTTCTGCGATCGGTCTGGATCTGGAGTGGCCAATGAAGAAAGTATGGAGACACAAGAGCCAGCGCGCAACTTCA
AACCTTAGCACGCCGGAGTGCGTTCTGCGATCGGTCTGGAATTACCGAGTGCGAACCACCGGAAATCCATATGGGAGAGCCAGCGCGCAACTTCA
AACCTTAGCACGCCGGAGTGCGTTCTGCGATCGGTCTGGACAGGTCCTACGTTTCCCACAAAGTAGCCTCCACGGAGAGCCAGCGCGCAACTTCA
AACCTTAGCACGCCGGAGTGCGTTCTGCGATCGGTCTGGAAGAGGCATGAAGTCGAAAACCCACTCGGGTATAGAAGAGCCAGCGCGCAACTTCA
AACCTTAGCACGCCGGAGTGCGTTCTGCGATCGGTCTGGAACCTGTAAATGTCATTGAGGTTCTGATGATCAAGCCAGAAAGAGCCAGCGCGCAACTTCA
AACCTTAGCACGCCGGAGTGCGTTCTGCGATCGGTCTGGAGTAATTGCGCATATGGAAGCTCAAGGCATGAAGTCGAGAGCCAGCGCGCAACTTCA
AACCTTAGCACGCCGGAGTGCGTTCTGCGATCGGTCTGGACTTAACGATCCTCTCAATGACCTCTCTGCCATCTCCAGAGCCAGCGCGCAACTTCA
AACCTTAGCACGCCGGAGTGCGTTCTGCGATCGGTCTGGAATCGGGCTTTAACATCGACAAAGCAGATCTCAAAGCAGAGCCAGCGCGCAACTTCA
AACCTTAGCACGCCGGAGTGCGTTCTGCGATCGGTCTGGACATGAAGAACAACGCTTGGATCTCAATGGGATACCCAAGAGCCAGCGCGCAACTTCA
AACCTTAGCACGCCGGAGTGCGTTCTGCGATCGGTCTGGAAATACCATTCTTCGATCAATCATGGAACATCCATCAGCACAAGAGCCAGCGCGCAACTTCA
AACCTTAGCACGCCGGAGTGCGTTCTGCGATCGGTCTGGAAAGCAGTGTAGGAAACGTGTCAAACCCTTCAGCTAAGAGCCAGCGCGCAACTTCA
AACCTTAGCACGCCGGAGTGCGTTCTGCGATCGGTCTGGAAGCACAAAGACAAGATCAGTTTCATTCCCTTTTGACACTCTAGAGCCAGCGCGCAACTTCA
AACCTTAGCACGCCGGAGTGCGTTCTGCGATCGGTCTGGATTTGGTATAAGCACGAAGAAGAATAATCCACCAGAACCCTGAGAGCCAGCGCGCAACTTCA
AACCTTAGCACGCCGGAGTGCGTTCTGCGATCGGTCTGGAAATCTACAGGAGCCACACGTCCAATAGCACTCTCAAGAGCCAGCGCGCAACTTCA
AACCTTAGCACGCCGGAGTGCGTTCTGCGATCGGTCTGGACCGAAATCCGCAACAATGTTATCCGTTTCACGGATAGAGCCAGCGCGCAACTTCA
AACCTTAGCACGCCGGAGTGCGTTCTGCGATCGGTCTGGACACCTTCTCCTAACTTAAACCGATCCACACGTTTCTCCAGAGCCAGCGCGCAACTTCA
AACCTTAGCACGCCGGAGTGCGTTCTGCGATCGGTCTGGACAACGCACTCGGTACAAAATCCCTCACAAACACCTAGAGCCAGCGCGCAACTTCA
AACCTTAGCACGCCGGAGTGCGTTCTGCGATCGGTCTGGATCATAGTTCAAGACTTCATCGGTAGTATTATCAACCGCGGCAGAGCCAGCGCGCAACTTCA
AACCTTAGCACGCCGGAGTGCGTTCTGCGATCGGTCTGGAAAGAGTACCAACAGGTTGACCACGGAAGAAGACCAAGAGCCAGCGCGCAACTTCA
AACCTTAGCACGCCGGAGTGCGTTCTGCGATCGGTCTGGATTGACCTTCTTAAAGCCTCCCAAGCTTCAGCCATCAGAGCCAGCGCGCAACTTCA
AACCTTAGCACGCCGGAGTGCGTTCTGCGATCGGTCTGGAATAGGATGAGGCTCAAAGGAGTTTCTAGCAGAAGAAAGAGGAGAGCCAGCGCGCAACTTCA
AACCTTAGCACGCCGGAGTGCGTTCTGCGATCGGTCTGGACGTATCAAGCACCGATCTACCTCGCGGCGAATCGTAGAGCCAGCGCGCAACTTCA
AACCTTAGCACGCCGGAGTGCGTTCTGCGATCGGTCTGGAGTATACCGTCATGTCTACTGTAACCAGTCGATAGCTCACTCAGAGCCAGCGCGCAACTTCA
AACCTTAGCACGCCGGAGTGCGTTCTGCGATCGGTCTGGATTCCTTTCGATCTTCAATCTTGGTTTATCCAAAGCTCGAGTAGAGCCAGCGCGCAACTTCA
AACCTTAGCACGCCGGAGTGCGTTCTGCGATCGGTCTGGAATAAAGAACAGTGTGATCCTACAGCTCTTAGTCCAACACCTAGAGCCAGCGCGCAACTTCA
AACCTTAGCACGCCGGAGTGCGTTCTGCGATCGGTCTGGAAAAACTCGTGTAGTTGGAACACGCGAAATAAACACATTGCAGAGCCAGCGCGCAACTTCA
AACCTTAGCACGCCGGAGTGCGTTCTGCGATCGGTCTGGAACGAGAAACAGAGTCAACTTCAAGTAAAGCTACAGAGACCAAGAGCCAGCGCGCAACTTCA
AACCTTAGCACGCCGGAGTGCGTTCTGCGATCGGTCTGGAATCGAAAGAAAGGAGAAGAAGAAACAGTGAGAGAGAGACCTAGAGCCAGCGCGCAACTTCA
AACCTTAGCACGCCGGAGTGCGTTCTGCGATCGGTCTGGACTGGTGTTGAGTAAGTGAGAAAAGTCGTCGGCGGCAGAGCCAGCGCGCAACTTCA
AACCTTAGCACGCCGGAGTGCGTTCTGCGATCGGTCTGGAGTGGAGGCGGAGGCGGAGGAGGAGAAAATGATCTCAGAGCCAGCGCGCAACTTCA
AACCTTAGCACGCCGGAGTGCGTTCTGCGATCGGTCTGGATGAGAGAAGAGAGAAGACGGAGAGATTTATAGGAGAGGGAAAGAGCCAGCGCGCAACTTCA
AACCTTAGCACGCCGGAGTGCGTTCTGCGATCGGTCTGGATAATGACGGAGAAACGGAAAAGTTTAACGGAGTTTCAACGGAGAGCCAGCGCGCAACTTCA
AACCTTAGCACGCCGGAGTGCGTTCTGCGATCGGTCTGGAAAAAGGTAGACTTTGTGAAGTCTACGTGGACTAAACGACGAAGAGCCAGCGCGCAACTTCA
AACCTTAGCACGCCGGAGTGCGTTCTGCGATCGGTCTGGACGGATTTGTGACTTGGGCTGATTTGGCGTTTGTGTAGAGCCAGCGCGCAACTTCA
AACCTTAGCACGCCGGAGTGCGTTCTGCGATCGGTCTGGATTTATCTCTCCAAGTTGTTAGGGTTTATTCGAGGTCGTCCCAGAGCCAGCGCGCAACTTCA
AACCTTAGCACGCCGGAGTGCGTTCTGCGATCGGTCTGGAAAAATACAAAAGGCTTTGGACCTACATATCCGAACCGGAAGAGCCAGCGCGCAACTTCA
AACCTTAGCACGCCGGAGTGCGTTCTGCGATCGGTCTGGAAGTAGGATACCATTTCAAATATAAAAGCCGGCAGACCAACAAGAGCCAGCGCGCAACTTCA
AACCTTAGCACGCCGGAGTGCGTTCTGCGATCGGTCTGGATGTCTCGAGAAATTAAGCTTAAAAGAGGGTAGCTAAGCCCCAGAGCCAGCGCGCAACTTCA
AACCTTAGCACGCCGGAGTGCGTTCTGCGATCGGTCTGGAAAGCCACCAGAACGAGAGACACAAATACAAACACCAAGAGCCAGCGCGCAACTTCA
AACCTTAGCACGCCGGAGTGCGTTCTGCGATCGGTCTGGATCACACCTCACCAACCAAACCGAGATAGCAAATGCAGAGCCAGCGCGCAACTTCA
AACCTTAGCACGCCGGAGTGCGTTCTGCGATCGGTCTGGAACTAGGGACAAGACAAAAGCCTTGGAGATCGACAAAGAGCCAGCGCGCAACTTCA
AACCTTAGCACGCCGGAGTGCGTTCTGCGATCGGTCTGGACCTCGTCGAATGCAGCTTCCGCACACCTACAGACAAGAGCCAGCGCGCAACTTCA
AACCTTAGCACGCCGGAGTGCGTTCTGCGATCGGTCTGGACCCCAGAGAAGAACTAGAGAACGAATCCATTGCTTTGCAGAGCCAGCGCGCAACTTCA
AACCTTAGCACGCCGGAGTGCGTTCTGCGATCGGTCTGGAGAACCTAACTCCAAACAAGATAGGCTAGTAGGTAGCTCAGCAGAGCCAGCGCGCAACTTCA
AACCTTAGCACGCCGGAGTGCGTTCTGCGATCGGTCTGGAAACGAAATACCATCAAAGTGGCCAACACCAAGAACGAGAGCCAGCGCGCAACTTCA
AACCTTAGCACGCCGGAGTGCGTTCTGCGATCGGTCTGGAAAACCAGTCCAAAATGCAACTCCGAACAAGTAAGAGGAGAGCCAGCGCGCAACTTCA
AACCTTAGCACGCCGGAGTGCGTTCTGCGATCGGTCTGGAATAATCCACAAACAGAGTCACCACCATCGATACAAGTCTCCAGAGCCAGCGCGCAACTTCA
AACCTTAGCACGCCGGAGTGCGTTCTGCGATCGGTCTGGAAGAAGAAGAACAATGAGACAACGAGACTAAGCCACAAAAGTAGAGCCAGCGCGCAACTTCA
AACCTTAGCACGCCGGAGTGCGTTCTGCGATCGGTCTGGATCAAATCCGATCTGGGAGGGGAAGAACCATACCGTAGAGCCAGCGCGCAACTTCA
AACCTTAGCACGCCGGAGTGCGTTCTGCGATCGGTCTGGACGAGAGTGTCCATCAACAACCACAGTAGCAAAGGAAGAGCCAGCGCGCAACTTCA
AACCTTAGCACGCCGGAGTGCGTTCTGCGATCGGTCTGGATCTGATAGATCCGTTATCTAAGCTCCAAGACACCACTCAGAGAGCCAGCGCGCAACTTCA
AACCTTAGCACGCCGGAGTGCGTTCTGCGATCGGTCTGGATCTCCAAATCCATCAATTAAGAGCTCCCTCACCAAAATTGCAGAGCCAGCGCGCAACTTCA
AACCTTAGCACGCCGGAGTGCGTTCTGCGATCGGTCTGGAAAAACCAAAATTGCAGACATCAAAATTCTCGTCGAACCACCAGAGCCAGCGCGCAACTTCA
AACCTTAGCACGCCGGAGTGCGTTCTGCGATCGGTCTGGAACGCAACCACACCGAAGAGAAAGCAAAGACTACAGAGAGCCAGCGCGCAACTTCA
AACCTTAGCACGCCGGAGTGCGTTCTGCGATCGGTCTGGAACTAAAACTAAGACATGAGGGACCGACGCCGGCGCAGAGCCAGCGCGCAACTTCA
AACCTTAGCACGCCGGAGTGCGTTCTGCGATCGGTCTGGAGCCGGCCAAGTTTTGAACAGAAGAGAAGCGGCACTAGAGCCAGCGCGCAACTTCA
AACCTTAGCACGCCGGAGTGCGTTCTGCGATCGGTCTGGAAATGGGGACACTTCTGTTTCCCATAAATTTTAGCTACGACAAGAGCCAGCGCGCAACTTCA
AACCTTAGCACGCCGGAGTGCGTTCTGCGATCGGTCTGGAAAAATCACCACACCTGATTTTAACATCTACCACACTCACGTAGAGCCAGCGCGCAACTTCA
AACCTTAGCACGCCGGAGTGCGTTCTGCGATCGGTCTGGATATAAACGCAAATGCTTGTTTTCGAACATTCCAACAACCGCAGAGCCAGCGCGCAACTTCA
AACCTTAGCACGCCGGAGTGCGTTCTGCGATCGGTCTGGAAAGCACATTCACGATGCACTTTTGCTATAATGATTTCTGGCAGAGCCAGCGCGCAACTTCA
AACCTTAGCACGCCGGAGTGCGTTCTGCGATCGGTCTGGATCGTAGAAGAAAAGCTACCAAGAAAATGCAATACACGTCGAAGAGCCAGCGCGCAACTTCA
AACCTTAGCACGCCGGAGTGCGTTCTGCGATCGGTCTGGAAGCTGTTAACCATATGTTCCTCGTGTTCCTTCTTTCAGATCAGAGCCAGCGCGCAACTTCA
AACCTTAGCACGCCGGAGTGCGTTCTGCGATCGGTCTGGAGAATAATCAAGGCATGACTCGGCACAAATAGAAGACTACCAAGAGCCAGCGCGCAACTTCA
AACCTTAGCACGCCGGAGTGCGTTCTGCGATCGGTCTGGATCTTAGATGCTCCAAACCAATCCGAGAAGTTGATAACCTCAAGAGCCAGCGCGCAACTTCA
AACCTTAGCACGCCGGAGTGCGTTCTGCGATCGGTCTGGAAATTAGATCAATGAACATTGCCGAGTCTCTCTTGTCCAGTGAGAGCCAGCGCGCAACTTCA
AACCTTAGCACGCCGGAGTGCGTTCTGCGATCGGTCTGGAGCTCTACCATTCGGTGGTATTTTGGCATTTGCAAGAAGAGCCAGCGCGCAACTTCA
AACCTTAGCACGCCGGAGTGCGTTCTGCGATCGGTCTGGAATTGATAGAATTAGTCGTCCAATAGTCGTCCAATCGTCGGAAGAGCCAGCGCGCAACTTCA
AACCTTAGCACGCCGGAGTGCGTTCTGCGATCGGTCTGGAATCTAGTTTCCAACCTCTTTCTGGTTTTGTGACAAAGGTGTAGAGCCAGCGCGCAACTTCA
AACCTTAGCACGCCGGAGTGCGTTCTGCGATCGGTCTGGAAATAACAACTTGGCCAAAACGTGTTTCTTGTGATAGGAACCAGAGCCAGCGCGCAACTTCA
AACCTTAGCACGCCGGAGTGCGTTCTGCGATCGGTCTGGAACCCACTATCTAAGCATTTATCATATCACGTTTGCCACTGGAGAGCCAGCGCGCAACTTCA
AACCTTAGCACGCCGGAGTGCGTTCTGCGATCGGTCTGGATTTTATCGAACAAGCCAACTAAGTATCACGCAGCTTGCAGAGCCAGCGCGCAACTTCA
AACCTTAGCACGCCGGAGTGCGTTCTGCGATCGGTCTGGAAATTAGAAACTAGTTGGCACATGTTAAGGGTCGACATGTCCAGAGCCAGCGCGCAACTTCA
AACCTTAGCACGCCGGAGTGCGTTCTGCGATCGGTCTGGAATATTATTCATGACACCCATTATCACCATTGGCACGCATCAAGAGCCAGCGCGCAACTTCA
AACCTTAGCACGCCGGAGTGCGTTCTGCGATCGGTCTGGAATTTTATAATTACAATCACGTGCACCTAATCCACCCGGTCCAGAGCCAGCGCGCAACTTCA
AACCTTAGCACGCCGGAGTGCGTTCTGCGATCGGTCTGGAAGTTGGTCTTCTTGAGTAGCCATTTTATGCGAAAATGACCCAGAGCCAGCGCGCAACTTCA
AACCTTAGCACGCCGGAGTGCGTTCTGCGATCGGTCTGGAACAATTTCTTGGCGTTTGCGTCTTTGTTTATGCATAATTGCAGAGCCAGCGCGCAACTTCA
AACCTTAGCACGCCGGAGTGCGTTCTGCGATCGGTCTGGAATGATAAAACTACTAAAACACAATCTGGCCCATTTGCGTGGAGAGCCAGCGCGCAACTTCA
AACCTTAGCACGCCGGAGTGCGTTCTGCGATCGGTCTGGAACTTTTCGAGTGAAGGTATGTCAATTCCTTATCTCTTGCCGAGAGCCAGCGCGCAACTTCA
AACCTTAGCACGCCGGAGTGCGTTCTGCGATCGGTCTGGATCACAAAGAGTGAATCTTCACCGTCATATCAGCAAATTGCAAGAGCCAGCGCGCAACTTCA
AACCTTAGCACGCCGGAGTGCGTTCTGCGATCGGTCTGGAATGGAAATGGCATGTAAGAGTAGTTCATGGATTAATGGGCCAGAGCCAGCGCGCAACTTCA
AACCTTAGCACGCCGGAGTGCGTTCTGCGATCGGTCTGGAGAGGCCCAAAGCTCTGAAACGAGGAGCAAGACGATAGAGCCAGCGCGCAACTTCA
AACCTTAGCACGCCGGAGTGCGTTCTGCGATCGGTCTGGAAATCGATGGATTCATCTTCCAGTCACATGATATGCCTACCCAGAGCCAGCGCGCAACTTCA
AACCTTAGCACGCCGGAGTGCGTTCTGCGATCGGTCTGGATTTTAGTTCCAATCTCTTCGCTGTATCGAACCAATTAGCCAAGAGCCAGCGCGCAACTTCA
AACCTTAGCACGCCGGAGTGCGTTCTGCGATCGGTCTGGAAGTGTATTTGATGGAACAATGTTATGCGTCGGGATACATGAAGAGCCAGCGCGCAACTTCA
AACCTTAGCACGCCGGAGTGCGTTCTGCGATCGGTCTGGATTTTAAATTCAGCCGTAAACACTTACCTCGGAAGACGGAAGAGCCAGCGCGCAACTTCA
AACCTTAGCACGCCGGAGTGCGTTCTGCGATCGGTCTGGAACGACGTTTTCTCATCCCTAATATCTCACATTCCAAAGAGCAGAGCCAGCGCGCAACTTCA
AACCTTAGCACGCCGGAGTGCGTTCTGCGATCGGTCTGGAATGTAGCATTCCTTCTGTAGCCTTCGTAGAAGATCAAACCGAGAGCCAGCGCGCAACTTCA
AACCTTAGCACGCCGGAGTGCGTTCTGCGATCGGTCTGGAGTACAACGGTTGTGACACATATAACAGAGTTGTCGAGTGTAGAGCCAGCGCGCAACTTCA
AACCTTAGCACGCCGGAGTGCGTTCTGCGATCGGTCTGGAAAAGACAGAAGATCCAAATATGCAATGAAGGTGGATGGTGAAGAGCCAGCGCGCAACTTCA
AACCTTAGCACGCCGGAGTGCGTTCTGCGATCGGTCTGGATTTTCACACACCTCGCACCAATACGTGTTATCCGCAGAGCCAGCGCGCAACTTCA
AACCTTAGCACGCCGGAGTGCGTTCTGCGATCGGTCTGGAGCTTTCCCCACAAGAAAGGGTGAGAGGATGCTTGTAGAGCCAGCGCGCAACTTCA
AACCTTAGCACGCCGGAGTGCGTTCTGCGATCGGTCTGGAACACATAGTAAACTCGCATAACGTACACTGTAGATGAGCCCAGAGCCAGCGCGCAACTTCA
AACCTTAGCACGCCGGAGTGCGTTCTGCGATCGGTCTGGACCAAACATCTTTTCTTGCAAACTTTGCAGAGGATCTCGTAGAGCCAGCGCGCAACTTCA
AACCTTAGCACGCCGGAGTGCGTTCTGCGATCGGTCTGGATGGGATGTTCGTGACTTCTATGGATGAAATACTCTAGCACTAGAGCCAGCGCGCAACTTCA
AACCTTAGCACGCCGGAGTGCGTTCTGCGATCGGTCTGGAAGCTGAACAACAAAACTTTCCGGGAGATGGAGATAGGAGAGCCAGCGCGCAACTTCA
AACCTTAGCACGCCGGAGTGCGTTCTGCGATCGGTCTGGAAAGGCCAGCACATACCTCGTGGAGAGAGTAATTGCAGAGCCAGCGCGCAACTTCA
AACCTTAGCACGCCGGAGTGCGTTCTGCGATCGGTCTGGAATTGGTGAGAAACAATTGGATATATGCACGCTCGACATTGCAGAGCCAGCGCGCAACTTCA
AACCTTAGCACGCCGGAGTGCGTTCTGCGATCGGTCTGGATTTTCTGTGTCTCGAGCACCATCATGATTCTTGAGCTAGAGCCAGCGCGCAACTTCA
AACCTTAGCACGCCGGAGTGCGTTCTGCGATCGGTCTGGATATCTTCAGTTTCATCAGACTCGATTTCCCACTCGAGTTCCAGAGCCAGCGCGCAACTTCA
AACCTTAGCACGCCGGAGTGCGTTCTGCGATCGGTCTGGAAGCAGATTTGGCATGACGAAGTCAAAGATGAACAATAAGGAAGAGCCAGCGCGCAACTTCA
AACCTTAGCACGCCGGAGTGCGTTCTGCGATCGGTCTGGAAACCAACCCACAAGCATCACATGGAACTAATAATGGCAGAGCCAGCGCGCAACTTCA
AACCTTAGCACGCCGGAGTGCGTTCTGCGATCGGTCTGGACGGGGTAAGAAGACGAGAGAGTGGTGATGGCTTTTAGAGCCAGCGCGCAACTTCA
AACCTTAGCACGCCGGAGTGCGTTCTGCGATCGGTCTGGACGGGTTTGTAATAGTAAGAAGTGGAAGAGTTGCCGCAAGAGCCAGCGCGCAACTTCA
AACCTTAGCACGCCGGAGTGCGTTCTGCGATCGGTCTGGATTATACGGGACGATATCCACGAATTCATACTTCTCTGGACCAGAGCCAGCGCGCAACTTCA
AACCTTAGCACGCCGGAGTGCGTTCTGCGATCGGTCTGGATGATGTATCCTCAATTTTACCAGGACAAGCATCAGGGATGAGAGCCAGCGCGCAACTTCA
AACCTTAGCACGCCGGAGTGCGTTCTGCGATCGGTCTGGAAGAGGATGTTGGAGGTGATAAGGATGTGTTATCCTTCTTGGAGAGCCAGCGCGCAACTTCA
AACCTTAGCACGCCGGAGTGCGTTCTGCGATCGGTCTGGAACGTTGATGGCAACCATTGTGGAACGTCACCTCGCAGAGCCAGCGCGCAACTTCA
AACCTTAGCACGCCGGAGTGCGTTCTGCGATCGGTCTGGAAGGTGGTGCAGTAGTAGTAGAGACAATCCGGCGTCAGAGCCAGCGCGCAACTTCA
AACCTTAGCACGCCGGAGTGCGTTCTGCGATCGGTCTGGAGTAGCAGCTGCTTTCCCGCCACATGTAAAGCAACCAGAGCCAGCGCGCAACTTCA
AACCTTAGCACGCCGGAGTGCGTTCTGCGATCGGTCTGGAAGTTGAATCTGTATCGAACGGACAAGTTATGAGAAGGGTGAAGAGCCAGCGCGCAACTTCA
AACCTTAGCACGCCGGAGTGCGTTCTGCGATCGGTCTGGAGCTGGATGAGACATAAGACATCTTGGTCCATCTTCAAAACCAGAGCCAGCGCGCAACTTCA
AACCTTAGCACGCCGGAGTGCGTTCTGCGATCGGTCTGGAATTTGCTTAACTGCTTTATGTTGCGAACTTGCGATCTTTCTAGAGCCAGCGCGCAACTTCA
AACCTTAGCACGCCGGAGTGCGTTCTGCGATCGGTCTGGAATCCATGTAAAACATTTGACCAAATTTGTTTTGGTCGGCGAAGAGCCAGCGCGCAACTTCA
AACCTTAGCACGCCGGAGTGCGTTCTGCGATCGGTCTGGATTATTTAGTTAATAAGCAGCTCCATATGCACGCATGCTCGTAGAGCCAGCGCGCAACTTCA
AACCTTAGCACGCCGGAGTGCGTTCTGCGATCGGTCTGGAAACAGGTGTGTGTCAGGACGAGAGATATCATATCTCTTCCAGAGCCAGCGCGCAACTTCA
AACCTTAGCACGCCGGAGTGCGTTCTGCGATCGGTCTGGAATCAAGAGAACAATGCTAATCCGAAGAGTTGCGTTGTTTTGAGAGCCAGCGCGCAACTTCA
AACCTTAGCACGCCGGAGTGCGTTCTGCGATCGGTCTGGATTTTCCGATGTTCAAATTGATTCTCCAATTCAAGTGTGGGGAGAGCCAGCGCGCAACTTCA
AACCTTAGCACGCCGGAGTGCGTTCTGCGATCGGTCTGGAAGTTGAACAACTTGCAACTACTTATGTGACTGTCCAAGAGCAGAGCCAGCGCGCAACTTCA
AACCTTAGCACGCCGGAGTGCGTTCTGCGATCGGTCTGGATTTTCAAGTCACACCCGCTATTCAAGAAGGTCCTTATCCAGAGCCAGCGCGCAACTTCA
AACCTTAGCACGCCGGAGTGCGTTCTGCGATCGGTCTGGAAAGGAGACAGTCGATTCTGAGTCGGAAGAAGAGGTAGAGCCAGCGCGCAACTTCA
AACCTTAGCACGCCGGAGTGCGTTCTGCGATCGGTCTGGATGATCTAAATCCTCACTAGGTGGTTCCGTTTAAGCTTAGCAAGAGCCAGCGCGCAACTTCA
AACCTTAGCACGCCGGAGTGCGTTCTGCGATCGGTCTGGATCTAATTGTATAGTTACCGCGTTGATCCTATCTTCCGTCCCAGAGCCAGCGCGCAACTTCA
AACCTTAGCACGCCGGAGTGCGTTCTGCGATCGGTCTGGAGAAGCCGTCCTTGATCCAGCCCAAGATGTTTTGTGAGAGCCAGCGCGCAACTTCA
AACCTTAGCACGCCGGAGTGCGTTCTGCGATCGGTCTGGAAAGTAGATCCACGGGTATATATTATGGTAAAGTTGGCGGCCAGAGCCAGCGCGCAACTTCA
AACCTTAGCACGCCGGAGTGCGTTCTGCGATCGGTCTGGAATCTCTACAATTTTGAAAGGTGTTCGTGGCAGGAAATCTGCAGAGCCAGCGCGCAACTTCA
AACCTTAGCACGCCGGAGTGCGTTCTGCGATCGGTCTGGATAAGCAAGGAAGGATCTCCAAGAATCCAACTGGGAATAGAAGAGCCAGCGCGCAACTTCA
AACCTTAGCACGCCGGAGTGCGTTCTGCGATCGGTCTGGATCGCCTAAAGCTGTTTATCGTTACAACTTGTTGTTGCTAGTAGAGCCAGCGCGCAACTTCA
AACCTTAGCACGCCGGAGTGCGTTCTGCGATCGGTCTGGATTTTATGGTTGTTCTCTTTTGTTTTGCGTGGGCAACGAGAGCCAGCGCGCAACTTCA
AACCTTAGCACGCCGGAGTGCGTTCTGCGATCGGTCTGGATTTTCCAACAAAGATTGTGTCAGGGATAAGGGTGTTTTCGAAGAGCCAGCGCGCAACTTCA
AACCTTAGCACGCCGGAGTGCGTTCTGCGATCGGTCTGGAAAGGTAAATCCACTCAATCAAGTGCACTTACAAACTGGTGCAGAGCCAGCGCGCAACTTCA
AACCTTAGCACGCCGGAGTGCGTTCTGCGATCGGTCTGGATAACCAAATTTCTTTTGTCGAGTGGTAAAGTGTAACGCCCCAGAGCCAGCGCGCAACTTCA
AACCTTAGCACGCCGGAGTGCGTTCTGCGATCGGTCTGGAATAAAATCCGGTTGCATGGGAGCAAAGGCTCACCAAGAGCCAGCGCGCAACTTCA
AACCTTAGCACGCCGGAGTGCGTTCTGCGATCGGTCTGGATTTTCTGATGAAGCGCTAACAGAGGACAAGTGGCTAGAGCCAGCGCGCAACTTCA
AACCTTAGCACGCCGGAGTGCGTTCTGCGATCGGTCTGGATGGGATGAGCAGATCTGATCTAGAAACAAAAGGCTTAGCAGAGCCAGCGCGCAACTTCA
AACCTTAGCACGCCGGAGTGCGTTCTGCGATCGGTCTGGATTTTCAAGAGAGCTTCATCGCTGTAAATCGGTGGTGTAGAGCCAGCGCGCAACTTCA
AACCTTAGCACGCCGGAGTGCGTTCTGCGATCGGTCTGGAGACCCCATTGCCTTCCACCGTCGCTTGTCTTGTTGAGAGCCAGCGCGCAACTTCA
AACCTTAGCACGCCGGAGTGCGTTCTGCGATCGGTCTGGATCTCCAGAATGAAATGATAAGCGGGGTAAGGTTTGAAAAGGAGAGCCAGCGCGCAACTTCA
AACCTTAGCACGCCGGAGTGCGTTCTGCGATCGGTCTGGATTGAAATAGGGTTTGCAGAGGGGAGAAGGAAGCTGAGAGCCAGCGCGCAACTTCA
AACCTTAGCACGCCGGAGTGCGTTCTGCGATCGGTCTGGAAAAATAGAAAAGCTAAATCCCGACGCCGGCGTTTTAGAGCCAGCGCGCAACTTCA
AACCTTAGCACGCCGGAGTGCGTTCTGCGATCGGTCTGGACGTCTTCGCCGGCGTCGAAAACCATGATCGGAAAAAGAGCCAGCGCGCAACTTCA
AACCTTAGCACGCCGGAGTGCGTTCTGCGATCGGTCTGGATGTCCTCATTCGTATGGTTTTAACAATCCCTTTTCGGAAGAAGAGCCAGCGCGCAACTTCA
AACCTTAGCACGCCGGAGTGCGTTCTGCGATCGGTCTGGAAGGTGTCCAATTTAATTCTTTTGAACCTAACCGCATGCACAGAGCCAGCGCGCAACTTCA
AACCTTAGCACGCCGGAGTGCGTTCTGCGATCGGTCTGGATTCACCCTCACTAACAAATCATAACGTCTTCGTTGCAAACCAGAGCCAGCGCGCAACTTCA
AACCTTAGCACGCCGGAGTGCGTTCTGCGATCGGTCTGGAAAGACCGTCACCCCAATGATGTGAGCTTTCTTGACAGAGCCAGCGCGCAACTTCA
AACCTTAGCACGCCGGAGTGCGTTCTGCGATCGGTCTGGACATACACGTATGAATTCGGCTCCGATATAACTTGTAACGCCAGAGCCAGCGCGCAACTTCA
AACCTTAGCACGCCGGAGTGCGTTCTGCGATCGGTCTGGACTAACCGCCCATACCAGTGGGCCCTACATCTTCTCAGAGCCAGCGCGCAACTTCA
AACCTTAGCACGCCGGAGTGCGTTCTGCGATCGGTCTGGAACCGACCCTACAAATCACCAGATGATCTTTCTTAATGCTTTAGAGCCAGCGCGCAACTTCA
AACCTTAGCACGCCGGAGTGCGTTCTGCGATCGGTCTGGAAAAGTTACTCCAGCCCAAATATGCTTAACAGTGGAGTTCTAGAGCCAGCGCGCAACTTCA
AACCTTAGCACGCCGGAGTGCGTTCTGCGATCGGTCTGGAATTATAAAAGCAAAGAACAGTCTCATCCACCTGAGCTCGAGAGAGCCAGCGCGCAACTTCA
AACCTTAGCACGCCGGAGTGCGTTCTGCGATCGGTCTGGAATTGATCTAGGCATCTAGCTCGATGGAATCATCATCTTCCAAGAGCCAGCGCGCAACTTCA
AACCTTAGCACGCCGGAGTGCGTTCTGCGATCGGTCTGGAAGTGTTTAAGCGCATGCATGTCTCTTGAAGATAGAATCTCCAGAGCCAGCGCGCAACTTCA
AACCTTAGCACGCCGGAGTGCGTTCTGCGATCGGTCTGGATCTACTACTAAATGAGCGTCCATCCACTCCATAATGTGTGTAGAGCCAGCGCGCAACTTCA
AACCTTAGCACGCCGGAGTGCGTTCTGCGATCGGTCTGGATATAGTATGGAGCAATAACGGGCAGAATAAACAGCGAGAGAAGAGCCAGCGCGCAACTTCA
AACCTTAGCACGCCGGAGTGCGTTCTGCGATCGGTCTGGATATTGGACGAATCAACCTCAGCCATAAAATCAATTGCTCCTAGAGCCAGCGCGCAACTTCA
AACCTTAGCACGCCGGAGTGCGTTCTGCGATCGGTCTGGACCACCATCAGTGGTGGAGCCATAAATATATGTTACGGGAGAGCCAGCGCGCAACTTCA
AACCTTAGCACGCCGGAGTGCGTTCTGCGATCGGTCTGGATAAATTTATGGGGTCAGTTGACCCCTTCCTATCCATGTACCAGAGCCAGCGCGCAACTTCA
AACCTTAGCACGCCGGAGTGCGTTCTGCGATCGGTCTGGACCACCACTGTCCACCGCCATATACACGGCCACTAGAGAGCCAGCGCGCAACTTCA
AACCTTAGCACGCCGGAGTGCGTTCTGCGATCGGTCTGGACCCAACCACCGTACAAGTTTCAGCAGAAGGAGCCAAGAGCCAGCGCGCAACTTCA
AACCTTAGCACGCCGGAGTGCGTTCTGCGATCGGTCTGGATTTTCCACCTACGCCAACTCCTCCTAAGAACTTTACGAGAGCCAGCGCGCAACTTCA
AACCTTAGCACGCCGGAGTGCGTTCTGCGATCGGTCTGGAATGGGAGATTTGCAACTAGGATGCATGAGCATGATAATGTAGAGCCAGCGCGCAACTTCA
AACCTTAGCACGCCGGAGTGCGTTCTGCGATCGGTCTGGATGACAAGCACATCTATCTATTTAGGAGGCACTCTTCCAACTAGAGCCAGCGCGCAACTTCA
AACCTTAGCACGCCGGAGTGCGTTCTGCGATCGGTCTGGACCATTTAGCTAAACCCGAATAATGGCCAAACCGGAAGAGCCAGCGCGCAACTTCA
AACCTTAGCACGCCGGAGTGCGTTCTGCGATCGGTCTGGATCTATGTCTTTTCCGTTCTCTCTTTTCAAGCAGCTCTCAAGAGAGCCAGCGCGCAACTTCA
AACCTTAGCACGCCGGAGTGCGTTCTGCGATCGGTCTGGATTGGTCGGAGATTAACATTTAGTGCCTCCTATTAGCTTTGGAGAGCCAGCGCGCAACTTCA
AACCTTAGCACGCCGGAGTGCGTTCTGCGATCGGTCTGGATTGGATTTTGAAGTTTAGACTTTGCGGCGATGAAATTGTGAAGAGCCAGCGCGCAACTTCA
AACCTTAGCACGCCGGAGTGCGTTCTGCGATCGGTCTGGAAACCTTCTTAAGTTTGGTCTGAAAATCAGATCGAGATGCGTAGAGCCAGCGCGCAACTTCA
AACCTTAGCACGCCGGAGTGCGTTCTGCGATCGGTCTGGAATCAATCTCAATCTCTGCATCGTCAGATGATCAATTCACCCAGAGCCAGCGCGCAACTTCA
AACCTTAGCACGCCGGAGTGCGTTCTGCGATCGGTCTGGATCGACGGAACAGTTTTAGAACTCACCGATTCGAATTTCGAGAGCCAGCGCGCAACTTCA
AACCTTAGCACGCCGGAGTGCGTTCTGCGATCGGTCTGGAACTCGGCGATTTCAACTTTCGATTGCATCTTTGTTGAAGAGCCAGCGCGCAACTTCA
AACCTTAGCACGCCGGAGTGCGTTCTGCGATCGGTCTGGATGTTATTGATGCTGATTTCTTCTTGTTGGTTTGGTTGCAGTAGAGCCAGCGCGCAACTTCA
AACCTTAGCACGCCGGAGTGCGTTCTGCGATCGGTCTGGATAGACGCAGCTGCTCCAATTCTTGCTAAATTGAAGCAGAGCCAGCGCGCAACTTCA
AACCTTAGCACGCCGGAGTGCGTTCTGCGATCGGTCTGGATGTGATTGCAAAGCTGAATGCTGATAAGTATTCTCGTCTCGAGAGCCAGCGCGCAACTTCA
AACCTTAGCACGCCGGAGTGCGTTCTGCGATCGGTCTGGAAGTGTTATTCTGTCTTTCTTTTGTGCAGTGCATTTCCGACAGAGCCAGCGCGCAACTTCA
AACCTTAGCACGCCGGAGTGCGTTCTGCGATCGGTCTGGATGCTTTATAACCATGGAGTTCCAATGGAGTACTATGGACCAAGAGCCAGCGCGCAACTTCA
AACCTTAGCACGCCGGAGTGCGTTCTGCGATCGGTCTGGATGTTGCTCCAGATGTTGCGGTTCTTGAGTCAGACTAGAGCCAGCGCGCAACTTCA
AACCTTAGCACGCCGGAGTGCGTTCTGCGATCGGTCTGGACAACTGTCAAGGAGTTTGTTGAAGATGCTGGGACATTAGAGCCAGCGCGCAACTTCA
AACCTTAGCACGCCGGAGTGCGTTCTGCGATCGGTCTGGACTTCCCTGTGTTTATCGGGTTTGGTTTGAACGAATCGAGAGCCAGCGCGCAACTTCA
AACCTTAGCACGCCGGAGTGCGTTCTGCGATCGGTCTGGATCAGGATTAGGTCGGAAGTATAAGAAGAAGGCATGGTTTGCAGAGCCAGCGCGCAACTTCA
AACCTTAGCACGCCGGAGTGCGTTCTGCGATCGGTCTGGAATGATTTTGATAAGGCTCCTGCATTAGTTGCCAATCATCCAAGAGCCAGCGCGCAACTTCA
AACCTTAGCACGCCGGAGTGCGTTCTGCGATCGGTCTGGAACTTACAATGAGCATAGCGTGTTTTACGGGCCATTCAGAGCCAGCGCGCAACTTCA
AACCTTAGCACGCCGGAGTGCGTTCTGCGATCGGTCTGGATGTTTGCAGATGGATTCTTGGAGGAATTTGTGAAACAGAGTAGAGCCAGCGCGCAACTTCA
AACCTTAGCACGCCGGAGTGCGTTCTGCGATCGGTCTGGAAACCATGACACATTGAAGTTGTTGAAGGACGATGAGAGAAGAGCCAGCGCGCAACTTCA
AACCTTAGCACGCCGGAGTGCGTTCTGCGATCGGTCTGGAAAGATTGTCTTGACGATCGTGGAAGATGAAACACACGAAGAGCCAGCGCGCAACTTCA
AACCTTAGCACGCCGGAGTGCGTTCTGCGATCGGTCTGGAAAGCTTGGAGAAACTATACAAAGCATTGAGAGCAGCTGCAGAGCCAGCGCGCAACTTCA
AACCTTAGCACGCCGGAGTGCGTTCTGCGATCGGTCTGGATTTTGGCTACGTCGGTGTGAAGCAGTTTGAAGAGTAGAGCCAGCGCGCAACTTCA
AACCTTAGCACGCCGGAGTGCGTTCTGCGATCGGTCTGGATTGTTGACTCGTTTCATGTAGACAAGAAGACAAATCTGCCTAGAGCCAGCGCGCAACTTCA
AACCTTAGCACGCCGGAGTGCGTTCTGCGATCGGTCTGGAAAGATTGTTGTGTGGGATGGAGATGAAGAGTATGATCAGGTAGAGCCAGCGCGCAACTTCA
AACCTTAGCACGCCGGAGTGCGTTCTGCGATCGGTCTGGAACAATATTCAGGTGACGGGTATAGAGACCATAACCCAAGAAGAGCCAGCGCGCAACTTCA
AACCTTAGCACGCCGGAGTGCGTTCTGCGATCGGTCTGGAGGAAGATCATTTGACCCAAGTGTCTCGGTTTCTAGAGGAGAGCCAGCGCGCAACTTCA
AACCTTAGCACGCCGGAGTGCGTTCTGCGATCGGTCTGGAGAGAAGGAAGAACAGAGAAGAAGAAAATCAACGGACCATCGAGAGCCAGCGCGCAACTTCA
AACCTTAGCACGCCGGAGTGCGTTCTGCGATCGGTCTGGACAACTCAATGATTGGGATTAGGTCAGTGTACATCCTTGTGTAGAGCCAGCGCGCAACTTCA
AACCTTAGCACGCCGGAGTGCGTTCTGCGATCGGTCTGGATCTTGGTTGCGGTCATTATGATGCTACGGAGCCTCAGAGCCAGCGCGCAACTTCA
AACCTTAGCACGCCGGAGTGCGTTCTGCGATCGGTCTGGACGGACCGCCACAGCAGTCCGTGAAAGAGTTGATCAAGAGCCAGCGCGCAACTTCA
AACCTTAGCACGCCGGAGTGCGTTCTGCGATCGGTCTGGAGGCCACTACTGTCCCTGAAGATGAAAGCAGTGAGCAGAGCCAGCGCGCAACTTCA
AACCTTAGCACGCCGGAGTGCGTTCTGCGATCGGTCTGGATGGCTCTCTAGTTGCATATCTTTGGGATGTAATGAGGTACTAGAGCCAGCGCGCAACTTCA
AACCTTAGCACGCCGGAGTGCGTTCTGCGATCGGTCTGGAAGTGAAGTAATAGAGTTCGGACCAGGAGAAATCAAAGGTGTAGAGCCAGCGCGCAACTTCA
AACCTTAGCACGCCGGAGTGCGTTCTGCGATCGGTCTGGAAACCAACTCCAAGTCGAATAGAACAAAATGGGACTTACTGTAGAGCCAGCGCGCAACTTCA
AACCTTAGCACGCCGGAGTGCGTTCTGCGATCGGTCTGGAGTTTGCAAGGTAGGATCCTGAGTATTTCACCAACGCAGAGCCAGCGCGCAACTTCA
AACCTTAGCACGCCGGAGTGCGTTCTGCGATCGGTCTGGAGCATACGAGAATGTCCTTGGCCACCATGATGTAAATCAGAGCCAGCGCGCAACTTCA
AACCTTAGCACGCCGGAGTGCGTTCTGCGATCGGTCTGGAAGAAATAAGAGGCTAGGACGGCAGAAATGACGAGTAACGAGAGCCAGCGCGCAACTTCA
AACCTTAGCACGCCGGAGTGCGTTCTGCGATCGGTCTGGAATACGAAAGTGATAGCCATGATTGACCAAGATGAAATCCCGAGAGCCAGCGCGCAACTTCA
AACCTTAGCACGCCGGAGTGCGTTCTGCGATCGGTCTGGAAATCCCGGGATGAGCAAGAGCTCCATCTCAGCTCGAGAGCCAGCGCGCAACTTCA
AACCTTAGCACGCCGGAGTGCGTTCTGCGATCGGTCTGGATTTTCCGCCATGTTTGTTAAGTACGAGCACGCATCAGAGCCAGCGCGCAACTTCA
AACCTTAGCACGCCGGAGTGCGTTCTGCGATCGGTCTGGAAAGAGGCTCTGCAGCGTACAACAATCCGTATTCTCAGAGCCAGCGCGCAACTTCA
AACCTTAGCACGCCGGAGTGCGTTCTGCGATCGGTCTGGAAAGGTTAGCACCAATCTACTCATTGCTAATTGGTTGTGAGTAGAGCCAGCGCGCAACTTCA
AACCTTAGCACGCCGGAGTGCGTTCTGCGATCGGTCTGGATTTTCCCGATCAACGTTACTTTCGAAGAAGCCAGCAGAGCCAGCGCGCAACTTCA
AACCTTAGCACGCCGGAGTGCGTTCTGCGATCGGTCTGGAGGATTGTAATCCAACTACCGTTCATGATGATTTCCCTCAGTAGAGCCAGCGCGCAACTTCA
AACCTTAGCACGCCGGAGTGCGTTCTGCGATCGGTCTGGATCAGTCGAATGGAAACACCTAGTACGATAAAATACCGACCAAGAGCCAGCGCGCAACTTCA
AACCTTAGCACGCCGGAGTGCGTTCTGCGATCGGTCTGGAACAAAAGGCAAGACAATGGACATAATTAAGTGTCTCCTGGAAGAGCCAGCGCGCAACTTCA
AACCTTAGCACGCCGGAGTGCGTTCTGCGATCGGTCTGGATATATATTTACTAAGGTCAACGCCATGCATACCGCGAGTTGAGAGCCAGCGCGCAACTTCA
AACCTTAGCACGCCGGAGTGCGTTCTGCGATCGGTCTGGATGATTGTGTTTGGCATGTAGTTTAAGACTATGTCCACACGAAGAGCCAGCGCGCAACTTCA
AACCTTAGCACGCCGGAGTGCGTTCTGCGATCGGTCTGGATTCATGTATATGTGGGATTTGTCTCGCCGGTTTAAGTTACCAGAGCCAGCGCGCAACTTCA
AACCTTAGCACGCCGGAGTGCGTTCTGCGATCGGTCTGGACTATAGTTGGCCCATGTAGAACAAGTATGGATTCGATTGCAAGAGCCAGCGCGCAACTTCA
AACCTTAGCACGCCGGAGTGCGTTCTGCGATCGGTCTGGATAGCACAAGTAACCGAAGTTGAACTTTCTTCAAGAACACCGAGAGCCAGCGCGCAACTTCA
AACCTTAGCACGCCGGAGTGCGTTCTGCGATCGGTCTGGACATACAAGAAAGTCCTTGGCCACCATGTGGTAAATCCAGAGCCAGCGCGCAACTTCA
AACCTTAGCACGCCGGAGTGCGTTCTGCGATCGGTCTGGACTCACACTCTGTCTAATTTGATGCCTACGGACAACGAAGAGCCAGCGCGCAACTTCA
AACCTTAGCACGCCGGAGTGCGTTCTGCGATCGGTCTGGAAACAAGTGGCTAGAATAGCAGACATGGCGAGTAAAGAAGAGCCAGCGCGCAACTTCA
AACCTTAGCACGCCGGAGTGCGTTCTGCGATCGGTCTGGACGGGATGAGCCAAAGCTTCATCTCGTCTTGATCCGAGAGCCAGCGCGCAACTTCA
AACCTTAGCACGCCGGAGTGCGTTCTGCGATCGGTCTGGACGTACCCTTTAAGCACCTCCCCTGATGCTCTTGTAAGAGCCAGCGCGCAACTTCA
AACCTTAGCACGCCGGAGTGCGTTCTGCGATCGGTCTGGAACAAGCAAGCCATGTATATCCACACCAGATGAATTTCCTAGAGCCAGCGCGCAACTTCA
AACCTTAGCACGCCGGAGTGCGTTCTGCGATCGGTCTGGAATCCAGCTTTCTGCGCCTTTCTAACCTTTTCCTCAAGAGCCAGCGCGCAACTTCA
AACCTTAGCACGCCGGAGTGCGTTCTGCGATCGGTCTGGATTTTCCGCCATGTTGGTTATATCCGAGCATGCCTCAGAGCCAGCGCGCAACTTCA
AACCTTAGCACGCCGGAGTGCGTTCTGCGATCGGTCTGGAAAGAGGCTCTGCAACGTACAAAATTCCACATTCCCAGAGCCAGCGCGCAACTTCA
AACCTTAGCACGCCGGAGTGCGTTCTGCGATCGGTCTGGAAACAAATAACAGTTTGTTGATCGCTCCAAAATTAGAGCGCTAGAGCCAGCGCGCAACTTCA
AACCTTAGCACGCCGGAGTGCGTTCTGCGATCGGTCTGGATGAGAAAACTTACTGAAAGTTGCCTCGACATCATCAAAGGAAGAGCCAGCGCGCAACTTCA
AACCTTAGCACGCCGGAGTGCGTTCTGCGATCGGTCTGGATTTTCCCGATCAACACTACTTTCGCCGAAGCCAGCAGAGCCAGCGCGCAACTTCA
AACCTTAGCACGCCGGAGTGCGTTCTGCGATCGGTCTGGAGTTTTAGTCGAATCGAAGCTCGTATTACCACAACAACATGCAGAGCCAGCGCGCAACTTCA
AACCTTAGCACGCCGGAGTGCGTTCTGCGATCGGTCTGGATCTAAATTTCTACTGCATTAAAGGAAAGCAAGACCCGGACGAGAGCCAGCGCGCAACTTCA
AACCTTAGCACGCCGGAGTGCGTTCTGCGATCGGTCTGGATACTTTTACATTTACCTGTTCGGTCAACTCCATGCATACCGAGAGCCAGCGCGCAACTTCA
AACCTTAGCACGCCGGAGTGCGTTCTGCGATCGGTCTGGATTGCAAACCTGATTGTTTGGCATGTAGTTAAAGACTTCGTCAGAGCCAGCGCGCAACTTCA
AACCTTAGCACGCCGGAGTGCGTTCTGCGATCGGTCTGGAAAAAGCGGACTACTGCAAAATTAATGGCATTCGAGTAGCAGAGCCAGCGCGCAACTTCA
AACCTTAGCACGCCGGAGTGCGTTCTGCGATCGGTCTGGACCGCCGGAGCAGCTCTGTTCAGATTCTTCTTGTTTAGAGCCAGCGCGCAACTTCA
AACCTTAGCACGCCGGAGTGCGTTCTGCGATCGGTCTGGATGTTGAAATCAGAAGAAATTAGCAGCAAAGGCCAGACTTGAGAGCCAGCGCGCAACTTCA
AACCTTAGCACGCCGGAGTGCGTTCTGCGATCGGTCTGGAAAAATCAGGAAGATGGACGACAAAGAAGCAACGAAGAAGAAGAGCCAGCGCGCAACTTCA
AACCTTAGCACGCCGGAGTGCGTTCTGCGATCGGTCTGGATCTCTAAAACGGACTCAAACAGATGGGGAAAGAGCTGAGAGCCAGCGCGCAACTTCA
AACCTTAGCACGCCGGAGTGCGTTCTGCGATCGGTCTGGAATATGGAAAGTGAATGACAGGAGAATACGCTTGATCCCATGAGAGCCAGCGCGCAACTTCA
AACCTTAGCACGCCGGAGTGCGTTCTGCGATCGGTCTGGAAGTTTAACGTCTCATGGGTTCCAATGATACGTTTGGAATCTAGAGCCAGCGCGCAACTTCA
AACCTTAGCACGCCGGAGTGCGTTCTGCGATCGGTCTGGACCAAAACCCGTGAGCATCCAAATACGACAAGTGTAGAGAGCCAGCGCGCAACTTCA
AACCTTAGCACGCCGGAGTGCGTTCTGCGATCGGTCTGGATGGTTTTGACTTGATTCAAAACTGATGAGCTCCTGATGAGTAGAGCCAGCGCGCAACTTCA
AACCTTAGCACGCCGGAGTGCGTTCTGCGATCGGTCTGGAAACTTTGTAGTTTAACTCCTCCTGGTTGGGTTGGAATTCTAGAGCCAGCGCGCAACTTCA
AACCTTAGCACGCCGGAGTGCGTTCTGCGATCGGTCTGGAATCTTCCTCATGTGGAAAGCTTTTGAACCAATTCCATTTCCAGAGCCAGCGCGCAACTTCA
AACCTTAGCACGCCGGAGTGCGTTCTGCGATCGGTCTGGATTCTAGGTAAAACCATTGGGAAACAACCACATTCCAACTCCAGAGCCAGCGCGCAACTTCA
AACCTTAGCACGCCGGAGTGCGTTCTGCGATCGGTCTGGATGCTTCAATAAAGGCACATAAGTCTATGGTACACATGGGTTAGAGCCAGCGCGCAACTTCA
AACCTTAGCACGCCGGAGTGCGTTCTGCGATCGGTCTGGAGGTTCACTCCAAGAGTCTTGGTAGTCTTGATAGTCTGGTAGAGCCAGCGCGCAACTTCA
AACCTTAGCACGCCGGAGTGCGTTCTGCGATCGGTCTGGATTGTGTCTCCTTCATGCTCATTGAAACGGTTTCGACAGAGCCAGCGCGCAACTTCA
AACCTTAGCACGCCGGAGTGCGTTCTGCGATCGGTCTGGATGTATAACTTTGACATTGTGGTGGTTTGGTGATGTGTAGGCAGAGCCAGCGCGCAACTTCA
AACCTTAGCACGCCGGAGTGCGTTCTGCGATCGGTCTGGATACTTTGAGCAGATAAGATAGGATTACGCCTCTGTTCTGCTAGAGCCAGCGCGCAACTTCA
AACCTTAGCACGCCGGAGTGCGTTCTGCGATCGGTCTGGACTGGCGCGTGGCTCTTCTTCCTTGTAGCTTTTACCAGAGCCAGCGCGCAACTTCA
AACCTTAGCACGCCGGAGTGCGTTCTGCGATCGGTCTGGACATTTGGAAACTTTGATCCTGTTCACTTTTGGTGGTGATGCAGAGCCAGCGCGCAACTTCA
AACCTTAGCACGCCGGAGTGCGTTCTGCGATCGGTCTGGATCTCAGCCTGGTTTAACAACAAGTTCTTCTATTGGTTGAGCAGAGCCAGCGCGCAACTTCA
AACCTTAGCACGCCGGAGTGCGTTCTGCGATCGGTCTGGATCTTTGATATGGATGTCGCATCAAGAGATACAAACGAAGCCAGAGCCAGCGCGCAACTTCA
AACCTTAGCACGCCGGAGTGCGTTCTGCGATCGGTCTGGAACAAAGTGTATAGCTTGACCAACAGACTCGATCAAAGATCGAGAGCCAGCGCGCAACTTCA
AACCTTAGCACGCCGGAGTGCGTTCTGCGATCGGTCTGGAGGCTAGCTTGATCGGAGGTCGAGTGGGGACTTCTCAGAGCCAGCGCGCAACTTCA
AACCTTAGCACGCCGGAGTGCGTTCTGCGATCGGTCTGGAGAGCTAGGATCTCGATGGATAGGCATAAGTGCTTAACACTAGAGCCAGCGCGCAACTTCA
AACCTTAGCACGCCGGAGTGCGTTCTGCGATCGGTCTGGATTGTCTGGTGGTTTCTCCTTGATGCTTTCCTTTCCAAGAGCCAGCGCGCAACTTCA
AACCTTAGCACGCCGGAGTGCGTTCTGCGATCGGTCTGGATTAGCACGTTGATCAACCTTAGTATTTAGTGTGATGCTGCAAGAGCCAGCGCGCAACTTCA
AACCTTAGCACGCCGGAGTGCGTTCTGCGATCGGTCTGGAGCTATCAGTTGGGCCAGTTCAGTTCTCCTCTTCACAGAGCCAGCGCGCAACTTCA
AACCTTAGCACGCCGGAGTGCGTTCTGCGATCGGTCTGGATATATTTGCTTCTTGGAATTGCATCTCCGGAACTGACATCAAGAGCCAGCGCGCAACTTCA
AACCTTAGCACGCCGGAGTGCGTTCTGCGATCGGTCTGGAAAAGGTAAAGAGAAATGTTGATGGGAAGATGGCGTAGTTGGAGAGCCAGCGCGCAACTTCA
AACCTTAGCACGCCGGAGTGCGTTCTGCGATCGGTCTGGAAAAATAGTCGGGACTGACAAGGCTCGAACCTGCAGAGAGCCAGCGCGCAACTTCA
AACCTTAGCACGCCGGAGTGCGTTCTGCGATCGGTCTGGATGATCAGTTTCTGCTGCTGGAGCGTTCTCTATGTTAGAGCCAGCGCGCAACTTCA
AACCTTAGCACGCCGGAGTGCGTTCTGCGATCGGTCTGGAAGTTCAGATGAATTCGGTTTGGGCATGTTGTAAGATCATGAAGAGCCAGCGCGCAACTTCA
AACCTTAGCACGCCGGAGTGCGTTCTGCGATCGGTCTGGATCACCACGAAACTTTGGTGTCTTCTTGAATTACTTGATCCAAGAGCCAGCGCGCAACTTCA
AACCTTAGCACGCCGGAGTGCGTTCTGCGATCGGTCTGGAAGCTATTCGCCAATGCATCAACTAAAACAAGGTCATTGTCAGAGCCAGCGCGCAACTTCA
AACCTTAGCACGCCGGAGTGCGTTCTGCGATCGGTCTGGATACATGACGCTTCAGACCCCTATCAAAAGATTTCAACAAGCAGAGCCAGCGCGCAACTTCA
AACCTTAGCACGCCGGAGTGCGTTCTGCGATCGGTCTGGACTCAACATGTCACCAGTAACTTTCGAGCAGCACTAGCAGAGCCAGCGCGCAACTTCA
AACCTTAGCACGCCGGAGTGCGTTCTGCGATCGGTCTGGAACCTTGTAACATTGCGCAAGTCCTATATGCTTGTGTTATGCAGAGCCAGCGCGCAACTTCA
AACCTTAGCACGCCGGAGTGCGTTCTGCGATCGGTCTGGATTGGTTATTTTATAAAGCACCAACTCGTGGGAAACGACTCAAGAGCCAGCGCGCAACTTCA
AACCTTAGCACGCCGGAGTGCGTTCTGCGATCGGTCTGGATATGTACTTACGAGGCCACCATAAGGTCCATATAATGCAGAAGAGCCAGCGCGCAACTTCA
AACCTTAGCACGCCGGAGTGCGTTCTGCGATCGGTCTGGAAACACATGTTAATTTGCAGGTCTATCCAAAGGCTAAGCACGAGAGCCAGCGCGCAACTTCA
AACCTTAGCACGCCGGAGTGCGTTCTGCGATCGGTCTGGAGCAATAACGGCTGCAGTGGTTGAGGGCGTTCCAATAGAGCCAGCGCGCAACTTCA
AACCTTAGCACGCCGGAGTGCGTTCTGCGATCGGTCTGGATCTAATGTGTTCGTGGTTATGATAACGGTGCCAAATAACGCAGAGCCAGCGCGCAACTTCA
AACCTTAGCACGCCGGAGTGCGTTCTGCGATCGGTCTGGACATGTGGGACACCTTTCACATATTCTCTCCACGTCTAGAGCCAGCGCGCAACTTCA
AACCTTAGCACGCCGGAGTGCGTTCTGCGATCGGTCTGGAAATATGAAAAGTCGAAATGGATACAACCTGACACGAAGCGGAGAGCCAGCGCGCAACTTCA
AACCTTAGCACGCCGGAGTGCGTTCTGCGATCGGTCTGGACCATTTTGGGTACAACAGTCTTGAATTCAACAATCTCACGCAGAGCCAGCGCGCAACTTCA
AACCTTAGCACGCCGGAGTGCGTTCTGCGATCGGTCTGGACAACCATTGGCTGTGGGGTTGACTTACATTAGGCAAGAGCCAGCGCGCAACTTCA
AACCTTAGCACGCCGGAGTGCGTTCTGCGATCGGTCTGGAGGATCCAGACCTAGACAACCGACGGGGTAAAGAGTAGAGCCAGCGCGCAACTTCA
AACCTTAGCACGCCGGAGTGCGTTCTGCGATCGGTCTGGATTTTCTAAACACTAAACAAGTTCTCGAATGTTCGCCGGAGAAGAGCCAGCGCGCAACTTCA
AACCTTAGCACGCCGGAGTGCGTTCTGCGATCGGTCTGGACAATTTCGGATTCCTCCGTCTTCCTCCAAAACCTTTGAGAGCCAGCGCGCAACTTCA
AACCTTAGCACGCCGGAGTGCGTTCTGCGATCGGTCTGGAAATTCTCACGACTCAGAGCACTACTTCCTCTTCAATTCAGAAGAGCCAGCGCGCAACTTCA
AACCTTAGCACGCCGGAGTGCGTTCTGCGATCGGTCTGGATCATTTTCAGAACTGATACACTACAATGGAGCAATCGGCTAGAGCCAGCGCGCAACTTCA
AACCTTAGCACGCCGGAGTGCGTTCTGCGATCGGTCTGGAGCTCCACAACCTCCGACGATGCCGTTACCTTATCTAGAGCCAGCGCGCAACTTCA
AACCTTAGCACGCCGGAGTGCGTTCTGCGATCGGTCTGGATCCAAGCTCCGTTGAAGCTTCGAGAGATGATCTTCAGAGCCAGCGCGCAACTTCA
AACCTTAGCACGCCGGAGTGCGTTCTGCGATCGGTCTGGAAATGTATCGGAACTATGGTGATCGTCCCACCAAAACCAGAGCCAGCGCGCAACTTCA
AACCTTAGCACGCCGGAGTGCGTTCTGCGATCGGTCTGGAAGTCGGTTTTCTCTGCGGCTCCATTCCTGTTCTCGAGAGCCAGCGCGCAACTTCA
AACCTTAGCACGCCGGAGTGCGTTCTGCGATCGGTCTGGACCGATAACTCGTTTCCAGCTTCTTTTACTTCGGCTCTAGAGCCAGCGCGCAACTTCA
AACCTTAGCACGCCGGAGTGCGTTCTGCGATCGGTCTGGACCTCCCTTCTCAGGAAACGTTAGTTACTTCTCCTACTTCTAGAGCCAGCGCGCAACTTCA
AACCTTAGCACGCCGGAGTGCGTTCTGCGATCGGTCTGGATTTTATTTGTTGCAGCGTCGTCACTGCTCCGAGGTAGAGCCAGCGCGCAACTTCA
AACCTTAGCACGCCGGAGTGCGTTCTGCGATCGGTCTGGAACCAAATGCTTCCGATGGAGACAGATCTTAATCTTCCTCAGAGCCAGCGCGCAACTTCA
AACCTTAGCACGCCGGAGTGCGTTCTGCGATCGGTCTGGATTATTAACTGATTTTCCCGATAACGTTTTACCTCTCGCCGCAGAGCCAGCGCGCAACTTCA
AACCTTAGCACGCCGGAGTGCGTTCTGCGATCGGTCTGGATCCAACCTTAGTAAGAAATGTGAAGCACTTGCTGTATCTGGAGAGCCAGCGCGCAACTTCA
AACCTTAGCACGCCGGAGTGCGTTCTGCGATCGGTCTGGATTAGTGGAATACGGAGATGAGATTGATGTGATTGCTCCTGTAGAGCCAGCGCGCAACTTCA
AACCTTAGCACGCCGGAGTGCGTTCTGCGATCGGTCTGGAAGCAAATCTTTAAGATACCTTACTCGAAAGCTCGGGTTTCGAGAGCCAGCGCGCAACTTCA
AACCTTAGCACGCCGGAGTGCGTTCTGCGATCGGTCTGGAATAGCGGTTCAGCGGGTTGGACAGACTCTCGTCTTAGAGCCAGCGCGCAACTTCA
AACCTTAGCACGCCGGAGTGCGTTCTGCGATCGGTCTGGAGAACCCTGGGTGCGTTATTTGACTTGTTTCGTTGTAGAGCCAGCGCGCAACTTCA
AACCTTAGCACGCCGGAGTGCGTTCTGCGATCGGTCTGGAAGTCTTTTATGTTGTGTGATGCAGACCTGATGTTGAAGAGGAGAGCCAGCGCGCAACTTCA
AACCTTAGCACGCCGGAGTGCGTTCTGCGATCGGTCTGGATTTTAAACTTTGCTATGCATTCAGTGAGGATGGAGGCGAGAGCCAGCGCGCAACTTCA
AACCTTAGCACGCCGGAGTGCGTTCTGCGATCGGTCTGGACCCCGACGCATCGTGAACATACAGAGAAACGCTCGAGAGCCAGCGCGCAACTTCA
AACCTTAGCACGCCGGAGTGCGTTCTGCGATCGGTCTGGAAGTTCTTCTGCTCTACCTGCTGGAGAGAACTCTCAAGAGCCAGCGCGCAACTTCA
AACCTTAGCACGCCGGAGTGCGTTCTGCGATCGGTCTGGATGATAATGCTCCAGACGATAGACTTGACAAACCTGCAAGAGCCAGCGCGCAACTTCA
AACCTTAGCACGCCGGAGTGCGTTCTGCGATCGGTCTGGAAAAACAAGGCAGGTGTTGAGCCGGTAAGAAAGAATAGAGCCAGCGCGCAACTTCA
AACCTTAGCACGCCGGAGTGCGTTCTGCGATCGGTCTGGAAGATCAAGTCTTCTGGAGATTCTGAGAAACATAGCAGAGGTAGAGCCAGCGCGCAACTTCA
AACCTTAGCACGCCGGAGTGCGTTCTGCGATCGGTCTGGAAAGAGTTCTGTTTTGGCAATTCCACAACTTTCGTATGCTAGAGCCAGCGCGCAACTTCA
AACCTTAGCACGCCGGAGTGCGTTCTGCGATCGGTCTGGAAAAATATGTGGCTGTTAGCTTGCACTTGTGGGATGTAGAGCCAGCGCGCAACTTCA
AACCTTAGCACGCCGGAGTGCGTTCTGCGATCGGTCTGGAAGCGAAAAGGTTACTGTTTAAACTCTGACTGGATCTGCTAGAGCCAGCGCGCAACTTCA
AACCTTAGCACGCCGGAGTGCGTTCTGCGATCGGTCTGGAAATTGTTCTCTTTTCACACAGGTTACACCTTTGACATGGCAGAGCCAGCGCGCAACTTCA
AACCTTAGCACGCCGGAGTGCGTTCTGCGATCGGTCTGGATTGAAGCTTGGCTTGACAATGTAATGGCAAGTGTGCAGAGCCAGCGCGCAACTTCA
AACCTTAGCACGCCGGAGTGCGTTCTGCGATCGGTCTGGACCGAGTTAGCAATTTGTTATCATGAGAACGGCATCGTCAGAGCCAGCGCGCAACTTCA
AACCTTAGCACGCCGGAGTGCGTTCTGCGATCGGTCTGGATAAAAGGTATCTCTGAGGATGGTACACCTGCTTTTCATCCTAGAGCCAGCGCGCAACTTCA
AACCTTAGCACGCCGGAGTGCGTTCTGCGATCGGTCTGGACATGTTGTTCAGCAAAACGGCCTTGCTGTTTTAAGGAGAGCCAGCGCGCAACTTCA
AACCTTAGCACGCCGGAGTGCGTTCTGCGATCGGTCTGGATGTTCATGTCATTGCTTAAACCGGTTGATTTGGCTATCTCCAGAGCCAGCGCGCAACTTCA
AACCTTAGCACGCCGGAGTGCGTTCTGCGATCGGTCTGGATTTTCAGCTCTACAAAAGCGCTGGTGAAGATGAACTTCAGAGCCAGCGCGCAACTTCA
AACCTTAGCACGCCGGAGTGCGTTCTGCGATCGGTCTGGATTATCTCAAAGAACCATTCCTCAAGCGTTCATAACGACAGCAGAGCCAGCGCGCAACTTCA
AACCTTAGCACGCCGGAGTGCGTTCTGCGATCGGTCTGGAGCAAGCTCACCATCTTTGATTCACAGTGGGAGAAGAGAGCCAGCGCGCAACTTCA
AACCTTAGCACGCCGGAGTGCGTTCTGCGATCGGTCTGGATTCTTTAGGAAATCTTCTTTACCGTGTCGGTCATAGGCTCTAGAGCCAGCGCGCAACTTCA
AACCTTAGCACGCCGGAGTGCGTTCTGCGATCGGTCTGGATGTCAGTGGTAAGGAAGCAGAGCATTAGTCTACATGAAACGAGAGCCAGCGCGCAACTTCA
AACCTTAGCACGCCGGAGTGCGTTCTGCGATCGGTCTGGATTTCTGACACTTTGCATCTTTTGTAGGTGCCGAATGATAGGAGAGCCAGCGCGCAACTTCA
AACCTTAGCACGCCGGAGTGCGTTCTGCGATCGGTCTGGAAACAAGTGCGCTAGGTTCCTCACACAGTGTTTAAATTGAGAGCCAGCGCGCAACTTCA
AACCTTAGCACGCCGGAGTGCGTTCTGCGATCGGTCTGGACTTGGATGCGCCTGATCATCTGGTATTGGTCGTTAAGAGCCAGCGCGCAACTTCA
AACCTTAGCACGCCGGAGTGCGTTCTGCGATCGGTCTGGAAGTAATACCATTCTGATAGGTTGTACGGGCATATGCACACGAGAGCCAGCGCGCAACTTCA
AACCTTAGCACGCCGGAGTGCGTTCTGCGATCGGTCTGGATGACGAGGAATCTGATTTGACTTTTGAGTCTAATGGTGTGCAGAGCCAGCGCGCAACTTCA
AACCTTAGCACGCCGGAGTGCGTTCTGCGATCGGTCTGGAAACGTGAAGTCAAAATAACGGACCTAGAGGAGGAAGCAGAGCCAGCGCGCAACTTCA
AACCTTAGCACGCCGGAGTGCGTTCTGCGATCGGTCTGGAACTTGATCCTGTTACTATTGCTGACCATGAAAATGAGACCGAGAGCCAGCGCGCAACTTCA
AACCTTAGCACGCCGGAGTGCGTTCTGCGATCGGTCTGGAAATATTGTGCCTTTAGTGTCTGTTCGACCAAAGTTGGAAGCAGAGCCAGCGCGCAACTTCA
AACCTTAGCACGCCGGAGTGCGTTCTGCGATCGGTCTGGATGCAAGGAACTCTTACATTCAGATAGTCCAGATTCCCATGAAGAGCCAGCGCGCAACTTCA
AACCTTAGCACGCCGGAGTGCGTTCTGCGATCGGTCTGGATACTGAAGGCTCTGCAGTGAACTCCAGTTCAGATACTAGAGCCAGCGCGCAACTTCA
AACCTTAGCACGCCGGAGTGCGTTCTGCGATCGGTCTGGAAAACCATGTTTCTCAAGCTATAAAGTCTCTGAGGTGGACACAGAGCCAGCGCGCAACTTCA
AACCTTAGCACGCCGGAGTGCGTTCTGCGATCGGTCTGGAGGCAACTACAATCTTCAGAACAGGTGGATGCATTTCATGAGAGCCAGCGCGCAACTTCA
AACCTTAGCACGCCGGAGTGCGTTCTGCGATCGGTCTGGATTTTCCAAGTGTTCATGTGGTGATCCTGATTGTATTGAGGTAGAGCCAGCGCGCAACTTCA
AACCTTAGCACGCCGGAGTGCGTTCTGCGATCGGTCTGGAAGGAAATTGTGGAACCTCGTTTTACTTCTCGGTGAATCAAGAGCCAGCGCGCAACTTCA
AACCTTAGCACGCCGGAGTGCGTTCTGCGATCGGTCTGGATTTGTCTCTAGGGGAAGCTTACAAAGAGGATAAACAGTTGCAGAGCCAGCGCGCAACTTCA
AACCTTAGCACGCCGGAGTGCGTTCTGCGATCGGTCTGGAACCAAGCGTTGAATACTGTGGAATTAGCTTGCTCGAGAGCCAGCGCGCAACTTCA
AACCTTAGCACGCCGGAGTGCGTTCTGCGATCGGTCTGGATATGGATCAATGCCACAGAAGTTTGAGGAGACATTGTTTGTAGAGCCAGCGCGCAACTTCA
AACCTTAGCACGCCGGAGTGCGTTCTGCGATCGGTCTGGATCCTCGATGAACAAGTCTCTTTCACTGCAGTCAAAATTTCAAGAGCCAGCGCGCAACTTCA
AACCTTAGCACGCCGGAGTGCGTTCTGCGATCGGTCTGGATGAAAGAACGCAAGTGGAAGATTTAGAAGCAAAATCAGGGCAGAGCCAGCGCGCAACTTCA
AACCTTAGCACGCCGGAGTGCGTTCTGCGATCGGTCTGGACATCTGACATCAGTGTTGAAGAACTTTCATCAACACGCCAGAGCCAGCGCGCAACTTCA
AACCTTAGCACGCCGGAGTGCGTTCTGCGATCGGTCTGGATCTTCTGGGCTAAAGTATGGATGTTGGTTGGCGACAGAGCCAGCGCGCAACTTCA
AACCTTAGCACGCCGGAGTGCGTTCTGCGATCGGTCTGGATATGTTCAGTTCCACATTCTTAAAGGTCAGGAGCTTTCCAGAGAGCCAGCGCGCAACTTCA
AACCTTAGCACGCCGGAGTGCGTTCTGCGATCGGTCTGGAAAAATGCAGTCTGAAGTAGTAAAGGAAGTACAGCGGCTAGAGCCAGCGCGCAACTTCA
AACCTTAGCACGCCGGAGTGCGTTCTGCGATCGGTCTGGAAGTCAAAATTGTGCCTCGTGTTCATTAGTAAATTGCAGCTGAGAGCCAGCGCGCAACTTCA
AACCTTAGCACGCCGGAGTGCGTTCTGCGATCGGTCTGGATAAAAGTGACAGAGCAAGCAGTGGAAGCAGTGCAAAGAGCCAGCGCGCAACTTCA
AACCTTAGCACGCCGGAGTGCGTTCTGCGATCGGTCTGGAGTAGCAGCAATGGAAGTAGTGCTCGTACTGTGCCTAGAGCCAGCGCGCAACTTCA
AACCTTAGCACGCCGGAGTGCGTTCTGCGATCGGTCTGGAAAAATGTCGCCAGCAAGGTCTCACGAGATGTTGAAAGAGCCAGCGCGCAACTTCA
AACCTTAGCACGCCGGAGTGCGTTCTGCGATCGGTCTGGAAAGTTGAGAACAAGAGCCGTAAAGAAGAAGAAGACACATCGAGAGCCAGCGCGCAACTTCA
AACCTTAGCACGCCGGAGTGCGTTCTGCGATCGGTCTGGAGGTGAGACAAAAGGAGCTGTCCGTCTGGAGCAGAAAGAGCCAGCGCGCAACTTCA
AACCTTAGCACGCCGGAGTGCGTTCTGCGATCGGTCTGGAATCTCAAGGGGTCTAAAACTGATGATGCAGAAAGCAATCTAGAGCCAGCGCGCAACTTCA
AACCTTAGCACGCCGGAGTGCGTTCTGCGATCGGTCTGGAGTTGGCTGCCTTAAATTGTTATGAGGAAACACGAAGAGCAGAGCCAGCGCGCAACTTCA
AACCTTAGCACGCCGGAGTGCGTTCTGCGATCGGTCTGGAATTACAGGAGCTTCCAAGCAACTGTAGTGAGTTTCAGTAGAGCCAGCGCGCAACTTCA
AACCTTAGCACGCCGGAGTGCGTTCTGCGATCGGTCTGGATTTTGAGAAAGAAAGGGTGGGTATGTAATGAACTTGGTCGGAGAGCCAGCGCGCAACTTCA
AACCTTAGCACGCCGGAGTGCGTTCTGCGATCGGTCTGGAAACCGTCTCGGGAGCAAAGAGCTCAACAAAGCTGAAGAGCCAGCGCGCAACTTCA
AACCTTAGCACGCCGGAGTGCGTTCTGCGATCGGTCTGGAAGACGCCTTTGCTGATGCTATAGTGGCATTCAAGGAGAGCCAGCGCGCAACTTCA
AACCTTAGCACGCCGGAGTGCGTTCTGCGATCGGTCTGGATGCGATCATACTAATGTCATACTCATCAACTGCAACTTGGGAGAGCCAGCGCGCAACTTCA
AACCTTAGCACGCCGGAGTGCGTTCTGCGATCGGTCTGGATCACGGGCGACGAGCTCTAGCTGAAGAAATGGTTCAGAGCCAGCGCGCAACTTCA
AACCTTAGCACGCCGGAGTGCGTTCTGCGATCGGTCTGGACAAAGATCGAAGCTCTCGAACTGCATCGTGCTTTTAGAGCCAGCGCGCAACTTCA
AACCTTAGCACGCCGGAGTGCGTTCTGCGATCGGTCTGGAAAAAGCTCTGGGGACTGCAAAACTTGAATACAGCAAGAGCCAGCGCGCAACTTCA
AACCTTAGCACGCCGGAGTGCGTTCTGCGATCGGTCTGGAAGTCACTTAGGTATTACATGGCAGCAAAGACAGAACTCAGTAGAGCCAGCGCGCAACTTCA
AACCTTAGCACGCCGGAGTGCGTTCTGCGATCGGTCTGGAGTTGCCACTGCAGAAGCTAGTTCAGTTTCAGACAAAGAGCCAGCGCGCAACTTCA
AACCTTAGCACGCCGGAGTGCGTTCTGCGATCGGTCTGGAAAAGTTGAAGTCTACACACAGCTTGCCAATACCTATCTCAGAGAGCCAGCGCGCAACTTCA
AACCTTAGCACGCCGGAGTGCGTTCTGCGATCGGTCTGGAATTTGGAATGCTTTTAGCAAATGAAGATACAACCGCTGCAAGAGCCAGCGCGCAACTTCA
AACCTTAGCACGCCGGAGTGCGTTCTGCGATCGGTCTGGAAAACACTCATGATTCTTCTTCTGATGGAAAATCCAGCGACTAGAGCCAGCGCGCAACTTCA
AACCTTAGCACGCCGGAGTGCGTTCTGCGATCGGTCTGGAAAACGTGAAGTATTATCAGCCAGTGACGCTATAAGAGAGGCAGAGCCAGCGCGCAACTTCA
AACCTTAGCACGCCGGAGTGCGTTCTGCGATCGGTCTGGAATATGAATCTCTCGGAGAAATACGCAAACAAGAAGCTGCAAGAGCCAGCGCGCAACTTCA
AACCTTAGCACGCCGGAGTGCGTTCTGCGATCGGTCTGGATTCGCTTACCTTCAACTAGCACGGTATCACAAAGACTAGAGCCAGCGCGCAACTTCA
AACCTTAGCACGCCGGAGTGCGTTCTGCGATCGGTCTGGAGCTGCTTGGGATTTCTGGAGACAGAGCGTCAAGGAAGAGCCAGCGCGCAACTTCA
AACCTTAGCACGCCGGAGTGCGTTCTGCGATCGGTCTGGAAGTCCTCGTAAACCCGAGAGTAATGTCATTCAGAGAGCAGAGCCAGCGCGCAACTTCA
AACCTTAGCACGCCGGAGTGCGTTCTGCGATCGGTCTGGACAAACAGTATGCTTTGTTGGCAGATAGGAATTGGCAGAAGAGCCAGCGCGCAACTTCA
AACCTTAGCACGCCGGAGTGCGTTCTGCGATCGGTCTGGAAATCGATGGATTTCTACGGTCCTGAGAATCTTCCTTCGAAGAGCCAGCGCGCAACTTCA
AACCTTAGCACGCCGGAGTGCGTTCTGCGATCGGTCTGGATGTTCCTTACGATCCTAATTGAGAGATCAGCTCTTTCCTCAAGAGCCAGCGCGCAACTTCA
AACCTTAGCACGCCGGAGTGCGTTCTGCGATCGGTCTGGAAACTTCTGGCAATTAAACTTTGTAAGTGCTTGATCCCCTCTAGAGCCAGCGCGCAACTTCA
AACCTTAGCACGCCGGAGTGCGTTCTGCGATCGGTCTGGAGGCTATAGCTTGATTCGTTCTCTATGATTTCAAGGTCTGGCAGAGCCAGCGCGCAACTTCA
AACCTTAGCACGCCGGAGTGCGTTCTGCGATCGGTCTGGATTTTCCTTCAGATGCTTGAATCAGCTTTGTCTCGTCTACTAGAGCCAGCGCGCAACTTCA
AACCTTAGCACGCCGGAGTGCGTTCTGCGATCGGTCTGGACGAAGGCCGTCACATCTCCAAAACATATGCAGAATAGAGCCAGCGCGCAACTTCA
AACCTTAGCACGCCGGAGTGCGTTCTGCGATCGGTCTGGACCTTAAGAACCGAGGACCCGAAGCTATACACCAAAAGAGCCAGCGCGCAACTTCA
AACCTTAGCACGCCGGAGTGCGTTCTGCGATCGGTCTGGATTCATGGCCCAATTGCAGATGGTTCTAAAGCGAATAGAGCCAGCGCGCAACTTCA
AACCTTAGCACGCCGGAGTGCGTTCTGCGATCGGTCTGGAGCTGGCCTTATCCTTACCATCGGAAGGAGCAAACAAGAGCCAGCGCGCAACTTCA
AACCTTAGCACGCCGGAGTGCGTTCTGCGATCGGTCTGGAAGTCTCAGACATGTGGAAGATCCGGAGACTCTGGAAGAGCCAGCGCGCAACTTCA
AACCTTAGCACGCCGGAGTGCGTTCTGCGATCGGTCTGGAAAAACATCACTCAAGTCAACAAATCTGTGCGACTTGAATGCAGAGCCAGCGCGCAACTTCA
AACCTTAGCACGCCGGAGTGCGTTCTGCGATCGGTCTGGAAATGCATGCCTTGTGGACATCATCACCTTAGCTAAGTAGAGCCAGCGCGCAACTTCA
AACCTTAGCACGCCGGAGTGCGTTCTGCGATCGGTCTGGATCTGCATTTCTCAGGAACAAACAACAATACATTGGCTGATGAGAGCCAGCGCGCAACTTCA
AACCTTAGCACGCCGGAGTGCGTTCTGCGATCGGTCTGGAAGGTGGTAGTGTTAATGTTCTTGGTAGCTAACACTTTTGCAAGAGCCAGCGCGCAACTTCA
AACCTTAGCACGCCGGAGTGCGTTCTGCGATCGGTCTGGATTTGCTATAGAGATTTTGTTTTAGCTGTGTCGGCTGTAGCTAGAGCCAGCGCGCAACTTCA
AACCTTAGCACGCCGGAGTGCGTTCTGCGATCGGTCTGGATAGTGCCATAGTTGCTACCACAAGTTTTCTTGTTATTCGGAAGAGCCAGCGCGCAACTTCA
AACCTTAGCACGCCGGAGTGCGTTCTGCGATCGGTCTGGAATTTACCTATAGGTGGATGTGGAAAATGTGTATCGCCTTGCAGAGCCAGCGCGCAACTTCA
AACCTTAGCACGCCGGAGTGCGTTCTGCGATCGGTCTGGATTTTCTGTTCCAGTATCGTTGTTGGTCTCTTCCAGAAACCAGAGCCAGCGCGCAACTTCA
AACCTTAGCACGCCGGAGTGCGTTCTGCGATCGGTCTGGATTAGCAGGAACATGTGTCCCATCCATTGCGCCAATAGAGCCAGCGCGCAACTTCA
AACCTTAGCACGCCGGAGTGCGTTCTGCGATCGGTCTGGAAAACCCTTTGAAGTGTGGCCAATAACGCCTATCTGAGAGCCAGCGCGCAACTTCA
AACCTTAGCACGCCGGAGTGCGTTCTGCGATCGGTCTGGAATCGCAACTTAGGATGAACTTTAGTGAGAGTCATTGGGTCTAGAGCCAGCGCGCAACTTCA
AACCTTAGCACGCCGGAGTGCGTTCTGCGATCGGTCTGGATCATCTCACCAACAACTTCACACCAAAACTGTCTTTTCTCAAGAGCCAGCGCGCAACTTCA
AACCTTAGCACGCCGGAGTGCGTTCTGCGATCGGTCTGGAAGTAAAGTGGATTCACCACTTTGGTAATGAAGTCATGGAGCAGAGCCAGCGCGCAACTTCA
AACCTTAGCACGCCGGAGTGCGTTCTGCGATCGGTCTGGAACCCTTTCCGTGACCTTTGTTCCAGACAAAATAGGAAGAGCCAGCGCGCAACTTCA
AACCTTAGCACGCCGGAGTGCGTTCTGCGATCGGTCTGGAAGACCACACAGAGTTGATGGCTTGAGATACTTATTGCATGAGAGCCAGCGCGCAACTTCA
AACCTTAGCACGCCGGAGTGCGTTCTGCGATCGGTCTGGACAGCCTTCAGCATTGCATACCAGAATAGCATTTTCTGCAGAGCCAGCGCGCAACTTCA
AACCTTAGCACGCCGGAGTGCGTTCTGCGATCGGTCTGGAGGGGCAAACACAATGCTGATAGTCGAGAACACTACAAGAGCCAGCGCGCAACTTCA
AACCTTAGCACGCCGGAGTGCGTTCTGCGATCGGTCTGGATTCTCCAGCGCAAATAAGTGCCAAACTTATAGCAATCTACTAGAGCCAGCGCGCAACTTCA
AACCTTAGCACGCCGGAGTGCGTTCTGCGATCGGTCTGGATTACACACTTTTGTTAACCAAACCAATTTAGGTCCGCCATGAGAGCCAGCGCGCAACTTCA
AACCTTAGCACGCCGGAGTGCGTTCTGCGATCGGTCTGGAACCTTCTTTTAGTTCACGAATAGCGTTATGGCGATAACGTAGAGCCAGCGCGCAACTTCA
AACCTTAGCACGCCGGAGTGCGTTCTGCGATCGGTCTGGATGAGACGTGTAGATAAAATGGGTCCAAGTCATGTAAACGTGAGAGCCAGCGCGCAACTTCA
AACCTTAGCACGCCGGAGTGCGTTCTGCGATCGGTCTGGATTCAGCATTATCCACTAGTCTTCTCTTCGTACTACGACCCAGAGCCAGCGCGCAACTTCA
AACCTTAGCACGCCGGAGTGCGTTCTGCGATCGGTCTGGACAAACCCCACTAGCCTACACCAATCAAACCTACACCAGAGCCAGCGCGCAACTTCA
AACCTTAGCACGCCGGAGTGCGTTCTGCGATCGGTCTGGATTTTGTCAGACGAGCTTTATGCCAATCTAATGGCTAGTTGAAGAGCCAGCGCGCAACTTCA
AACCTTAGCACGCCGGAGTGCGTTCTGCGATCGGTCTGGATTTTCAAGGTTTGTTTATTGATTCTAAAACTTGGGCCGCCTAGAGCCAGCGCGCAACTTCA
AACCTTAGCACGCCGGAGTGCGTTCTGCGATCGGTCTGGAAAAACCAGGACTCAGAATCCCGCGATGTCGCGGAGAGAGCCAGCGCGCAACTTCA
AACCTTAGCACGCCGGAGTGCGTTCTGCGATCGGTCTGGAAAAATGGAGACGAAGCCAAACCCTAGACGTCCTTCAGAGCCAGCGCGCAACTTCA
AACCTTAGCACGCCGGAGTGCGTTCTGCGATCGGTCTGGACTCTGCACAGAGAAATCAACCTCCGCTAATTACGCCAGAGCCAGCGCGCAACTTCA
AACCTTAGCACGCCGGAGTGCGTTCTGCGATCGGTCTGGATGCAAATCGATCCCGAAGCGAAAGCTCGTGTGTCGAGAGCCAGCGCGCAACTTCA
AACCTTAGCACGCCGGAGTGCGTTCTGCGATCGGTCTGGATCGGTGTTTGTTCATATTGTTATGGAGGTTTGTGAAGGTGGAGAGCCAGCGCGCAACTTCA
AACCTTAGCACGCCGGAGTGCGTTCTGCGATCGGTCTGGAAGTCCTAAAGATGATGCTAAGCTTAAGGCTACCGATTTTGGAGAGCCAGCGCGCAACTTCA
AACCTTAGCACGCCGGAGTGCGTTCTGCGATCGGTCTGGATCTGTGATTCTTTGAAACCTTATTGTTGGTGGTTCATCGCCAGAGCCAGCGCGCAACTTCA
AACCTTAGCACGCCGGAGTGCGTTCTGCGATCGGTCTGGATCTTCAGGACAATGTCTATAAGGTGTAGTTAGGGAGCTTGCAGAGCCAGCGCGCAACTTCA
AACCTTAGCACGCCGGAGTGCGTTCTGCGATCGGTCTGGAATTGAGGAGTCTTTGAATGTGTGGATTGGAACTATTCTGCAAGAGCCAGCGCGCAACTTCA
AACCTTAGCACGCCGGAGTGCGTTCTGCGATCGGTCTGGAAGATCGAAATTATTCTGCATTTGTGTGTCTGGCTTGAACCAGAGCCAGCGCGCAACTTCA
AACCTTAGCACGCCGGAGTGCGTTCTGCGATCGGTCTGGATTATATGACGTAGTTGGAAGTCCGTACTATGTTGCACCAGAAGAGCCAGCGCGCAACTTCA
AACCTTAGCACGCCGGAGTGCGTTCTGCGATCGGTCTGGATGTTATCCTCTACATTTTACTCAGCGGTGTTCCTCCCTAGAGCCAGCGCGCAACTTCA
AACCTTAGCACGCCGGAGTGCGTTCTGCGATCGGTCTGGATGAATGATGTATTCTTTTCTCTTGGGCATTGCAGAGACTGAAGAGCCAGCGCGCAACTTCA
AACCTTAGCACGCCGGAGTGCGTTCTGCGATCGGTCTGGAAGAAACGCATTTCTGCTCATGAAGCCTTGTGTATGTTAGAGCCAGCGCGCAACTTCA
AACCTTAGCACGCCGGAGTGCGTTCTGCGATCGGTCTGGAAGTTTGCTCTGAATGTTATATAGGTCACCCATGGATTGTCGAGAGCCAGCGCGCAACTTCA
AACCTTAGCACGCCGGAGTGCGTTCTGCGATCGGTCTGGAATGAACAAGCAGCACCAGACAAGCCTCTTGATCCAAGAGCCAGCGCGCAACTTCA
AACCTTAGCACGCCGGAGTGCGTTCTGCGATCGGTCTGGATCTTTATGTCCAATCCGTATGCTGATTTCTCTGAACACAGGAGAGCCAGCGCGCAACTTCA
AACCTTAGCACGCCGGAGTGCGTTCTGCGATCGGTCTGGAAATTGCTGAGAGACTTTCAGAGGAAGAAATTGGAGGTCTGAGAGCCAGCGCGCAACTTCA
AACCTTAGCACGCCGGAGTGCGTTCTGCGATCGGTCTGGAACGATTACTTTTGAAGAGCTCAAAGCGGGTTTGAAGAGAAGAGCCAGCGCGCAACTTCA
AACCTTAGCACGCCGGAGTGCGTTCTGCGATCGGTCTGGACGGATCTGAACTGATGGAATCAGAAATCAAGTCTCTCATGGAGAGCCAGCGCGCAACTTCA
AACCTTAGCACGCCGGAGTGCGTTCTGCGATCGGTCTGGAAAAACTTTTGTTTCCGTTTAACATCCTCTGTGTGTTGTGGTAGAGCCAGCGCGCAACTTCA
AACCTTAGCACGCCGGAGTGCGTTCTGCGATCGGTCTGGAAGAATTCCTAGCAGCAACCTTACACATGAACAAGATGGAAGAGCCAGCGCGCAACTTCA
AACCTTAGCACGCCGGAGTGCGTTCTGCGATCGGTCTGGAGAGAGAGGAGAATCTGGTGGCTGCATTTTCGTACTAGAGCCAGCGCGCAACTTCA
AACCTTAGCACGCCGGAGTGCGTTCTGCGATCGGTCTGGATTGACAAAGACGGAAGCGGTTATATCACCATCGATGAAGAGCCAGCGCGCAACTTCA
AACCTTAGCACGCCGGAGTGCGTTCTGCGATCGGTCTGGAGCTTCAGTCAGCTTGCACAGAGTTTGGTCTATGTGAGAGCCAGCGCGCAACTTCA
AACCTTAGCACGCCGGAGTGCGTTCTGCGATCGGTCTGGAATAACCGAGAGCTTTTGAATTATGTAGGACGGGAAGATCGAAGAGCCAGCGCGCAACTTCA
AACCTTAGCACGCCGGAGTGCGTTCTGCGATCGGTCTGGATTTCTCGGAGTTTACAGCAATGATGAGGAAAGGAGATGGAGAGCCAGCGCGCAACTTCA
AACCTTAGCACGCCGGAGTGCGTTCTGCGATCGGTCTGGAAGTTGGGAGAAGCAGAACCATGATGAAGAACTTGAACTAGAGCCAGCGCGCAACTTCA
AACCTTAGCACGCCGGAGTGCGTTCTGCGATCGGTCTGGAATTCCAAAGAAATGTGATTTAGGGATGGCGAAAAGAAACCGAGAGCCAGCGCGCAACTTCA
AACCTTAGCACGCCGGAGTGCGTTCTGCGATCGGTCTGGAACAACCCAGACCAAATCTCAAATTGAAACCAAATTTGGTGAAGAGCCAGCGCGCAACTTCA
AACCTTAGCACGCCGGAGTGCGTTCTGCGATCGGTCTGGATTGGAAAACCCAAAATCTGAACCGAAATAAACCGGTAAACCAGAGCCAGCGCGCAACTTCA
AACCTTAGCACGCCGGAGTGCGTTCTGCGATCGGTCTGGATTGAAGACAGGGGTACAATGGTAATTTTCAAAGGAAGTGGAAGAGCCAGCGCGCAACTTCA
AACCTTAGCACGCCGGAGTGCGTTCTGCGATCGGTCTGGATAGGATAACACTGCGGATTTATTCTCCGTCGAGCTCCAGAGCCAGCGCGCAACTTCA
AACCTTAGCACGCCGGAGTGCGTTCTGCGATCGGTCTGGAAAAGTCTCGAGCTTAGAGCTCTCTCTCAGTCGAAAACAAGAGCCAGCGCGCAACTTCA
AACCTTAGCACGCCGGAGTGCGTTCTGCGATCGGTCTGGAATGGCGTCTTCTTCAGCGACGCTCTCTCTCTGCTCAGAGCCAGCGCGCAACTTCA
AACCTTAGCACGCCGGAGTGCGTTCTGCGATCGGTCTGGATACTTTCTCTGCTCATTGCAATGTCAATTCTCGCCGAGAGCCAGCGCGCAACTTCA
AACCTTAGCACGCCGGAGTGCGTTCTGCGATCGGTCTGGACTCTCTAAACCTTCGCTTAATTTGGCTAAACCTCTGACTGGAGAGCCAGCGCGCAACTTCA
AACCTTAGCACGCCGGAGTGCGTTCTGCGATCGGTCTGGAATTTCTTTCTCCTTCCACTGCGTCGACGTCTCGAAAGAGCCAGCGCGCAACTTCA
AACCTTAGCACGCCGGAGTGCGTTCTGCGATCGGTCTGGACGCATTCACCGTCGCTCCGAAATTCGCGGAATCAGAGAGCCAGCGCGCAACTTCA
AACCTTAGCACGCCGGAGTGCGTTCTGCGATCGGTCTGGATCGTCGAAGCTGAACCGGAGACTACCGATATCGAAAGAGCCAGCGCGCAACTTCA
AACCTTAGCACGCCGGAGTGCGTTCTGCGATCGGTCTGGAGCTGTGGTGGTTTCCGATGTTTCGGAGGTTACTGAAGAGCCAGCGCGCAACTTCA
AACCTTAGCACGCCGGAGTGCGTTCTGCGATCGGTCTGGAACGAGAAGAGATTTTCGCTGTTATTATGGTGAGCTTGTTGAAGAGCCAGCGCGCAACTTCA
AACCTTAGCACGCCGGAGTGCGTTCTGCGATCGGTCTGGATTCGGTGTTTAGCTTTTGGAATTCGGAATTAGGTTTGGTTGAGAGCCAGCGCGCAACTTCA
AACCTTAGCACGCCGGAGTGCGTTCTGCGATCGGTCTGGACGCCAATACATAGTGTTTCCAGGGAGATATCTCTACACTCAAGAGCCAGCGCGCAACTTCA
AACCTTAGCACGCCGGAGTGCGTTCTGCGATCGGTCTGGAAGGCTAAAAGATGCAAATGTTGATGACCAGGTATATGCACAAGAGCCAGCGCGCAACTTCA
AACCTTAGCACGCCGGAGTGCGTTCTGCGATCGGTCTGGATGGAACAAAGACACACACTTACATTGGCAAGCCGGAGAGCCAGCGCGCAACTTCA
AACCTTAGCACGCCGGAGTGCGTTCTGCGATCGGTCTGGATTGTGACCAATGCCACTGTACATGCTGTTGTGGAAAGAGCCAGCGCGCAACTTCA
AACCTTAGCACGCCGGAGTGCGTTCTGCGATCGGTCTGGATCTGATTGGTGGTTTTGTATTTTCGACTATGTAGTCGCCTCAGAGCCAGCGCGCAACTTCA
AACCTTAGCACGCCGGAGTGCGTTCTGCGATCGGTCTGGAAAGTGGTAGTCTTCAAGTACAAGCCTAAGAAGAAGTACCGTAGAGCCAGCGCGCAACTTCA
AACCTTAGCACGCCGGAGTGCGTTCTGCGATCGGTCTGGAAGAAATATCGGTCACAGACAGGTATTGCTGAAAGTCCTCTAGAGCCAGCGCGCAACTTCA
AACCTTAGCACGCCGGAGTGCGTTCTGCGATCGGTCTGGATGTTGATATTGTAGCCGAATACGAGGATTAGGATTACCGGAAGAGCCAGCGCGCAACTTCA
AACCTTAGCACGCCGGAGTGCGTTCTGCGATCGGTCTGGAATCACAGGGTATGAAGAGTATCCAGCCTCGCCCAAAGAGCCAGCGCGCAACTTCA
AACCTTAGCACGCCGGAGTGCGTTCTGCGATCGGTCTGGATTTTGTAAGGACCCTGGTCATTTCATTTCTGCTGAGATTCCAGAGCCAGCGCGCAACTTCA
AACCTTAGCACGCCGGAGTGCGTTCTGCGATCGGTCTGGATGATATTGAGATTTTGAAAATGGACGGGACCGTCCATAACAAGAGCCAGCGCGCAACTTCA
AACCTTAGCACGCCGGAGTGCGTTCTGCGATCGGTCTGGATTTTCCGTCCGCAAAGGCACAAACACATGAAAGACAGAGCCAGCGCGCAACTTCA
AACCTTAGCACGCCGGAGTGCGTTCTGCGATCGGTCTGGAGGTTGTATACATGTTGGGTTGTAACTTTTCACTTCAGTGGCAGAGCCAGCGCGCAACTTCA
AACCTTAGCACGCCGGAGTGCGTTCTGCGATCGGTCTGGATTTGCTTTCTTACTCTTGTGGTTGATTAGGTCCGAGTTTGGAGAGCCAGCGCGCAACTTCA
AACCTTAGCACGCCGGAGTGCGTTCTGCGATCGGTCTGGAGAAGAAAGGTTTTGTTTCTCTTTCTTTCCGTCGATGGTTGCAGAGCCAGCGCGCAACTTCA
AACCTTAGCACGCCGGAGTGCGTTCTGCGATCGGTCTGGAGCAAGTAATCTTCTCTCTGCGTTCACGTCGGTGTTAGAGCCAGCGCGCAACTTCA
AACCTTAGCACGCCGGAGTGCGTTCTGCGATCGGTCTGGAAAAATTCTGTAATCGCCAAAGCTCATCCTCAGTAATCGCAAGAGCCAGCGCGCAACTTCA
AACCTTAGCACGCCGGAGTGCGTTCTGCGATCGGTCTGGAAAAAGTCCATACTGTTCACGTTGTTTAACTGCTGAGGAGAAGAGCCAGCGCGCAACTTCA
AACCTTAGCACGCCGGAGTGCGTTCTGCGATCGGTCTGGAAGCATGACATGGAGACTCACGAATCTTCCCCAACTAGAGCCAGCGCGCAACTTCA
AACCTTAGCACGCCGGAGTGCGTTCTGCGATCGGTCTGGATTTGTTGGATGCCTGTCTTAACAATAGTTTCAGCGAACAACAGAGCCAGCGCGCAACTTCA
AACCTTAGCACGCCGGAGTGCGTTCTGCGATCGGTCTGGAAAAATGACTCCGTTTTGGCTTATTTGGAGACTTTGGAAGGAGAGCCAGCGCGCAACTTCA
AACCTTAGCACGCCGGAGTGCGTTCTGCGATCGGTCTGGAAAAATACAGTGAATGCCCGTCGATGGTCATTTCCCAGAGCCAGCGCGCAACTTCA
AACCTTAGCACGCCGGAGTGCGTTCTGCGATCGGTCTGGAATGAGTAGATATTTAACATGAATGCGCAGCAAGGAACCTCTAGAGCCAGCGCGCAACTTCA
AACCTTAGCACGCCGGAGTGCGTTCTGCGATCGGTCTGGATTCCAACAAGTGTATCGCCGACCATCACGACATGGAGAGCCAGCGCGCAACTTCA
AACCTTAGCACGCCGGAGTGCGTTCTGCGATCGGTCTGGAACAAAACCAACGGCTCCTTTTGTGAAATGTAACTTTGATGCAGAGCCAGCGCGCAACTTCA
AACCTTAGCACGCCGGAGTGCGTTCTGCGATCGGTCTGGAAGGTTTTCATATTAATCACTCTCTGAGCACAGGAGGATGGAAGAGCCAGCGCGCAACTTCA
AACCTTAGCACGCCGGAGTGCGTTCTGCGATCGGTCTGGATAATACGAGACCACCAAGGTAGCGCACATGCATGGAGAGCCAGCGCGCAACTTCA
AACCTTAGCACGCCGGAGTGCGTTCTGCGATCGGTCTGGAGGCTCATCAATTGTGGATCATGTCAACACTCCTTCAGAAGAGCCAGCGCGCAACTTCA
AACCTTAGCACGCCGGAGTGCGTTCTGCGATCGGTCTGGAAGCCGAGACCAAAGCTCTTCTAGTGGCGATGCAACAGAGCCAGCGCGCAACTTCA
AACCTTAGCACGCCGGAGTGCGTTCTGCGATCGGTCTGGAAAGGTTGGACTAAAGGCTATAAGATGATCCAGTTCGAAGGAAGAGCCAGCGCGCAACTTCA
AACCTTAGCACGCCGGAGTGCGTTCTGCGATCGGTCTGGATGGCAAAACTTCTCGAAGTGAAATCGCTAGTTTACTACAGGAGAGCCAGCGCGCAACTTCA
AACCTTAGCACGCCGGAGTGCGTTCTGCGATCGGTCTGGATCACGAACTCAATATTTCAAGCTGATACAAGAAACCAGCCAAGAGCCAGCGCGCAACTTCA
AACCTTAGCACGCCGGAGTGCGTTCTGCGATCGGTCTGGAATTAGTTTGGTGAGTAATTGCAAGAAAATGTCGGTGAAGGCAGAGCCAGCGCGCAACTTCA
AACCTTAGCACGCCGGAGTGCGTTCTGCGATCGGTCTGGATAAAGCGATGCGGCGAATTGAGACGGAATTCAAGGAGAGCCAGCGCGCAACTTCA
AACCTTAGCACGCCGGAGTGCGTTCTGCGATCGGTCTGGACCATGTCCTCCAAAGCCTCTTTGTACAGTATTGGTTAGTAGAGCCAGCGCGCAACTTCA
AACCTTAGCACGCCGGAGTGCGTTCTGCGATCGGTCTGGAAAAACAATGATTCAAGGTCCCAACGGTACTCCCTACGAGAGCCAGCGCGCAACTTCA
AACCTTAGCACGCCGGAGTGCGTTCTGCGATCGGTCTGGACCAGTGGTATATTTCGCCTCGACATTGAGTTTCCTGAAGAGCCAGCGCGCAACTTCA
AACCTTAGCACGCCGGAGTGCGTTCTGCGATCGGTCTGGATGCTTTTATCCATAACTGTATTATTGGCGGATCCAAACCCAAGAGCCAGCGCGCAACTTCA
AACCTTAGCACGCCGGAGTGCGTTCTGCGATCGGTCTGGATAACAGATTCCAGTTTGATTAGAGAGCTCGGGAATTCACCGAGAGCCAGCGCGCAACTTCA
AACCTTAGCACGCCGGAGTGCGTTCTGCGATCGGTCTGGAATATTTGAACCAAAACGTGAACTGAATTTGCCATGCAAAGCAGAGCCAGCGCGCAACTTCA
AACCTTAGCACGCCGGAGTGCGTTCTGCGATCGGTCTGGATCCTAAAATGCTAGACTATTAGCATGTTCGTTTGGTCACCGAGAGCCAGCGCGCAACTTCA
AACCTTAGCACGCCGGAGTGCGTTCTGCGATCGGTCTGGACTTGTTGCGGCAGCGGTAGACGCAATTGAGCATGTAGAGCCAGCGCGCAACTTCA
AACCTTAGCACGCCGGAGTGCGTTCTGCGATCGGTCTGGAGACGCTAATTAAAGTCAGCGTCAAACGATTAAAATCTGCGTAGAGCCAGCGCGCAACTTCA
AACCTTAGCACGCCGGAGTGCGTTCTGCGATCGGTCTGGATCTTCTTCTTCAGCGATTCAATTTCTTCGTCGTCTTGATCAAGAGCCAGCGCGCAACTTCA
AACCTTAGCACGCCGGAGTGCGTTCTGCGATCGGTCTGGATTTCCAGTGACTTGAGCTCAATTAAAACTCCCTTCAGTTGTAGAGCCAGCGCGCAACTTCA
AACCTTAGCACGCCGGAGTGCGTTCTGCGATCGGTCTGGAATGTGTTCTCTCAGCTAGTTTAGCTACTCTCTACTTGGTGGAGAGCCAGCGCGCAACTTCA
AACCTTAGCACGCCGGAGTGCGTTCTGCGATCGGTCTGGATCATTCTCATTGTTGTGTAACAGAGGGAAGTTCTCATGCTTAGAGCCAGCGCGCAACTTCA
AACCTTAGCACGCCGGAGTGCGTTCTGCGATCGGTCTGGATCTTGCTTTTAAGGTACCCTTTCATCAATCTTGTGGACTGGAGAGCCAGCGCGCAACTTCA
AACCTTAGCACGCCGGAGTGCGTTCTGCGATCGGTCTGGACATAGACACTTGCGGCAGCGACAGCGGCATGAAAAAGAGCCAGCGCGCAACTTCA
AACCTTAGCACGCCGGAGTGCGTTCTGCGATCGGTCTGGAAGCGGTAATGGCTGCAGTAGTGGCGACGAAACGAAAGAGCCAGCGCGCAACTTCA
AACCTTAGCACGCCGGAGTGCGTTCTGCGATCGGTCTGGACAATAATCTGCAGTAGAGTTTGCCGCCGCCGCTACAGAGCCAGCGCGCAACTTCA
AACCTTAGCACGCCGGAGTGCGTTCTGCGATCGGTCTGGAATTTCTTTACTTCCGTGAAACATGAGCCAAGCAAATTCTGGAGAGCCAGCGCGCAACTTCA
AACCTTAGCACGCCGGAGTGCGTTCTGCGATCGGTCTGGAAGGCCATGTTCGTTTTCCTACAACATACATTGTTTGTTTGTAGAGCCAGCGCGCAACTTCA
AACCTTAGCACGCCGGAGTGCGTTCTGCGATCGGTCTGGAATCCACTCACTGGTATCATCCAAAACACAATGACTTCCAAGAGCCAGCGCGCAACTTCA
AACCTTAGCACGCCGGAGTGCGTTCTGCGATCGGTCTGGATCACAAAAGGTAAACGCCAAAATAAGTAATTCGAACCCACGAGAGCCAGCGCGCAACTTCA
AACCTTAGCACGCCGGAGTGCGTTCTGCGATCGGTCTGGAGCGGGGTTAGCCCTTCATTATCAAGGAGACGACTCAGAGCCAGCGCGCAACTTCA
AACCTTAGCACGCCGGAGTGCGTTCTGCGATCGGTCTGGATAAGAGAGAGGGAGTGAGAGTAAGTAAGAATGGGTTTTGCAAGAGCCAGCGCGCAACTTCA
AACCTTAGCACGCCGGAGTGCGTTCTGCGATCGGTCTGGAATTATTTTGAGCTGTTCCATTTCAGCTTCTGCAACTATCGCAGAGCCAGCGCGCAACTTCA
AACCTTAGCACGCCGGAGTGCGTTCTGCGATCGGTCTGGAAGAAGCAAATGCTCTTCTGAAATGGAAATCCACTTTCACGAGAGCCAGCGCGCAACTTCA
AACCTTAGCACGCCGGAGTGCGTTCTGCGATCGGTCTGGAAACTCATCAAAACTGTCTTCATGGGTCCATGATGCAAACAGAGCCAGCGCGCAACTTCA
AACCTTAGCACGCCGGAGTGCGTTCTGCGATCGGTCTGGAACCAATACTAGCTTTTCCTGCACCAGTTGGTATGGTAGAGCCAGCGCGCAACTTCA
AACCTTAGCACGCCGGAGTGCGTTCTGCGATCGGTCTGGAGTTTCTTGCAACTCACGAGGGAGTATCGAAGAGTTAAACCAGAGCCAGCGCGCAACTTCA
AACCTTAGCACGCCGGAGTGCGTTCTGCGATCGGTCTGGAACTTTCCAAGATTTCCCCTTCATTTCTCTCTCAAACCTTGCAGAGCCAGCGCGCAACTTCA
AACCTTAGCACGCCGGAGTGCGTTCTGCGATCGGTCTGGAACGTAGATCTTAGCATGAACCTTTTATCTGGAACCATCCCTAGAGCCAGCGCGCAACTTCA
AACCTTAGCACGCCGGAGTGCGTTCTGCGATCGGTCTGGAATTCGGAAACCTCTCTAAACTCATCTACTTTGACCTCTCCAAGAGCCAGCGCGCAACTTCA
AACCTTAGCACGCCGGAGTGCGTTCTGCGATCGGTCTGGAAACCGGAGAAATCTCTCCTTCCTTAGGAAATCTCAAGAACTAGAGCCAGCGCGCAACTTCA
AACCTTAGCACGCCGGAGTGCGTTCTGCGATCGGTCTGGATGACGCTTCTTTCTCTTTTCCAGAACTATCTAACTGGTGGCAGAGCCAGCGCGCAACTTCA
AACCTTAGCACGCCGGAGTGCGTTCTGCGATCGGTCTGGAAGTCAGAACAAACTTACAGGTTCTGTTCCTGATTCCTTTGGAGAGCCAGCGCGCAACTTCA
AACCTTAGCACGCCGGAGTGCGTTCTGCGATCGGTCTGGAAACTTTACCAAGCTGGAAAGTTTGTACCTTCGTGTTAACCAAGAGCCAGCGCGCAACTTCA
AACCTTAGCACGCCGGAGTGCGTTCTGCGATCGGTCTGGACTCTCTGGTGCGATCCCGCCAGGAGTAGCAAACTCAGAGCCAGCGCGCAACTTCA
AACCTTAGCACGCCGGAGTGCGTTCTGCGATCGGTCTGGAACCTTGATACTTGACACCAACAACTTCACTGGTTTCTTTCCAGAGCCAGCGCGCAACTTCA
AACCTTAGCACGCCGGAGTGCGTTCTGCGATCGGTCTGGAATATCTCATTGGATTACAATCACCTCGAAGGTCCTATCCCGAGAGCCAGCGCGCAACTTCA
AACCTTAGCACGCCGGAGTGCGTTCTGCGATCGGTCTGGAAAAAGCTTGAGAGATTGCAAGAGCCTGATCAGAGCAAGAGCCAGCGCGCAACTTCA
AACCTTAGCACGCCGGAGTGCGTTCTGCGATCGGTCTGGATTTGGGATTTACCCAGACCTTAACTTCATTGATTTCAGCCAAGAGCCAGCGCGCAACTTCA
AACCTTAGCACGCCGGAGTGCGTTCTGCGATCGGTCTGGACAACAAATTCCACGGTGAGATTTCTAGCAACTGGGAGAGAGCCAGCGCGCAACTTCA
AACCTTAGCACGCCGGAGTGCGTTCTGCGATCGGTCTGGAAAGAGTCCAAAGCTAGGTGCCTTGATCATGTCAAACAAGAGCCAGCGCGCAACTTCA
AACCTTAGCACGCCGGAGTGCGTTCTGCGATCGGTCTGGAACAACATCACGGGTGCTATCCCAACAGAGATTTGGAGAGCCAGCGCGCAACTTCA
AACCTTAGCACGCCGGAGTGCGTTCTGCGATCGGTCTGGACATGACACAACTAGTTGAGCTGGATCTATCTACCAACAACCAGAGCCAGCGCGCAACTTCA
AACCTTAGCACGCCGGAGTGCGTTCTGCGATCGGTCTGGATCTTTGGTGAACTTCCAGAAGCAATTGGAAATCTCACGAAGAGCCAGCGCGCAACTTCA
AACCTTAGCACGCCGGAGTGCGTTCTGCGATCGGTCTGGAATTTGTCGAGGCTACGACTTAATGGGAATCAGTTATCTGGAAGAGCCAGCGCGCAACTTCA
AACCTTAGCACGCCGGAGTGCGTTCTGCGATCGGTCTGGACTTGACTTATCCTCAAACAATTTCAGCTCAGAGATCCCACAAGAGCCAGCGCGCAACTTCA
AACCTTAGCACGCCGGAGTGCGTTCTGCGATCGGTCTGGAAAAGCTTCATGACATGAACCTGAGCAGAAACAAATTCGACAGAGCCAGCGCGCAACTTCA
AACCTTAGCACGCCGGAGTGCGTTCTGCGATCGGTCTGGAGGAAGCATTCCCCGACTATCAAAGCTGACTCAGTTAGAGCCAGCGCGCAACTTCA
AACCTTAGCACGCCGGAGTGCGTTCTGCGATCGGTCTGGAGAGAAATCCCATCACAACTAAGCTCCCTGCAAAGCAGAGCCAGCGCGCAACTTCA
AACCTTAGCACGCCGGAGTGCGTTCTGCGATCGGTCTGGAAGGTCTCATTCCAACAACTTTCGAGGGCATGATAGCAGAGCCAGCGCGCAACTTCA
AACCTTAGCACGCCGGAGTGCGTTCTGCGATCGGTCTGGAGACGAACGTCGATATATCAAACAATAAACTCGAAGGTCCGCAGAGCCAGCGCGCAACTTCA
AACCTTAGCACGCCGGAGTGCGTTCTGCGATCGGTCTGGATTCCAGATACTCCAACGTTTCGAAAAGCAACAGCAGAGAGCCAGCGCGCAACTTCA
AACCTTAGCACGCCGGAGTGCGTTCTGCGATCGGTCTGGACCTAAACAAAGATTGAAACCATGCCGTGAGTTGAAGAAACCAGAGCCAGCGCGCAACTTCA
AACCTTAGCACGCCGGAGTGCGTTCTGCGATCGGTCTGGAAAAATGGCAACCTTGTTGTGTGGATATTAGTGCCAATCCAGAGCCAGCGCGCAACTTCA
AACCTTAGCACGCCGGAGTGCGTTCTGCGATCGGTCTGGACGTCATTCTCTCTATATGTGCAAACACATTCACCTACTGCAAGAGCCAGCGCGCAACTTCA
AACCTTAGCACGCCGGAGTGCGTTCTGCGATCGGTCTGGATATCATCGAATCAACAAACGAATTCGATCCAACACACCTCAAGAGCCAGCGCGCAACTTCA
AACCTTAGCACGCCGGAGTGCGTTCTGCGATCGGTCTGGATCGGAACCGGAGGATACAGCAAAGTCTACAGAGCAAGAGCCAGCGCGCAACTTCA
AACCTTAGCACGCCGGAGTGCGTTCTGCGATCGGTCTGGATGACACAATAGACGAAGAGATATCAAAGCCAGTTGTGAAGCAGAGCCAGCGCGCAACTTCA
AACCTTAGCACGCCGGAGTGCGTTCTGCGATCGGTCTGGAGTTCCTAAACGAGGTAAAAGCATTAACAGAGATCCGTCACCAGAGCCAGCGCGCAACTTCA
AACCTTAGCACGCCGGAGTGCGTTCTGCGATCGGTCTGGAGCAACGTTGTGAAGCTCTTCGGCTTCTGCTCCCACAGAGCCAGCGCGCAACTTCA
AACCTTAGCACGCCGGAGTGCGTTCTGCGATCGGTCTGGACGCCGCCACACATTTCTGATCTACGAGTACATGGAAGAGCCAGCGCGCAACTTCA
AACCTTAGCACGCCGGAGTGCGTTCTGCGATCGGTCTGGAAAGGAAGTTTAAACAAACTCTTAGCCAACGACGAAGAAGCTAGAGCCAGCGCGCAACTTCA
AACCTTAGCACGCCGGAGTGCGTTCTGCGATCGGTCTGGAAAGCGACTCACTTGGACCAAAAGGATCAACGTCGTAGAGCCAGCGCGCAACTTCA
AACCTTAGCACGCCGGAGTGCGTTCTGCGATCGGTCTGGAATGACCGAATAACACCGATCGTTCACCGTGATATTAGCAGAGCCAGCGCGCAACTTCA
AACCTTAGCACGCCGGAGTGCGTTCTGCGATCGGTCTGGAAGCGGAAACATCCTTCTCGATAACGATTACACAGCTAGAGCCAGCGCGCAACTTCA
AACCTTAGCACGCCGGAGTGCGTTCTGCGATCGGTCTGGATCTCCGATTTTGGTACAGCAAAACTTCTAAAGACGGATTCAAGAGCCAGCGCGCAACTTCA
AACCTTAGCACGCCGGAGTGCGTTCTGCGATCGGTCTGGACGTTGCTGGAACCTACGGCTACGTTGCACCAGGTAAGAGCCAGCGCGCAACTTCA
AACCTTAGCACGCCGGAGTGCGTTCTGCGATCGGTCTGGATTTTCGCAACAGAGTTTGCTTACACGATGAAGGTGACAGAGCCAGCGCGCAACTTCA
AACCTTAGCACGCCGGAGTGCGTTCTGCGATCGGTCTGGAGTTTGTCTTCGTCTCCAGGAGAAGCTCTGTCGCTAAGAGCCAGCGCGCAACTTCA
AACCTTAGCACGCCGGAGTGCGTTCTGCGATCGGTCTGGAGACAAAATAGAGAGAAGCTCTTGAAGATGGTGGAAATGGCTAGAGCCAGCGCGCAACTTCA
AACCTTAGCACGCCGGAGTGCGTTCTGCGATCGGTCTGGATTATTGTGTTTACAAGCAAATCCAGAATCTCGGCCAACGAGAGCCAGCGCGCAACTTCA
AACCTTAGCACGCCGGAGTGCGTTCTGCGATCGGTCTGGATACAGCAACAGTAATCTCTGTTGGCTTTTGTTCTCTGTTCTAGAGCCAGCGCGCAACTTCA
AACCTTAGCACGCCGGAGTGCGTTCTGCGATCGGTCTGGATGCTTGTGTTTGCAGGAAGGGGTGTCGACTCTCGTAGAGCCAGCGCGCAACTTCA
AACCTTAGCACGCCGGAGTGCGTTCTGCGATCGGTCTGGATTCAGCTTTTGTTGTTGTTGTTTGGGCTTCTCGGCAGAGCCAGCGCGCAACTTCA
AACCTTAGCACGCCGGAGTGCGTTCTGCGATCGGTCTGGACTGCTTCAGCTTTTGTATGTATTGGGCTGCGCCCTAGAGCCAGCGCGCAACTTCA
AACCTTAGCACGCCGGAGTGCGTTCTGCGATCGGTCTGGATTTTATCTTTGCGGCTTGCGTGCCATGTTAGGCCTAGAGCCAGCGCGCAACTTCA
AACCTTAGCACGCCGGAGTGCGTTCTGCGATCGGTCTGGAATAATCTTGCGGATGATTTTGTGACAACCAATGAAACCGTAGAGCCAGCGCGCAACTTCA
AACCTTAGCACGCCGGAGTGCGTTCTGCGATCGGTCTGGATTTTGGTATATACGGACAGGCCACGTCGTGTCCTAAGAGCCAGCGCGCAACTTCA
AACCTTAGCACGCCGGAGTGCGTTCTGCGATCGGTCTGGAACCTCTTAGCCTTTCCCTTTATAAGTCAATCTTGTGTCGGCAGAGCCAGCGCGCAACTTCA
AACCTTAGCACGCCGGAGTGCGTTCTGCGATCGGTCTGGAAAAATGGCGACTCTTAAGGTTTCTGATTCTGTTCCTGCTAGAGCCAGCGCGCAACTTCA
AACCTTAGCACGCCGGAGTGCGTTCTGCGATCGGTCTGGACCTTCTGATGATGCTGAGCAATTGAGAACCGCTTTAGAGCCAGCGCGCAACTTCA
AACCTTAGCACGCCGGAGTGCGTTCTGCGATCGGTCTGGATTGTAAAAGTGATGTGAATCTGTTGGTTTTCGTTTGGTGGGAGAGCCAGCGCGCAACTTCA
AACCTTAGCACGCCGGAGTGCGTTCTGCGATCGGTCTGGATCGATCTTTGTTTTGGTCCGATGATATGAATGTTGTGTCGGAGAGCCAGCGCGCAACTTCA
AACCTTAGCACGCCGGAGTGCGTTCTGCGATCGGTCTGGATGTACGATGATGTAGATCGAGATTGTTCCTTCATGGATCGGAGAGCCAGCGCGCAACTTCA
AACCTTAGCACGCCGGAGTGCGTTCTGCGATCGGTCTGGATCTGTTTGACCGGTTCTGTTATTATGGATCTGAAGTGTGTGAGAGCCAGCGCGCAACTTCA
AACCTTAGCACGCCGGAGTGCGTTCTGCGATCGGTCTGGATTTTCGCAGGATGGGGTACGAACGAGGACTTGATCAGAGCCAGCGCGCAACTTCA
AACCTTAGCACGCCGGAGTGCGTTCTGCGATCGGTCTGGAATATCAATCTTGGCTCACAGAAGTGCTGAACAGAGGAAAGAGCCAGCGCGCAACTTCA
AACCTTAGCACGCCGGAGTGCGTTCTGCGATCGGTCTGGAAGTCATCAGGCAAGCATACCACGAAACCTACGGCGAGAGCCAGCGCGCAACTTCA
AACCTTAGCACGCCGGAGTGCGTTCTGCGATCGGTCTGGAAAGACCTTCTCAAGACTCTTGACAAGGAGCTCTCTAACGAGAGCCAGCGCGCAACTTCA
AACCTTAGCACGCCGGAGTGCGTTCTGCGATCGGTCTGGATTTTGGTCATGGACAGAGAGCTATCTTGTTGTGGACTAGAGCCAGCGCGCAACTTCA
AACCTTAGCACGCCGGAGTGCGTTCTGCGATCGGTCTGGACTTGAACCCGGTGAGCGTGATGCTTTATTGGCTAAAGAGCCAGCGCGCAACTTCA
AACCTTAGCACGCCGGAGTGCGTTCTGCGATCGGTCTGGAAAAAGATGGACTTCAAGCAACCAAGTTCTTATGGAAGTTGCAGAGCCAGCGCGCAACTTCA
AACCTTAGCACGCCGGAGTGCGTTCTGCGATCGGTCTGGATTGCACAAGGACATCAACGCAGCTGCTTCACGCTAAGAGCCAGCGCGCAACTTCA
AACCTTAGCACGCCGGAGTGCGTTCTGCGATCGGTCTGGAGGCAAGCTTACCATGCTCGCTACAAGAAGTCTCTTAGAGCCAGCGCGCAACTTCA
AACCTTAGCACGCCGGAGTGCGTTCTGCGATCGGTCTGGAGAAGAGGACGTTGCTCACCACACTACCGGTGACTTAGAGCCAGCGCGCAACTTCA
AACCTTAGCACGCCGGAGTGCGTTCTGCGATCGGTCTGGAAAGCTTTTGGTTTCTCTTGTTACCTCATACAGGTACGAAGGAGAGCCAGCGCGCAACTTCA
AACCTTAGCACGCCGGAGTGCGTTCTGCGATCGGTCTGGAAGATGAAGTGAACATGACATTGGCTAAGCAAGAAGCTAAGCAGAGCCAGCGCGCAACTTCA
AACCTTAGCACGCCGGAGTGCGTTCTGCGATCGGTCTGGATGGTCCATGAGAAAATCAAGGACAAGCACTACAATGATGAAGAGCCAGCGCGCAACTTCA
AACCTTAGCACGCCGGAGTGCGTTCTGCGATCGGTCTGGATTAGAATCTTGTCCACAAGAAGCAAAGCTCAGATCAATGCTAGAGCCAGCGCGCAACTTCA
AACCTTAGCACGCCGGAGTGCGTTCTGCGATCGGTCTGGAACTTTTAACCGTTACCAAGATGATCATGGCGAGGAAATTCTAGAGCCAGCGCGCAACTTCA
AACCTTAGCACGCCGGAGTGCGTTCTGCGATCGGTCTGGACAAGAGTCTTGAGGAAGGAGATGATGATGACAAGTTCCTTGAGAGCCAGCGCGCAACTTCA
AACCTTAGCACGCCGGAGTGCGTTCTGCGATCGGTCTGGACACTTTTGAGGTCAACCATTCAGTGCTTGACAAGACCAGAGCCAGCGCGCAACTTCA
AACCTTAGCACGCCGGAGTGCGTTCTGCGATCGGTCTGGAAGAGCTTTACTTTGTCGATGTTCTTCGTTCAGCAATCAACAAGAGCCAGCGCGCAACTTCA
AACCTTAGCACGCCGGAGTGCGTTCTGCGATCGGTCTGGAAAACTGGAACTGATGAAGGAGCACTCACTAGAATTGTGACAGAGCCAGCGCGCAACTTCA
AACCTTAGCACGCCGGAGTGCGTTCTGCGATCGGTCTGGACACAAGAGCTGAGATTGACTTGAAGGTCATTGGAGAGGAGAGCCAGCGCGCAACTTCA
AACCTTAGCACGCCGGAGTGCGTTCTGCGATCGGTCTGGAAGTACCAGCGCAGGAACAGCATTCCTTTGGAGAAAAGAGCCAGCGCGCAACTTCA
AACCTTAGCACGCCGGAGTGCGTTCTGCGATCGGTCTGGAGCTATTACCAAAGACACTCGTGGAGATTACGAGAAGATGCAGAGCCAGCGCGCAACTTCA
AACCTTAGCACGCCGGAGTGCGTTCTGCGATCGGTCTGGATCGTCGCACTTCTCGGTGAAGATGATGCTTAATCAAGAGCCAGCGCGCAACTTCA
AACCTTAGCACGCCGGAGTGCGTTCTGCGATCGGTCTGGAATCAATCCTCCACAGAGAAACATAAGCTGCTCTACAGCAGAGCCAGCGCGCAACTTCA
AACCTTAGCACGCCGGAGTGCGTTCTGCGATCGGTCTGGAAGTTAAGGGCATTGTTTTCTCTAAAGCCCTATCCGATCTTGAGAGCCAGCGCGCAACTTCA
AACCTTAGCACGCCGGAGTGCGTTCTGCGATCGGTCTGGAGTAAGGGCTCGAGTGTAGTTTCCCGTACCTGTAAACAGAGCCAGCGCGCAACTTCA
AACCTTAGCACGCCGGAGTGCGTTCTGCGATCGGTCTGGACTTCGCCACCAATTTAGCACGAACAGGTCCCTGCAAGAGCCAGCGCGCAACTTCA
AACCTTAGCACGCCGGAGTGCGTTCTGCGATCGGTCTGGATCAACCCCAAAAGCCATGTCAAGTTCTGTTTCTAAAAGCAGAGCCAGCGCGCAACTTCA
AACCTTAGCACGCCGGAGTGCGTTCTGCGATCGGTCTGGAATCTTGCAGAAGATATTCAAAGTTTGGAACACAGAGGAGCTAGAGCCAGCGCGCAACTTCA
AACCTTAGCACGCCGGAGTGCGTTCTGCGATCGGTCTGGATAACTCGGCGTAGTGCATTCTAAACTGAACCAGCAAGAGCCAGCGCGCAACTTCA
AACCTTAGCACGCCGGAGTGCGTTCTGCGATCGGTCTGGAAGACTAAATTTACCCAAAAGGATCCTGAGAAAGGTGAAGCGAGAGCCAGCGCGCAACTTCA
AACCTTAGCACGCCGGAGTGCGTTCTGCGATCGGTCTGGAAGTCCAACAGAGTTTGAAATGCAGCATTGAAGAACACAAGAGCCAGCGCGCAACTTCA
AACCTTAGCACGCCGGAGTGCGTTCTGCGATCGGTCTGGAGCATCCGTGTCGATGAATAGCAATCTCAGCACAGTAGAGCCAGCGCGCAACTTCA
AACCTTAGCACGCCGGAGTGCGTTCTGCGATCGGTCTGGAGTAGCAGCTTCTAACACAAACTGACACCAAAATTCACAACAAGAGCCAGCGCGCAACTTCA
AACCTTAGCACGCCGGAGTGCGTTCTGCGATCGGTCTGGAAAAACAACAGTCTCAGCACATTACTTTGTAGCTGCTTCCAAGAGCCAGCGCGCAACTTCA
AACCTTAGCACGCCGGAGTGCGTTCTGCGATCGGTCTGGATGAAACAAAAGATGTAACCTCATTGTCATTAGGGCCAAGGGAGAGCCAGCGCGCAACTTCA
AACCTTAGCACGCCGGAGTGCGTTCTGCGATCGGTCTGGAATCTTTGACAAGAGCAAGAAACCCCGGTTTGAGACAGAGCCAGCGCGCAACTTCA
AACCTTAGCACGCCGGAGTGCGTTCTGCGATCGGTCTGGAATCCACAAATCAAAACCAGCAAATTTCTATGCTTTTGGCCAAGAGCCAGCGCGCAACTTCA
AACCTTAGCACGCCGGAGTGCGTTCTGCGATCGGTCTGGATCTCAGCCTTTTGTAATCAGAAGTAAGCGGATTTAGAGGGTAGAGCCAGCGCGCAACTTCA
AACCTTAGCACGCCGGAGTGCGTTCTGCGATCGGTCTGGATTTTCTCTCTTCCTGAAGCAAGCAGTTTTGGTTTGTCCAGAGCCAGCGCGCAACTTCA
AACCTTAGCACGCCGGAGTGCGTTCTGCGATCGGTCTGGAAATCCTCAAAAGCTGAAATGTCTCCATCTCTATTGAGCTCGAGAGCCAGCGCGCAACTTCA
AACCTTAGCACGCCGGAGTGCGTTCTGCGATCGGTCTGGAAACCTTAGCTTCATGAAATGTTCCTTCTTCGACCAGTTTCTAGAGCCAGCGCGCAACTTCA
AACCTTAGCACGCCGGAGTGCGTTCTGCGATCGGTCTGGAGCAAAACTCTGCAACCAATCTGATCTTTCGCCATTAAGTAGAGCCAGCGCGCAACTTCA
AACCTTAGCACGCCGGAGTGCGTTCTGCGATCGGTCTGGATTTTGGACTCATCTTCCCATAAGAGCCTTGACCGAAGAGCCAGCGCGCAACTTCA
AACCTTAGCACGCCGGAGTGCGTTCTGCGATCGGTCTGGACTTCTAGATAAGAAGCTCCAAGCTTTCCAGAAACCTTCTCGAGAGCCAGCGCGCAACTTCA
AACCTTAGCACGCCGGAGTGCGTTCTGCGATCGGTCTGGATGAAATGGACTCAGCAGAGAACTATCCTCCTCTGGAAGAGCCAGCGCGCAACTTCA
AACCTTAGCACGCCGGAGTGCGTTCTGCGATCGGTCTGGAAAAACCTCTAGAAGCTTCCATGGCGGCTAGGGTTTAGAGCCAGCGCGCAACTTCA
AACCTTAGCACGCCGGAGTGCGTTCTGCGATCGGTCTGGAATTTCCTTCAAACATCAACGAACTTATGAGAGCATCGTTGCAGAGCCAGCGCGCAACTTCA
AACCTTAGCACGCCGGAGTGCGTTCTGCGATCGGTCTGGAATCTCTTCAAATCCGTTTAGGTTAAAGGAATCTTGACGGCCAGAGCCAGCGCGCAACTTCA
AACCTTAGCACGCCGGAGTGCGTTCTGCGATCGGTCTGGAAAGTAATCTCATCTCTCCCGGAGATGGAGAAACTCCAAGAGCCAGCGCGCAACTTCA
AACCTTAGCACGCCGGAGTGCGTTCTGCGATCGGTCTGGACAAACCCAGAAGACCCATGAAGAGTTCTAGCCCCAAGAGCCAGCGCGCAACTTCA
AACCTTAGCACGCCGGAGTGCGTTCTGCGATCGGTCTGGAAAAACCCATCAGAACCAAGAGGACGATGATCGGAAAGAGCCAGCGCGCAACTTCA
AACCTTAGCACGCCGGAGTGCGTTCTGCGATCGGTCTGGAGCTCCTCGGAAGTTGAAGTCTCCATTAAAACCTCCAAGAGCCAGCGCGCAACTTCA
AACCTTAGCACGCCGGAGTGCGTTCTGCGATCGGTCTGGAAACCCATGAATCTCTCTCCGAACATGAAAACAGAGTAAAGGAGAGCCAGCGCGCAACTTCA
AACCTTAGCACGCCGGAGTGCGTTCTGCGATCGGTCTGGATACAAACGAAGAAGGAGAGAGAAGAGAGAGTAAAGCCAAGGAGAGCCAGCGCGCAACTTCA
AACCTTAGCACGCCGGAGTGCGTTCTGCGATCGGTCTGGAAAACAATACGGAGAGAGGAGGAGAGGTTTGGTGATATAACAAGAGCCAGCGCGCAACTTCA
AACCTTAGCACGCCGGAGTGCGTTCTGCGATCGGTCTGGAGTGAGTGTACGTACGGAGGCTGTGTGTAGTGTTTGAGAGCCAGCGCGCAACTTCA
AACCTTAGCACGCCGGAGTGCGTTCTGCGATCGGTCTGGATTTTCGCCATTAATATCGTAACAGAGCCTCAAACACTGCTAGAGCCAGCGCGCAACTTCA
AACCTTAGCACGCCGGAGTGCGTTCTGCGATCGGTCTGGATTTTGCAGCCTGCCGAGGAAATACTTGAATTTACACTTAGAGCCAGCGCGCAACTTCA
AACCTTAGCACGCCGGAGTGCGTTCTGCGATCGGTCTGGAAAACCAACAATAACCAATTTAGCAGAACCGAGATATGGGGCAGAGCCAGCGCGCAACTTCA
AACCTTAGCACGCCGGAGTGCGTTCTGCGATCGGTCTGGATTTTGCGTAGTTTGATGAAGTGGCGACTATAGTCTGCTAGAGCCAGCGCGCAACTTCA
AACCTTAGCACGCCGGAGTGCGTTCTGCGATCGGTCTGGATGAAGATAACGAAAGATGTGTTTTATCCCATTCCAGTGCCTAGAGCCAGCGCGCAACTTCA
AACCTTAGCACGCCGGAGTGCGTTCTGCGATCGGTCTGGAAGACTCATTAAGTACCTGAATGTAATTGCATCCATGACCGGAGAGCCAGCGCGCAACTTCA
AACCTTAGCACGCCGGAGTGCGTTCTGCGATCGGTCTGGAATGACCTTGTCAGCAAAATAAGTGTACAACAGACGTGTACGAGAGCCAGCGCGCAACTTCA
AACCTTAGCACGCCGGAGTGCGTTCTGCGATCGGTCTGGAAACCAAGTTTAACCATAGTGGTGGTCCAAGTGTAAACATGTAGAGCCAGCGCGCAACTTCA
AACCTTAGCACGCCGGAGTGCGTTCTGCGATCGGTCTGGAATTTGGCTTATGAAACTAACTTGGTTCAAGGGTGAGAACGCAGAGCCAGCGCGCAACTTCA
AACCTTAGCACGCCGGAGTGCGTTCTGCGATCGGTCTGGAAACCATATTGGAAGCTCCATTTGTGGAGGAAAACATTGAGAAGAGCCAGCGCGCAACTTCA
AACCTTAGCACGCCGGAGTGCGTTCTGCGATCGGTCTGGAAACGATGATAAAGAGAAAGAGGATGAGGACGATGAAGAGGAAGAGCCAGCGCGCAACTTCA
AACCTTAGCACGCCGGAGTGCGTTCTGCGATCGGTCTGGAATTCGTGACACAATTGATTTTGAGACCAACATGGAATTCGGAGAGCCAGCGCGCAACTTCA
AACCTTAGCACGCCGGAGTGCGTTCTGCGATCGGTCTGGAACTTCCTGCTTATGACTCACAAATAGTTGAATGTCGCAGTAGAGCCAGCGCGCAACTTCA
AACCTTAGCACGCCGGAGTGCGTTCTGCGATCGGTCTGGAATGTTTCTCGTCATCAGCATCCACTTTCTATACACCTCTGAAGAGCCAGCGCGCAACTTCA
AACCTTAGCACGCCGGAGTGCGTTCTGCGATCGGTCTGGATGTTTCCTCATCTACTTTCTCATTGTTTTCACCTCCGACACAGAGCCAGCGCGCAACTTCA
AACCTTAGCACGCCGGAGTGCGTTCTGCGATCGGTCTGGAATAATTGTTTTATCAGCAAGGTCCTCCATCATGCACACGTAGAGCCAGCGCGCAACTTCA
AACCTTAGCACGCCGGAGTGCGTTCTGCGATCGGTCTGGATTCACACTTTCCTTAACGGGTTGAACAGAATGTCACAAACAAGAGCCAGCGCGCAACTTCA
AACCTTAGCACGCCGGAGTGCGTTCTGCGATCGGTCTGGAAACTTAAAAGAGGTTGATGTTGAGGAGCATCCAATGAGTCCAGAGCCAGCGCGCAACTTCA
AACCTTAGCACGCCGGAGTGCGTTCTGCGATCGGTCTGGAAGAGGTTAGTGACTAGATTGTAAACACGTGCAAGGTTCAAGAGAGCCAGCGCGCAACTTCA
AACCTTAGCACGCCGGAGTGCGTTCTGCGATCGGTCTGGAAACAAGTAAGAAACAAGCCAGCTAATAATGAGGCAACTCGTAGAGCCAGCGCGCAACTTCA
AACCTTAGCACGCCGGAGTGCGTTCTGCGATCGGTCTGGAAAGGGAGGAATGAAGGAAGAGGAAGAGGTAAAGGAAGAAGAGCCAGCGCGCAACTTCA
AACCTTAGCACGCCGGAGTGCGTTCTGCGATCGGTCTGGATATTGGCGGCATAAGCAAAACATTTGGTTAATATTGTCGGTAGAGCCAGCGCGCAACTTCA
AACCTTAGCACGCCGGAGTGCGTTCTGCGATCGGTCTGGAACTCATATTTCTTGTAGTGCAAACTACTCACTTCGCGGAGAGAGCCAGCGCGCAACTTCA
AACCTTAGCACGCCGGAGTGCGTTCTGCGATCGGTCTGGACGGAGCTTCTCTTCGGTTTGGCACTTATCTCCTGTAGAGCCAGCGCGCAACTTCA
AACCTTAGCACGCCGGAGTGCGTTCTGCGATCGGTCTGGATGACCCGCGTTCTTGTTGACATTGTGCATATGTGGAGAGCCAGCGCGCAACTTCA
AACCTTAGCACGCCGGAGTGCGTTCTGCGATCGGTCTGGAATTTTCCCGCCAAAATAACTGAAATTACCCTTATTTCCCGCAGAGCCAGCGCGCAACTTCA
AACCTTAGCACGCCGGAGTGCGTTCTGCGATCGGTCTGGATTCTCGCCAAATTGTTTTCTCCGTAACAAATATTTTCCCGGAGAGCCAGCGCGCAACTTCA
AACCTTAGCACGCCGGAGTGCGTTCTGCGATCGGTCTGGATACTTCACCGTTGATAACCCTTTTCCGATTGATCCTCTACAAGAGCCAGCGCGCAACTTCA
AACCTTAGCACGCCGGAGTGCGTTCTGCGATCGGTCTGGATGGCAATTGTAGACAAAATTTGGGTTTGTTAAGAAAGCGGAAGAGCCAGCGCGCAACTTCA
AACCTTAGCACGCCGGAGTGCGTTCTGCGATCGGTCTGGAATAACTTTTCTTCTAATTTCACTAGGCGGAGGTCATGGCCAGAGCCAGCGCGCAACTTCA
AACCTTAGCACGCCGGAGTGCGTTCTGCGATCGGTCTGGAAAATGGTAAGGCTCTTCCATGTGATTATAGATACCGGTCCTAGAGCCAGCGCGCAACTTCA
AACCTTAGCACGCCGGAGTGCGTTCTGCGATCGGTCTGGAACCAAGTTATATTCTCATGTTGTCAGTCGTATGTCACCGCAGAGCCAGCGCGCAACTTCA
AACCTTAGCACGCCGGAGTGCGTTCTGCGATCGGTCTGGAAAGAAGAGAAGGACCAACACCGGAAACTATAATACACTGGAAGAGCCAGCGCGCAACTTCA
AACCTTAGCACGCCGGAGTGCGTTCTGCGATCGGTCTGGACTGGAGAGAAACTGTAAACCTCAAATTCATGCCAAAATGCCAGAGCCAGCGCGCAACTTCA
AACCTTAGCACGCCGGAGTGCGTTCTGCGATCGGTCTGGAAATAACGTTAATGAAGAGACAAGGGAGCTTAACAAACCGGCAGAGCCAGCGCGCAACTTCA
AACCTTAGCACGCCGGAGTGCGTTCTGCGATCGGTCTGGAAACTAGTGACTACTACTTACCAGAGAATAGCAACGGTTGCTAGAGCCAGCGCGCAACTTCA
AACCTTAGCACGCCGGAGTGCGTTCTGCGATCGGTCTGGATTCTTGGCCATCTGCTCGATTTTCTCTTCTCTAACTTGCAGAGCCAGCGCGCAACTTCA
AACCTTAGCACGCCGGAGTGCGTTCTGCGATCGGTCTGGAAATTTATGCACTACATGAAGCCAAAAGAAGTGCAAGAGGGAGAGCCAGCGCGCAACTTCA
AACCTTAGCACGCCGGAGTGCGTTCTGCGATCGGTCTGGAAAGCATGTCGAGGGGAGAAACTATGACGACTTAAACGAGAGCCAGCGCGCAACTTCA
AACCTTAGCACGCCGGAGTGCGTTCTGCGATCGGTCTGGATGAATTTGTAGGTCAACTGAATATTTCTACCTTGGGTGGCCAGAGCCAGCGCGCAACTTCA
AACCTTAGCACGCCGGAGTGCGTTCTGCGATCGGTCTGGAACTCAAGATGACACTGAACATGACAGACTTGAGGTATTGGTAGAGCCAGCGCGCAACTTCA
AACCTTAGCACGCCGGAGTGCGTTCTGCGATCGGTCTGGATGTTTAGACATTGTGATGCAACGTATATTTTCAGTGCGCTGAGAGCCAGCGCGCAACTTCA
AACCTTAGCACGCCGGAGTGCGTTCTGCGATCGGTCTGGACATCACATTGATCATAGTTGCTTGCAACGAAGAGGGAGGAGAGCCAGCGCGCAACTTCA
AACCTTAGCACGCCGGAGTGCGTTCTGCGATCGGTCTGGAATTGCGCACTATCTTTCAGTTCGATAACTTTTGGAGCGAGAGCCAGCGCGCAACTTCA
AACCTTAGCACGCCGGAGTGCGTTCTGCGATCGGTCTGGATCTTCACCACAGCCGTTGGATTAGAATGGCAAATTCAGAGCCAGCGCGCAACTTCA
AACCTTAGCACGCCGGAGTGCGTTCTGCGATCGGTCTGGAAGTTGGAATGCATTGCATAGCATGTCATTCAATGTCACAAGAGCCAGCGCGCAACTTCA
AACCTTAGCACGCCGGAGTGCGTTCTGCGATCGGTCTGGAACTTGTATAACCATTTCTCGACTCTTCCGGCTATTGTTTGCAGAGCCAGCGCGCAACTTCA
AACCTTAGCACGCCGGAGTGCGTTCTGCGATCGGTCTGGATGAGAAAGTGAGAGTTTCTCTTCCGATGATACTCCGATTGTAGAGCCAGCGCGCAACTTCA
AACCTTAGCACGCCGGAGTGCGTTCTGCGATCGGTCTGGATCTGAAGGATATTCAAGACGGAATCAACGAATTTGTCTCGGAGAGCCAGCGCGCAACTTCA
AACCTTAGCACGCCGGAGTGCGTTCTGCGATCGGTCTGGAAAAAGTGTGTGGTGGTGGATCTAAACTTCCGCCACAGAGCCAGCGCGCAACTTCA
AACCTTAGCACGCCGGAGTGCGTTCTGCGATCGGTCTGGAGGAGCTGCGCTTGATTGTGGATTTGGCTTATGCCGAGAGCCAGCGCGCAACTTCA
AACCTTAGCACGCCGGAGTGCGTTCTGCGATCGGTCTGGATTAATGTCATCTCTCCTCATTCTCACATGTGGACACGTTGAGAGCCAGCGCGCAACTTCA
AACCTTAGCACGCCGGAGTGCGTTCTGCGATCGGTCTGGATATCCACTAGGGTTTCATTACACTGAATGAAAATGGTGGGCAGAGCCAGCGCGCAACTTCA
AACCTTAGCACGCCGGAGTGCGTTCTGCGATCGGTCTGGAACTCGAGGAATTAGGTTCTTAATGGAAAAGGCATATCGGGCAGAGCCAGCGCGCAACTTCA
AACCTTAGCACGCCGGAGTGCGTTCTGCGATCGGTCTGGAGGAGCAGATCATGCAGAACAGGTGGATAATACATCTCAAAGAGCCAGCGCGCAACTTCA
AACCTTAGCACGCCGGAGTGCGTTCTGCGATCGGTCTGGAATAACCTAAGCTTATCAAACGGATCTGACGGTACATAGGCAAGAGCCAGCGCGCAACTTCA
AACCTTAGCACGCCGGAGTGCGTTCTGCGATCGGTCTGGATGGCCACGGTTACGGTTACGATTTATTAACCACCGAGAGCCAGCGCGCAACTTCA
AACCTTAGCACGCCGGAGTGCGTTCTGCGATCGGTCTGGAACCTTAACCGCTGAATATACGGTTAAAATGGTTACGGTTGAAGAGCCAGCGCGCAACTTCA
AACCTTAGCACGCCGGAGTGCGTTCTGCGATCGGTCTGGAATCCAATCACTATCAAGCCATTGTTAGATTATGGGTGTGCCAGAGCCAGCGCGCAACTTCA
AACCTTAGCACGCCGGAGTGCGTTCTGCGATCGGTCTGGACGGCTACATTACAAAACTTGATCAAGCTCAAGTCTTTGACGAGAGCCAGCGCGCAACTTCA
AACCTTAGCACGCCGGAGTGCGTTCTGCGATCGGTCTGGATCTAAAATTCTGCAGTTTTGCCACGTAGGATTTGACTTGGTAGAGCCAGCGCGCAACTTCA
AACCTTAGCACGCCGGAGTGCGTTCTGCGATCGGTCTGGAAAAACGGTCCGGTTACGGTCCGAAATACGGTTACGAGAGCCAGCGCGCAACTTCA
AACCTTAGCACGCCGGAGTGCGTTCTGCGATCGGTCTGGAGTATTGGTGAGTAGATTGGAAACTGTTGACGTCTTGAGAGCAGAGCCAGCGCGCAACTTCA
AACCTTAGCACGCCGGAGTGCGTTCTGCGATCGGTCTGGATTTTGCGCCTAGGGAAAAGGAGACCAACAAGAGGCAGAGCCAGCGCGCAACTTCA
AACCTTAGCACGCCGGAGTGCGTTCTGCGATCGGTCTGGAAAATAATCCTTTCTTGGGCGTTGTGGTGGAGAGATGTAGAGCCAGCGCGCAACTTCA
AACCTTAGCACGCCGGAGTGCGTTCTGCGATCGGTCTGGACAAGGCCAGGGTGTTGCTCCGATGAATGATAGCTGAGAGCCAGCGCGCAACTTCA
AACCTTAGCACGCCGGAGTGCGTTCTGCGATCGGTCTGGACTTCAGCGATGGTGCAATTGGAGAAGAGAATCTCCCAGAGCCAGCGCGCAACTTCA
AACCTTAGCACGCCGGAGTGCGTTCTGCGATCGGTCTGGACACCCCTCTAGCCAACTCCACAAAATACATGCACCAGAGCCAGCGCGCAACTTCA
AACCTTAGCACGCCGGAGTGCGTTCTGCGATCGGTCTGGATTTATCAAGATTGTTCGCTCGATGCAAAATGGTCCCTCAGAGCCAGCGCGCAACTTCA
AACCTTAGCACGCCGGAGTGCGTTCTGCGATCGGTCTGGAAAAGGCTCGTTACGAAAATTGTTTTATCGAATTGCATGCGAAGAGCCAGCGCGCAACTTCA
AACCTTAGCACGCCGGAGTGCGTTCTGCGATCGGTCTGGAAAGGATTGAGCTTTTCCTTTAATCCAAACCTCAGTCATGCCAGAGCCAGCGCGCAACTTCA
AACCTTAGCACGCCGGAGTGCGTTCTGCGATCGGTCTGGATTGCATCTCTTCATCATCAAAGATAAAGAGCGGTAAAGCGAAGAGCCAGCGCGCAACTTCA
AACCTTAGCACGCCGGAGTGCGTTCTGCGATCGGTCTGGAAGTTCAATTCTCTAAGATACTGCATTTTGCAGCCTGCTAGGAGAGCCAGCGCGCAACTTCA
AACCTTAGCACGCCGGAGTGCGTTCTGCGATCGGTCTGGATGGTCTTGGAGAAAATCTTCTTGCAATAAGGATTCGACTGTAGAGCCAGCGCGCAACTTCA
AACCTTAGCACGCCGGAGTGCGTTCTGCGATCGGTCTGGAAACTTTCTCCACTAATCTAGCTCTAACTGCTCCCTGTTTCAAGAGCCAGCGCGCAACTTCA
AACCTTAGCACGCCGGAGTGCGTTCTGCGATCGGTCTGGACTAGCTCGATGCAATGTGTTCTAAATGGAAGCAGCAAAGAGCCAGCGCGCAACTTCA
AACCTTAGCACGCCGGAGTGCGTTCTGCGATCGGTCTGGAGTTCACTGAAGAAACTTGTTGGTCTATTAAGCACTGCACCAGAGCCAGCGCGCAACTTCA
AACCTTAGCACGCCGGAGTGCGTTCTGCGATCGGTCTGGAACATAGTTCCTGCCCATTTCCACAAACCATAAAGAGAGTAGAGCCAGCGCGCAACTTCA
AACCTTAGCACGCCGGAGTGCGTTCTGCGATCGGTCTGGAAAAGCCGATATGAATTTTACCCGAAAGGATCTTGCGAAAGGAGAGCCAGCGCGCAACTTCA
AACCTTAGCACGCCGGAGTGCGTTCTGCGATCGGTCTGGACATGTTGCAGTCCAACAGTGTTTATAAGGCTGCATTGAAGAGCCAGCGCGCAACTTCA
AACCTTAGCACGCCGGAGTGCGTTCTGCGATCGGTCTGGAAGAACATAGCATCCGTATTGATGAGTTGCTAATTGAGCACAAGAGCCAGCGCGCAACTTCA
AACCTTAGCACGCCGGAGTGCGTTCTGCGATCGGTCTGGAATATTCTGTAGCTGCTTCAACCACAAACTGGCACCAGAGCCAGCGCGCAACTTCA
AACCTTAGCACGCCGGAGTGCGTTCTGCGATCGGTCTGGAGGAAGGAGATTAATATGTGTGACAGCTTAGTTAGTCGCAGCAGAGCCAGCGCGCAACTTCA
AACCTTAGCACGCCGGAGTGCGTTCTGCGATCGGTCTGGAAACTAAACCTTGTTGTCATTAGGTACAAGGAACTCCAAGCAAGAGCCAGCGCGCAACTTCA
AACCTTAGCACGCCGGAGTGCGTTCTGCGATCGGTCTGGAACTCTGTAGCACATGGTACCCATTAGAATCGTTGACAAGAGAGCCAGCGCGCAACTTCA
AACCTTAGCACGCCGGAGTGCGTTCTGCGATCGGTCTGGAAACAAGAAAACCCGGTTCGAGAGCTGACTTCACCAAGAGCCAGCGCGCAACTTCA
AACCTTAGCACGCCGGAGTGCGTTCTGCGATCGGTCTGGAACCAAATGTTGCCTACTTTTAGTGATAGTGATGTGCAGACAAGAGCCAGCGCGCAACTTCA
AACCTTAGCACGCCGGAGTGCGTTCTGCGATCGGTCTGGAAGAACTCGTGGGGATTTGTAATGGTTTTGTTTCAGCTTACCAGAGCCAGCGCGCAACTTCA
AACCTTAGCACGCCGGAGTGCGTTCTGCGATCGGTCTGGAAACACACTCACAATCATTGTTCTCTGTTCCTCATCAGACAAGAGCCAGCGCGCAACTTCA
AACCTTAGCACGCCGGAGTGCGTTCTGCGATCGGTCTGGAAACCTTAGAATCAAGAACCGTTCCTTCTTCGACCAGTTAGAGCCAGCGCGCAACTTCA
AACCTTAGCACGCCGGAGTGCGTTCTGCGATCGGTCTGGATCTGCAAAGCTCTGCACCCAATCTGATCTCTGGCCAGAGCCAGCGCGCAACTTCA
AACCTTAGCACGCCGGAGTGCGTTCTGCGATCGGTCTGGATCCAGAGGCAAACCACCATTGATCTTAGGCTCATCAGAGCCAGCGCGCAACTTCA
AACCTTAGCACGCCGGAGTGCGTTCTGCGATCGGTCTGGATGGATAAGAAGCTCCAGAACCTTCCATGGCGGCTAAGAGCCAGCGCGCAACTTCA
AACCTTAGCACGCCGGAGTGCGTTCTGCGATCGGTCTGGATGGGTTCATTGATGTGGTCTAAGAGGAAGTCTTTGTGATCTAGAGCCAGCGCGCAACTTCA
AACCTTAGCACGCCGGAGTGCGTTCTGCGATCGGTCTGGATTAAAAGCCATCATCTCTTCAAATCCGTTGGGGTTAAAGGAAGAGCCAGCGCGCAACTTCA
AACCTTAGCACGCCGGAGTGCGTTCTGCGATCGGTCTGGAATCTTGTAGGCCAAGCAATCCTGGAGAAGGAGAAAAGAGCCAGCGCGCAACTTCA
AACCTTAGCACGCCGGAGTGCGTTCTGCGATCGGTCTGGACTCCATGAAAGTTGTTGTTTTGAACACGAACAGAGGAGAAGAGAGCCAGCGCGCAACTTCA
AACCTTAGCACGCCGGAGTGCGTTCTGCGATCGGTCTGGACAAAATCACCCGGGTCGACCCGGAATGGTTCTTCGAGAGCCAGCGCGCAACTTCA
AACCTTAGCACGCCGGAGTGCGTTCTGCGATCGGTCTGGAACACAACTCCAGAGCTTCAACACTGTTGTTGTAATACTGAAGAGCCAGCGCGCAACTTCA
AACCTTAGCACGCCGGAGTGCGTTCTGCGATCGGTCTGGAAAAACCCACCTGAACCAAAATCAGGAAGACGACGAAGAGCCAGCGCGCAACTTCA
AACCTTAGCACGCCGGAGTGCGTTCTGCGATCGGTCTGGAAAAATCTCCATGCAAACCTCGAAACCCCATTAATCTCTCTAGAGCCAGCGCGCAACTTCA
AACCTTAGCACGCCGGAGTGCGTTCTGCGATCGGTCTGGAAAACCGATTTCACAAACGAAGAAGAAGAGAGAGTAAAGCCAAGAGCCAGCGCGCAACTTCA
AACCTTAGCACGCCGGAGTGCGTTCTGCGATCGGTCTGGAAGGAAACAATACAGATATAACAGAGCCAAGAAAGGGGTGTGAGAGCCAGCGCGCAACTTCA
AACCTTAGCACGCCGGAGTGCGTTCTGCGATCGGTCTGGAAGAGAGAGAATGTTGTTGTTCTGTGTGTGTACGTAAGGAGAAGAGCCAGCGCGCAACTTCA
AACCTTAGCACGCCGGAGTGCGTTCTGCGATCGGTCTGGATTTTGTTTTCAGTCACATTTCGCCATTAATGTGGCAAACACAGAGCCAGCGCGCAACTTCA
AACCTTAGCACGCCGGAGTGCGTTCTGCGATCGGTCTGGATTTTGTAGCCTGCACCCGAGGAATTATTAGGAAGTTACAGAGAGCCAGCGCGCAACTTCA
AACCTTAGCACGCCGGAGTGCGTTCTGCGATCGGTCTGGAATTTTCAGAGCAGACAAATAGTTCGTAGTTAATCCGCCGTAGAGCCAGCGCGCAACTTCA
AACCTTAGCACGCCGGAGTGCGTTCTGCGATCGGTCTGGAAAAAGAGCATCAAACGGGTGTGTCCTTCGGAATTACAGAGCCAGCGCGCAACTTCA
AACCTTAGCACGCCGGAGTGCGTTCTGCGATCGGTCTGGAATGGTTATATGTGTAACGATGATAAACGCTCGCAAGTCACAAGAGCCAGCGCGCAACTTCA
AACCTTAGCACGCCGGAGTGCGTTCTGCGATCGGTCTGGAAAGTTCCGATAGTACTTTCTTTGCATGGCAAAGGATTACGAAGAGCCAGCGCGCAACTTCA
AACCTTAGCACGCCGGAGTGCGTTCTGCGATCGGTCTGGATTTTGTGGTCGTTGGGAAACCCTATTTCCTTCAAACATCAGAGCCAGCGCGCAACTTCA
AACCTTAGCACGCCGGAGTGCGTTCTGCGATCGGTCTGGAAACACATCATTGCCAAAAGAGACGCTTCCGAGAAGAGAGCCAGCGCGCAACTTCA
AACCTTAGCACGCCGGAGTGCGTTCTGCGATCGGTCTGGATTATGTGAGTGTGTACGTACGAAGACCTTCACGTCCAAGAGCCAGCGCGCAACTTCA
AACCTTAGCACGCCGGAGTGCGTTCTGCGATCGGTCTGGAATTCTTTGGTCATGTGTTTGGTTTACAAGACTAACGGCAACAGAGCCAGCGCGCAACTTCA
AACCTTAGCACGCCGGAGTGCGTTCTGCGATCGGTCTGGAACGGTTACTATTTACAATATGAGGAATAGCCCGGAACCACCAGAGCCAGCGCGCAACTTCA
AACCTTAGCACGCCGGAGTGCGTTCTGCGATCGGTCTGGAAGACGAGCTGTGTAATACAGATAAAGTGGGGTATGAGTTGTAGAGCCAGCGCGCAACTTCA
AACCTTAGCACGCCGGAGTGCGTTCTGCGATCGGTCTGGATGTACAGATTGTATATGTACACCACTGTACGGATGTGGTGTAGAGCCAGCGCGCAACTTCA
AACCTTAGCACGCCGGAGTGCGTTCTGCGATCGGTCTGGAAAAACCTGATCCACACACCCTTTCTCTCACGCCTTAGAGCCAGCGCGCAACTTCA
AACCTTAGCACGCCGGAGTGCGTTCTGCGATCGGTCTGGATGTCTTTATTTTATTGCCAGGACCATGCAGTTTTGGTTCACAGAGCCAGCGCGCAACTTCA
AACCTTAGCACGCCGGAGTGCGTTCTGCGATCGGTCTGGATTGAAGAAATTCGAGAGCTACAAGGTCTCTCAATCTTTCGCAGAGCCAGCGCGCAACTTCA
AACCTTAGCACGCCGGAGTGCGTTCTGCGATCGGTCTGGATAACAGTTTAGAGAGTAGACGCGGCTGCATTTAATGCCAGAGCCAGCGCGCAACTTCA
AACCTTAGCACGCCGGAGTGCGTTCTGCGATCGGTCTGGACAAGATATAACCGAAGATTTTCTCAGCCGACCTTGGAAACAAGAGCCAGCGCGCAACTTCA
AACCTTAGCACGCCGGAGTGCGTTCTGCGATCGGTCTGGAGACAAGCGGTGTGCCACTAACAGACACAGAACCAGAGAGCCAGCGCGCAACTTCA
AACCTTAGCACGCCGGAGTGCGTTCTGCGATCGGTCTGGATTAGAGACAAATCCAAATTCTTTGGTTGCAATGGAGACCGAAGAGCCAGCGCGCAACTTCA
AACCTTAGCACGCCGGAGTGCGTTCTGCGATCGGTCTGGACTTGATGCTTGTGTTCAAGGGTATGCTTACATGAGGAAAGTAGAGCCAGCGCGCAACTTCA
AACCTTAGCACGCCGGAGTGCGTTCTGCGATCGGTCTGGATTGGACAAGGTCCCATTTTGTTGGGAATATGTATAACGTCAAGAGCCAGCGCGCAACTTCA
AACCTTAGCACGCCGGAGTGCGTTCTGCGATCGGTCTGGAACAGCTAAATTAATAGTTACCCTAAGCATGGTTCAGCTGCCAGAGCCAGCGCGCAACTTCA
AACCTTAGCACGCCGGAGTGCGTTCTGCGATCGGTCTGGAATAGTTATCCAGTTTAGTCGGGAAAGCAAAATGGCTTGTCAAGAGCCAGCGCGCAACTTCA
AACCTTAGCACGCCGGAGTGCGTTCTGCGATCGGTCTGGAAGTTAAATTAATAGTTAACCTAAGCATGGCCCAACTGCCGTAGAGCCAGCGCGCAACTTCA
AACCTTAGCACGCCGGAGTGCGTTCTGCGATCGGTCTGGAATAAAATAAATAACCTGGCGGGGAGATGAAACAGCAGAAGGAGAGCCAGCGCGCAACTTCA
AACCTTAGCACGCCGGAGTGCGTTCTGCGATCGGTCTGGACAGACATCTCGTTGCTAACCGAATCGACGCCAACCAGAGCCAGCGCGCAACTTCA
AACCTTAGCACGCCGGAGTGCGTTCTGCGATCGGTCTGGAACGGGGACACCCTACAGAACGAAAATTCAATAGAATGAGAGAGCCAGCGCGCAACTTCA
AACCTTAGCACGCCGGAGTGCGTTCTGCGATCGGTCTGGAAAAGGGATCTAATACCTGGCTTTCTTCGCATTCATTACCCAGAGCCAGCGCGCAACTTCA
AACCTTAGCACGCCGGAGTGCGTTCTGCGATCGGTCTGGATTTTCGGAAATATCTCACCTCGGAATCATGGACCATACTGGAGAGCCAGCGCGCAACTTCA
AACCTTAGCACGCCGGAGTGCGTTCTGCGATCGGTCTGGAGTTCAGAGGGGAAATCTTCATCATTAGGAGTATTGTTCCCGAGAGCCAGCGCGCAACTTCA
AACCTTAGCACGCCGGAGTGCGTTCTGCGATCGGTCTGGACACTATAGCAAAACCAAAACCAATTCAGACGGCGAGCAGAGCCAGCGCGCAACTTCA
AACCTTAGCACGCCGGAGTGCGTTCTGCGATCGGTCTGGATATCTGCTAACCTCAGTGTTATCTCTGGAAACAGCTTGTGGAGAGCCAGCGCGCAACTTCA
AACCTTAGCACGCCGGAGTGCGTTCTGCGATCGGTCTGGAAGGTGGAATAGAACCGGTAGCTACATTATTATCACCCTACCAGAGCCAGCGCGCAACTTCA
AACCTTAGCACGCCGGAGTGCGTTCTGCGATCGGTCTGGAGAACGCTATGATGGTTAACTACGATGAGCAGTAACTTTCGGAGAGCCAGCGCGCAACTTCA
AACCTTAGCACGCCGGAGTGCGTTCTGCGATCGGTCTGGATTCGGAGGGAAGATCTACATCAATTGGAGCATTGTTCCAGAGCCAGCGCGCAACTTCA
AACCTTAGCACGCCGGAGTGCGTTCTGCGATCGGTCTGGACGCGCTATAGCGAAACACAAAACCATTTCAGACAGCAGAGCCAGCGCGCAACTTCA
AACCTTAGCACGCCGGAGTGCGTTCTGCGATCGGTCTGGAAATAAACCAGCAGGAACCTGAACAGCTTAGAAAACGAGAAGAGCCAGCGCGCAACTTCA
AACCTTAGCACGCCGGAGTGCGTTCTGCGATCGGTCTGGATCCTCAGGTGTGTGTCTTCGAGGTTTGGACCGAACAGAGCCAGCGCGCAACTTCA
AACCTTAGCACGCCGGAGTGCGTTCTGCGATCGGTCTGGACGGATCCAACACATAATCAGGACAAATGATTGAAGCAACACAGAGCCAGCGCGCAACTTCA
AACCTTAGCACGCCGGAGTGCGTTCTGCGATCGGTCTGGAAACTCCTTCGCATTCCTAAGTTTGAAGGGGACTGAAGAGCCAGCGCGCAACTTCA
AACCTTAGCACGCCGGAGTGCGTTCTGCGATCGGTCTGGAAGCAGCTTGTAAAACGACCAATTGCAAAGCATACAACAAGAGCCAGCGCGCAACTTCA
AACCTTAGCACGCCGGAGTGCGTTCTGCGATCGGTCTGGATCTTGGGATAGTGAGATATAGGGACAAGAAACCCATCAACAAGAGCCAGCGCGCAACTTCA
AACCTTAGCACGCCGGAGTGCGTTCTGCGATCGGTCTGGATCGCCTATACTCTACAACTGACTAAAACGATAACGTAGGGGAGAGCCAGCGCGCAACTTCA
AACCTTAGCACGCCGGAGTGCGTTCTGCGATCGGTCTGGAAAGCTTAGGGCAAACAAACATGGACAGAAAATACTCTCACTAGAGCCAGCGCGCAACTTCA
AACCTTAGCACGCCGGAGTGCGTTCTGCGATCGGTCTGGAATACATAGATTTCTCATTTGGGACAGACCATGGCCAAAGGAGAGCCAGCGCGCAACTTCA
AACCTTAGCACGCCGGAGTGCGTTCTGCGATCGGTCTGGAAGAAACAGACTTCCCAATCTTATGTATCTGCTCTCAGTCCTAGAGCCAGCGCGCAACTTCA
AACCTTAGCACGCCGGAGTGCGTTCTGCGATCGGTCTGGAATCCACTGCACCAAACGTGTAAGACAGCTTTTGTCAGAGCCAGCGCGCAACTTCA
AACCTTAGCACGCCGGAGTGCGTTCTGCGATCGGTCTGGATCAATCAAGTACCCAACAAATACAGAGACAGACCCAAACAAAGAGCCAGCGCGCAACTTCA
AACCTTAGCACGCCGGAGTGCGTTCTGCGATCGGTCTGGAACAAACTCCACAAATTCCTAAGAGACCAGATTAGCTTTCCGAGAGCCAGCGCGCAACTTCA
AACCTTAGCACGCCGGAGTGCGTTCTGCGATCGGTCTGGATTATTATTGGGGTTTAGACCAATGCAATGCTGCTTTCTCCGAGAGCCAGCGCGCAACTTCA
AACCTTAGCACGCCGGAGTGCGTTCTGCGATCGGTCTGGAAGACTGAGCCTTCGCATCAGCAAATATGTCATTGCAGAGCCAGCGCGCAACTTCA
AACCTTAGCACGCCGGAGTGCGTTCTGCGATCGGTCTGGACACTTATCTCCTTCAACTTCGCCGTGCTTAGAAGCCAGAGCCAGCGCGCAACTTCA
AACCTTAGCACGCCGGAGTGCGTTCTGCGATCGGTCTGGACCGTGGCGGAAGAGGGAGACGAAACATCGCTTTTGAGAGCCAGCGCGCAACTTCA
AACCTTAGCACGCCGGAGTGCGTTCTGCGATCGGTCTGGAAACACGTTGTTACCCGACAAATCTGTAAACTTCCTATCCGAGAGCCAGCGCGCAACTTCA
AACCTTAGCACGCCGGAGTGCGTTCTGCGATCGGTCTGGACAATCTTCTTGGCCGTCTTTAGTTCCCCATCCTGCAGAGCCAGCGCGCAACTTCA
AACCTTAGCACGCCGGAGTGCGTTCTGCGATCGGTCTGGATTTTACGGGTTTGGTATCGGATTCTCCCAAGTCGAAGAGCCAGCGCGCAACTTCA
AACCTTAGCACGCCGGAGTGCGTTCTGCGATCGGTCTGGAAGTTGTCTTTATAAGCCAAAGCACGAACAGTAGGACGAAGAGCCAGCGCGCAACTTCA
AACCTTAGCACGCCGGAGTGCGTTCTGCGATCGGTCTGGAAGTTTGATCTCAGGTGGTGGAGCAAAGATGTTATGACCAGAGCCAGCGCGCAACTTCA
AACCTTAGCACGCCGGAGTGCGTTCTGCGATCGGTCTGGAAGTTCCTTACACTTCGCATCTGAGAATTGCTTGTTAAGCTAGAGCCAGCGCGCAACTTCA
AACCTTAGCACGCCGGAGTGCGTTCTGCGATCGGTCTGGATAGCATCAGATTGATACTCCAATGTACCACTAAGCTCACGTAGAGCCAGCGCGCAACTTCA
AACCTTAGCACGCCGGAGTGCGTTCTGCGATCGGTCTGGATCTTCTCCAAATGAAATGTGACTCATAATTGCTGCTGGTGGAGAGCCAGCGCGCAACTTCA
AACCTTAGCACGCCGGAGTGCGTTCTGCGATCGGTCTGGATCCAATTCTCTCAAGAAAGAGACAGACACAAACCTGGAAAGAGAGCCAGCGCGCAACTTCA
AACCTTAGCACGCCGGAGTGCGTTCTGCGATCGGTCTGGATTCTTGATTTGCCGTTTGTGGCGGAATTAGCACTTAGAGCCAGCGCGCAACTTCA
AACCTTAGCACGCCGGAGTGCGTTCTGCGATCGGTCTGGAAACGTCTGTTAACTTTACTAACGAAAGCACTAACTGCGGTAGAGCCAGCGCGCAACTTCA
AACCTTAGCACGCCGGAGTGCGTTCTGCGATCGGTCTGGAATAGGGTCAGTCCAAATAACGACAGGATCATCATCATCTGTAGAGCCAGCGCGCAACTTCA
AACCTTAGCACGCCGGAGTGCGTTCTGCGATCGGTCTGGAAAATCGTGAGATCTCTATCACTCACCTCTTGTTCAAGCTCTAGAGCCAGCGCGCAACTTCA
AACCTTAGCACGCCGGAGTGCGTTCTGCGATCGGTCTGGATGTAACTTGTCCTCCAAATACGACTTTGCTTATTCCATCCGAGAGCCAGCGCGCAACTTCA
AACCTTAGCACGCCGGAGTGCGTTCTGCGATCGGTCTGGAATCTGACGGCTAAGATTGTTTCCCTTCAAATTCGTAGATCGAGAGCCAGCGCGCAACTTCA
AACCTTAGCACGCCGGAGTGCGTTCTGCGATCGGTCTGGATTATCCAACGGCTGAGATTGTTTCCCTAAATTCGAATTCGTAGAGCCAGCGCGCAACTTCA
AACCTTAGCACGCCGGAGTGCGTTCTGCGATCGGTCTGGAAGATCGCGAAATTAACGGAATTAGTAAGTTACCTGGTGCGAGAGCCAGCGCGCAACTTCA
AACCTTAGCACGCCGGAGTGCGTTCTGCGATCGGTCTGGAGAGAAGATACGGCGGCGGGAGACTCAAACGGTTGAAGAGCCAGCGCGCAACTTCA
AACCTTAGCACGCCGGAGTGCGTTCTGCGATCGGTCTGGAGCCAAGTGAGTAGATCCGCCGTCGACATGTGTGGTAGAGCCAGCGCGCAACTTCA
AACCTTAGCACGCCGGAGTGCGTTCTGCGATCGGTCTGGAACTTCTTCTATAAAAGCTTCGAATGCAACAACAATGGCGACAGAGCCAGCGCGCAACTTCA
AACCTTAGCACGCCGGAGTGCGTTCTGCGATCGGTCTGGAAAAAGAGAGAGAGACGAAAAGAGTGGAGTGGTAGCTACTAGAGCCAGCGCGCAACTTCA
AACCTTAGCACGCCGGAGTGCGTTCTGCGATCGGTCTGGATATTATTCTATTGGCATGTGATTAGATTGGACAGGTGGCGGAGAGCCAGCGCGCAACTTCA
AACCTTAGCACGCCGGAGTGCGTTCTGCGATCGGTCTGGAATTTAACGCAGATAATGATTGGCATGCCTTGTTTGGAAGTAGAGCCAGCGCGCAACTTCA
AACCTTAGCACGCCGGAGTGCGTTCTGCGATCGGTCTGGAAACCATGATCAGATACATAAGTCCGAGTGAATTACGGGACGAGAGCCAGCGCGCAACTTCA
AACCTTAGCACGCCGGAGTGCGTTCTGCGATCGGTCTGGAAACCAAGATCGTAAAATTAACAGGCGTCAGAGATTTCGTCGAGAGCCAGCGCGCAACTTCA
AACCTTAGCACGCCGGAGTGCGTTCTGCGATCGGTCTGGAAACTCAGCTAAACATTTAGAAACCGTCGAGAACGCTGTAGAGCCAGCGCGCAACTTCA
AACCTTAGCACGCCGGAGTGCGTTCTGCGATCGGTCTGGAGAAGAAAACCACGCCATATTGCAAAATCACCAGTCGAAGAGCCAGCGCGCAACTTCA
AACCTTAGCACGCCGGAGTGCGTTCTGCGATCGGTCTGGATTAAATTTGTGCAACATAAAATTGCGATCGGTCCGCAATTGAGAGCCAGCGCGCAACTTCA
AACCTTAGCACGCCGGAGTGCGTTCTGCGATCGGTCTGGATTTTAGCTATGAGGAAAACTCATTGGTTTCCACATCGAGCTAGAGCCAGCGCGCAACTTCA
AACCTTAGCACGCCGGAGTGCGTTCTGCGATCGGTCTGGAACTAAGTTGGCGGGATTCTAATCCCCAGAAACTAAATCTCAAGAGCCAGCGCGCAACTTCA
AACCTTAGCACGCCGGAGTGCGTTCTGCGATCGGTCTGGAACAAGCTGGAAGTCTTCGAAGGAGCTGACAACCAAAGAGCCAGCGCGCAACTTCA
AACCTTAGCACGCCGGAGTGCGTTCTGCGATCGGTCTGGAAACTAATGGACGTGAAATGGTAAAAGGACCCAAATCTAGGCAGAGCCAGCGCGCAACTTCA
AACCTTAGCACGCCGGAGTGCGTTCTGCGATCGGTCTGGATTAGGTCGCCCAAACTGAATCATCACTACACCAATAATGAGAGAGCCAGCGCGCAACTTCA
AACCTTAGCACGCCGGAGTGCGTTCTGCGATCGGTCTGGAGCTTAGAGCCATCGCGGTAAAGGCCATGGAGGACTAGAGCCAGCGCGCAACTTCA
AACCTTAGCACGCCGGAGTGCGTTCTGCGATCGGTCTGGAAAATGAAACCAATCCACAGATCTCTCCACACAAGAAAACCAAGAGCCAGCGCGCAACTTCA
AACCTTAGCACGCCGGAGTGCGTTCTGCGATCGGTCTGGACGGAGACGAGGCACAAAACCTGCGGCAAGTTGAAGAGAGCCAGCGCGCAACTTCA
AACCTTAGCACGCCGGAGTGCGTTCTGCGATCGGTCTGGAAGATCGGTTCTATTTCTTGCAAATATTAGGGACCCCAAGTGAGAGCCAGCGCGCAACTTCA
AACCTTAGCACGCCGGAGTGCGTTCTGCGATCGGTCTGGAAGCGTCTCAACTGTGGATTTCCATAATTGGTCAGTAGTTAGAGCCAGCGCGCAACTTCA
AACCTTAGCACGCCGGAGTGCGTTCTGCGATCGGTCTGGACCCCATCTATACTCTGACGTTGCTTTAGAATCGCCAAGAGCCAGCGCGCAACTTCA
AACCTTAGCACGCCGGAGTGCGTTCTGCGATCGGTCTGGAAGTGACACATCAATATAAGAGGGAGAGCTCTATCTTTCCCCAGAGCCAGCGCGCAACTTCA
AACCTTAGCACGCCGGAGTGCGTTCTGCGATCGGTCTGGAATAAAGAAAATTTGTTGGGTCAGGTTAATTTGTCGGCAGGGAGAGCCAGCGCGCAACTTCA
AACCTTAGCACGCCGGAGTGCGTTCTGCGATCGGTCTGGAAGCACTTGCACTCCAAGCCATTAAAATTTTATCCCCAAGAGCCAGCGCGCAACTTCA
AACCTTAGCACGCCGGAGTGCGTTCTGCGATCGGTCTGGACATGAAGTTTACCAATGCTCCAAGCATAGCACGACCAGAGCCAGCGCGCAACTTCA
AACCTTAGCACGCCGGAGTGCGTTCTGCGATCGGTCTGGATTGTACGGTCCAATTACAGCGATCACTTTACGGATTAAAGCAGAGCCAGCGCGCAACTTCA
AACCTTAGCACGCCGGAGTGCGTTCTGCGATCGGTCTGGATAAAGACAGAAGCTTATTTAAGCAATGGATGCTTCCGTCCAAGAGCCAGCGCGCAACTTCA
AACCTTAGCACGCCGGAGTGCGTTCTGCGATCGGTCTGGAAATGAATCGTTTCTACCCCAAATCCAAGAGATTGCAGAACGAGAGCCAGCGCGCAACTTCA
AACCTTAGCACGCCGGAGTGCGTTCTGCGATCGGTCTGGAGGCCAAAACTGGTATTGATCAACACCTGGAGTGTGAGAGCCAGCGCGCAACTTCA
AACCTTAGCACGCCGGAGTGCGTTCTGCGATCGGTCTGGATGAGTAAATAGCTTGACTTGACAGATTTCAGGATGTGGGTGAGAGCCAGCGCGCAACTTCA
AACCTTAGCACGCCGGAGTGCGTTCTGCGATCGGTCTGGAGGTGTCGATCGACAATAGGGGTATTGTCGATCGACAGAGCCAGCGCGCAACTTCA
AACCTTAGCACGCCGGAGTGCGTTCTGCGATCGGTCTGGAACCGTTACTCTACAACTCCCATTTGTGAGCTAAGCGAGAGCCAGCGCGCAACTTCA
AACCTTAGCACGCCGGAGTGCGTTCTGCGATCGGTCTGGACAGTCGGAGGAGATGTGTCCTGGGTGGAGGCAATGAGAGCCAGCGCGCAACTTCA
AACCTTAGCACGCCGGAGTGCGTTCTGCGATCGGTCTGGAACTGATAGGCCTAATAAACTCTGTACCATCCATGCCAAACAGAGCCAGCGCGCAACTTCA
AACCTTAGCACGCCGGAGTGCGTTCTGCGATCGGTCTGGAAGCATGATGGCACTGATCTCCCATGTGAGCAGTTTAGAGCCAGCGCGCAACTTCA
AACCTTAGCACGCCGGAGTGCGTTCTGCGATCGGTCTGGACGTGGATAAGGAACAGGCGGCGTGTAGGCAGTCTCAGAGCCAGCGCGCAACTTCA
AACCTTAGCACGCCGGAGTGCGTTCTGCGATCGGTCTGGAATGGAATCGTTTGAGAAAACAGTGTTCCATATGGTGTCGAAGAGCCAGCGCGCAACTTCA
AACCTTAGCACGCCGGAGTGCGTTCTGCGATCGGTCTGGATCCTAGGGTTAGCATAAGGGTTTCCAGGAAGAAAGTCCAGAGCCAGCGCGCAACTTCA
AACCTTAGCACGCCGGAGTGCGTTCTGCGATCGGTCTGGAGGAGTGTAGCTCGAAGAACTCTCATTCCCTATAAACCGGAGAGCCAGCGCGCAACTTCA
AACCTTAGCACGCCGGAGTGCGTTCTGCGATCGGTCTGGAGGGGAGATTGTAACACCCCACTTCAACATTTAATAGGCTAGAGCCAGCGCGCAACTTCA
AACCTTAGCACGCCGGAGTGCGTTCTGCGATCGGTCTGGATGTTTTGGAAATATGAGGAAGCCCATTTAAAGCCTAGAGGCAGAGCCAGCGCGCAACTTCA
AACCTTAGCACGCCGGAGTGCGTTCTGCGATCGGTCTGGAATCAATGAGGGTTTTATCTCTGTGGGAGTCCTCATGTATGTAGAGCCAGCGCGCAACTTCA
AACCTTAGCACGCCGGAGTGCGTTCTGCGATCGGTCTGGAATATAAATACTTACATGCATCGCCGTCCTTGTCAAGCCGAGAGCCAGCGCGCAACTTCA
AACCTTAGCACGCCGGAGTGCGTTCTGCGATCGGTCTGGATATAAGGCGGGGCAGGTGTTACACCTCTGCCATTTAGAGCCAGCGCGCAACTTCA
AACCTTAGCACGCCGGAGTGCGTTCTGCGATCGGTCTGGAATCAGCCGGATACCTGGTGTTGAAGTAACCATTTCTAGAGCCAGCGCGCAACTTCA
AACCTTAGCACGCCGGAGTGCGTTCTGCGATCGGTCTGGAAGCGGCATTGAAAGCTTATTTCTCAGCTCCTAAGACTAGAGCCAGCGCGCAACTTCA
AACCTTAGCACGCCGGAGTGCGTTCTGCGATCGGTCTGGATTTGTTAACCATTGCTAATCTCTAAGTTTTGCGGTTGGTGCAGAGCCAGCGCGCAACTTCA
AACCTTAGCACGCCGGAGTGCGTTCTGCGATCGGTCTGGATTGAATTGTACCCAGCATTTGCTATTGATCTACTTGCAGGAAGAGCCAGCGCGCAACTTCA
AACCTTAGCACGCCGGAGTGCGTTCTGCGATCGGTCTGGAAATTTATATCAGATTCATCGCAAAACAACAACCTCGCGACGAGAGCCAGCGCGCAACTTCA
AACCTTAGCACGCCGGAGTGCGTTCTGCGATCGGTCTGGATGTTTTCCAATTTCAGAGGAAGCTATGTCAAAAGCGACATGAGAGCCAGCGCGCAACTTCA
AACCTTAGCACGCCGGAGTGCGTTCTGCGATCGGTCTGGAAGAATCAGGACGATGATTTCTGTACATTTGCTCAAGAAGCAAGAGCCAGCGCGCAACTTCA
AACCTTAGCACGCCGGAGTGCGTTCTGCGATCGGTCTGGAATCCTACTGGGTTTTCCCATGAAAATGTGTTTAACGAAGCAAGAGCCAGCGCGCAACTTCA
AACCTTAGCACGCCGGAGTGCGTTCTGCGATCGGTCTGGATTGACGAGATCAAAAGGAGCAAAGAGAATGATCAAGATGCAAGAGCCAGCGCGCAACTTCA
AACCTTAGCACGCCGGAGTGCGTTCTGCGATCGGTCTGGATAACACTTGCACTCCCAAGCTATTATAAAACTTTGTCCCCAAGAGCCAGCGCGCAACTTCA
AACCTTAGCACGCCGGAGTGCGTTCTGCGATCGGTCTGGAAAAAGAGCAACCCTCTACGTTCTTCTCTCTTCCTTTGTTCAGAGCCAGCGCGCAACTTCA
AACCTTAGCACGCCGGAGTGCGTTCTGCGATCGGTCTGGATTTTCCGGATTGATCGATATAAGTAGTAGGGTCTGCCTCAAGAGCCAGCGCGCAACTTCA
AACCTTAGCACGCCGGAGTGCGTTCTGCGATCGGTCTGGATGGTAAGCCATAATCTTGAAAGGGGTAATTACAAGTCCCACAGAGCCAGCGCGCAACTTCA
AACCTTAGCACGCCGGAGTGCGTTCTGCGATCGGTCTGGATATAAGCTTAAAATTTTCCATAGTAGTGTGGGGCACGTGCCAGAGCCAGCGCGCAACTTCA
AACCTTAGCACGCCGGAGTGCGTTCTGCGATCGGTCTGGAAACCATGTCATTACTGCAAATATGGAACCAAAGCAAAGCAAGAGCCAGCGCGCAACTTCA
AACCTTAGCACGCCGGAGTGCGTTCTGCGATCGGTCTGGATTTATTTGCACGATTAACTCATCTCCTTCGGCTAGACATCGAGAGCCAGCGCGCAACTTCA
AACCTTAGCACGCCGGAGTGCGTTCTGCGATCGGTCTGGAACACTTTAATTATACTCTCCACTCGTCTCTCGCCTCTCTTCAGAGCCAGCGCGCAACTTCA
AACCTTAGCACGCCGGAGTGCGTTCTGCGATCGGTCTGGATTTACGGTGTTTTCGACCATTTCTGTTAGGAATACCGTTCTAGAGCCAGCGCGCAACTTCA
AACCTTAGCACGCCGGAGTGCGTTCTGCGATCGGTCTGGAATTCCGGTTTATGTTAGTAAGAATTTGCGAGCTTCGACTCCAGAGCCAGCGCGCAACTTCA
AACCTTAGCACGCCGGAGTGCGTTCTGCGATCGGTCTGGATATCAGAAAGGATGTTGGACTTTGGTACATTAGGTGACGGCAGAGCCAGCGCGCAACTTCA
AACCTTAGCACGCCGGAGTGCGTTCTGCGATCGGTCTGGACCAGAAGCATGTGTCCGTGTCTGGCCCATGGAAAGAGAGCCAGCGCGCAACTTCA
AACCTTAGCACGCCGGAGTGCGTTCTGCGATCGGTCTGGAATAGTTGAGCGTGGAGAATGATTTCAACTACGTATTGGGTGAGAGCCAGCGCGCAACTTCA
AACCTTAGCACGCCGGAGTGCGTTCTGCGATCGGTCTGGAATTCTCTTCATAAGGCAGAGGAAAATGAGAGAGGAGAGTGGAGAGCCAGCGCGCAACTTCA
AACCTTAGCACGCCGGAGTGCGTTCTGCGATCGGTCTGGAAACATAAGTGGGGTTGTTGTTGAAGTTCAGTAGACAAAGCAAGAGCCAGCGCGCAACTTCA
AACCTTAGCACGCCGGAGTGCGTTCTGCGATCGGTCTGGAATGCTAAGTGTTGTGCATAGTGAAGAGGAAGTCCACAAGAGCCAGCGCGCAACTTCA
AACCTTAGCACGCCGGAGTGCGTTCTGCGATCGGTCTGGAAAAAGTGATAGAAGACTAGCTGAAACGACACATGCTAGGGTAGAGCCAGCGCGCAACTTCA
AACCTTAGCACGCCGGAGTGCGTTCTGCGATCGGTCTGGATACAAAACCCCAAAATAAGACCAAAACCTTATGCCAGGTCTAGAGCCAGCGCGCAACTTCA
AACCTTAGCACGCCGGAGTGCGTTCTGCGATCGGTCTGGAACTAACTAGTTGTAGTCAGCTATAGTGTTCCCGATGGTCACAGAGCCAGCGCGCAACTTCA
AACCTTAGCACGCCGGAGTGCGTTCTGCGATCGGTCTGGACCGGTAGTAACATGTGACACTTACAAATACTTCAGCATCCCAGAGCCAGCGCGCAACTTCA
AACCTTAGCACGCCGGAGTGCGTTCTGCGATCGGTCTGGATTAAGATCTAATTATGGGCTCCCGTCATGCAAATGAACACAAGAGCCAGCGCGCAACTTCA
AACCTTAGCACGCCGGAGTGCGTTCTGCGATCGGTCTGGAAAAAGAATTGTCACGGGATGATCTCTCTTGTCAATGGAAGTAGAGCCAGCGCGCAACTTCA
AACCTTAGCACGCCGGAGTGCGTTCTGCGATCGGTCTGGAACAATATGAAGCATTAGACAAGCAACTGAGAAGGTATGGGCAGAGCCAGCGCGCAACTTCA
AACCTTAGCACGCCGGAGTGCGTTCTGCGATCGGTCTGGAATAGGGTAAAGTAACAGCTGATGGTAAGAAACCCTCATGGTAGAGCCAGCGCGCAACTTCA
AACCTTAGCACGCCGGAGTGCGTTCTGCGATCGGTCTGGACCATAACAGGTTTTAACACATGTCTTGTCTTGTGATTGGCGAGAGCCAGCGCGCAACTTCA
AACCTTAGCACGCCGGAGTGCGTTCTGCGATCGGTCTGGAAACTGACTCAGATGAAAGGATAAATTTGAGGCCAAGAACCCAGAGCCAGCGCGCAACTTCA
AACCTTAGCACGCCGGAGTGCGTTCTGCGATCGGTCTGGATCGAACATGCCTTAGACTATCTATGTGGCACGAGTAATACAAGAGCCAGCGCGCAACTTCA
AACCTTAGCACGCCGGAGTGCGTTCTGCGATCGGTCTGGATAAGTTACATAGTCCCCATAATGACCCATCAAATGACACGCAGAGCCAGCGCGCAACTTCA
AACCTTAGCACGCCGGAGTGCGTTCTGCGATCGGTCTGGAAGAGTTACCGGAACTGATGGAAAAGCTCAATGATTCATCTCAGAGCCAGCGCGCAACTTCA
AACCTTAGCACGCCGGAGTGCGTTCTGCGATCGGTCTGGAGGTCGAACCAGGATTAAAGAGCTAGCTAGGGATAAGGCAGAGCCAGCGCGCAACTTCA
AACCTTAGCACGCCGGAGTGCGTTCTGCGATCGGTCTGGATTTTCTCAAAATCTCTCTAGGTAGTTGTCGTCGCAAACGGAGAGCCAGCGCGCAACTTCA
AACCTTAGCACGCCGGAGTGCGTTCTGCGATCGGTCTGGAAATATTCAGCGATATAGGCTTTCGTCACCATCTCTATGGCCAGAGCCAGCGCGCAACTTCA
AACCTTAGCACGCCGGAGTGCGTTCTGCGATCGGTCTGGATTCTGTGCATGTAAACCTGTTTTGAAGATGTCGTATCGAGTAGAGCCAGCGCGCAACTTCA
AACCTTAGCACGCCGGAGTGCGTTCTGCGATCGGTCTGGAAATATTCTCTGGCGTGGGCCATTTCAAATGATTCCAAAAGAGCCAGCGCGCAACTTCA
AACCTTAGCACGCCGGAGTGCGTTCTGCGATCGGTCTGGAATATCTTCATCGTGCCCTCAATATCTACCCAACTTGATCCCAGAGCCAGCGCGCAACTTCA
AACCTTAGCACGCCGGAGTGCGTTCTGCGATCGGTCTGGAAGTGTTAATCAAACTTTAACGTATTAGGACCGTCTGGCCTGAGAGCCAGCGCGCAACTTCA
AACCTTAGCACGCCGGAGTGCGTTCTGCGATCGGTCTGGACTTAAAACAAAGAAACACACCGTGTGGAATGACTTACCAGCAGAGCCAGCGCGCAACTTCA
AACCTTAGCACGCCGGAGTGCGTTCTGCGATCGGTCTGGAAACATATTCTGGAGGTGATTTCTCATATCAGCCACAAAGCCAGAGCCAGCGCGCAACTTCA
AACCTTAGCACGCCGGAGTGCGTTCTGCGATCGGTCTGGATTTTGTATATGGCACAACCTCGTGCCTTCTACGGAAGAGCCAGCGCGCAACTTCA
AACCTTAGCACGCCGGAGTGCGTTCTGCGATCGGTCTGGAAAATCCATTTCGAACGTCCTAGCTTCACTATACAATGTCCGAGAGCCAGCGCGCAACTTCA
AACCTTAGCACGCCGGAGTGCGTTCTGCGATCGGTCTGGAAGTAACGATGGAACAAAACACATTACACGTGTGAACTGTCCAGAGCCAGCGCGCAACTTCA
AACCTTAGCACGCCGGAGTGCGTTCTGCGATCGGTCTGGAAGACCAACGAACCAAATCCGAATTAGATTCTCTTCAAGACCAGAGCCAGCGCGCAACTTCA
AACCTTAGCACGCCGGAGTGCGTTCTGCGATCGGTCTGGAAACATGTGGAGAGAATCATATACCCCATTATGGGTCATCGTAGAGCCAGCGCGCAACTTCA
AACCTTAGCACGCCGGAGTGCGTTCTGCGATCGGTCTGGAAATTATTGGAATCTGTAGGGCAAATCCAGGGATCAACTGTAGAGCCAGCGCGCAACTTCA
AACCTTAGCACGCCGGAGTGCGTTCTGCGATCGGTCTGGAGTTGTAGTAGTAGTAGTACCTGAAGAGCCTTTGATCGGAGCAGAGCCAGCGCGCAACTTCA
AACCTTAGCACGCCGGAGTGCGTTCTGCGATCGGTCTGGAAGAGGAAATGTTATTATGAATCTCCGGTGGCTTTTCTGTCCAGAGCCAGCGCGCAACTTCA
AACCTTAGCACGCCGGAGTGCGTTCTGCGATCGGTCTGGAGGCGATCAAACTCCGAGAACTGCCTCATCATTAGCAGAGCCAGCGCGCAACTTCA
AACCTTAGCACGCCGGAGTGCGTTCTGCGATCGGTCTGGATGGTGGTTGTCATCATCAGCCGTAGGATGGTGATTAGAGCCAGCGCGCAACTTCA
AACCTTAGCACGCCGGAGTGCGTTCTGCGATCGGTCTGGATTGTTGTAATGCTCCAAGATTCATCGAGTCAAGGTCGTAGAGCCAGCGCGCAACTTCA
AACCTTAGCACGCCGGAGTGCGTTCTGCGATCGGTCTGGATAAAAGAGACTGGAACGTAGAAACTTGGTGAGTTTGAGGGAAGAGCCAGCGCGCAACTTCA
AACCTTAGCACGCCGGAGTGCGTTCTGCGATCGGTCTGGAGAGGTAGATCAGGAAACGTCATGGAAGTAGTTGTGTGGAGAGCCAGCGCGCAACTTCA
AACCTTAGCACGCCGGAGTGCGTTCTGCGATCGGTCTGGATTGAGGGATAGGACGAAAAGGGTTATAAGTAAGAGGATCGGAGAGCCAGCGCGCAACTTCA
AACCTTAGCACGCCGGAGTGCGTTCTGCGATCGGTCTGGAAAGGAGATCGGAAAATATCGAAGCGGCGAGTAGTGAGAGCCAGCGCGCAACTTCA
AACCTTAGCACGCCGGAGTGCGTTCTGCGATCGGTCTGGAGAGGAGAAAGGGTGAGAGAAAGGAGAGGCAGGGACAGAGCCAGCGCGCAACTTCA
AACCTTAGCACGCCGGAGTGCGTTCTGCGATCGGTCTGGAGTCGGTGGTGAGAACAGTTGTAGGAGCTCTTCTTGAGAGCCAGCGCGCAACTTCA
AACCTTAGCACGCCGGAGTGCGTTCTGCGATCGGTCTGGAAAGCTCTTGTTCGTTTTCTAGGGTTTCGGGAAGAAGAAGAGCCAGCGCGCAACTTCA
AACCTTAGCACGCCGGAGTGCGTTCTGCGATCGGTCTGGATTGGTTAAGAATGTCGTCGGAGATGAGATTGTTGACAAAGTAGAGCCAGCGCGCAACTTCA
AACCTTAGCACGCCGGAGTGCGTTCTGCGATCGGTCTGGAGGGTTGTTGGGTCACCGTAGTAGGTGGAGGAAGACAGAGCCAGCGCGCAACTTCA
AACCTTAGCACGCCGGAGTGCGTTCTGCGATCGGTCTGGAGGTGGTGGTTGGAAGGGTGGGAGGAAGAAAGAGGAAGAGCCAGCGCGCAACTTCA
AACCTTAGCACGCCGGAGTGCGTTCTGCGATCGGTCTGGAGTGATCTTGTGGAGCACCAGTTGATGAAGACTCGTAGAGCCAGCGCGCAACTTCA
AACCTTAGCACGCCGGAGTGCGTTCTGCGATCGGTCTGGAGATCATCGCTCGAAGATTGTAAGCTTCCACTGTTACAAGAAGAGCCAGCGCGCAACTTCA
AACCTTAGCACGCCGGAGTGCGTTCTGCGATCGGTCTGGAGGTGAATCTAGGGTTTTGAGAAATGAAGTGTATGGGAGAGGAGAGCCAGCGCGCAACTTCA
AACCTTAGCACGCCGGAGTGCGTTCTGCGATCGGTCTGGATTTTACTTAAAGAGGTTGAAGGGAGAGGTATGGTGTCGCAGAGCCAGCGCGCAACTTCA
AACCTTAGCACGCCGGAGTGCGTTCTGCGATCGGTCTGGACATTGATGGAGAGAGATAGAGAGGAGGCGGTGGCTAGAGCCAGCGCGCAACTTCA
AACCTTAGCACGCCGGAGTGCGTTCTGCGATCGGTCTGGAGGCGAAGAGTCAAACTCAATATGAAAGCGAAAACGAGAGAGAGCCAGCGCGCAACTTCA
AACCTTAGCACGCCGGAGTGCGTTCTGCGATCGGTCTGGAAGTGGGGATGTGACGAATGTGAAAAGATAGATAGTGTTGGAGAGCCAGCGCGCAACTTCA
AACCTTAGCACGCCGGAGTGCGTTCTGCGATCGGTCTGGATAATTTTGTTTTAAATGCGGAGGGATATGCTTTGAACCCGGAGAGCCAGCGCGCAACTTCA
AACCTTAGCACGCCGGAGTGCGTTCTGCGATCGGTCTGGAAATCATTTCTAACAGCAGATGATGGCTCTTCAAAGCTGTGAAGAGCCAGCGCGCAACTTCA
AACCTTAGCACGCCGGAGTGCGTTCTGCGATCGGTCTGGAATTGGCACATTGAAATGAAAACTCTCCAACTTACAGCTCCAGAGCCAGCGCGCAACTTCA
AACCTTAGCACGCCGGAGTGCGTTCTGCGATCGGTCTGGAACATCTGCTACTGATTCTACAATTGGGCTGCTGGGAGAGCCAGCGCGCAACTTCA
AACCTTAGCACGCCGGAGTGCGTTCTGCGATCGGTCTGGAACTTATGTGGGCTGAACATAACATTTTGGATCTGGTTCAGTAGAGCCAGCGCGCAACTTCA
AACCTTAGCACGCCGGAGTGCGTTCTGCGATCGGTCTGGATTTTATGTGGGTTTTCACTTGAAAACTAGGCGAGCAAGTCAGAGCCAGCGCGCAACTTCA
AACCTTAGCACGCCGGAGTGCGTTCTGCGATCGGTCTGGATGCATTAATAGATCCGATTAACCCCGTTAGCAGACGTTAGAGCCAGCGCGCAACTTCA
AACCTTAGCACGCCGGAGTGCGTTCTGCGATCGGTCTGGAAATGAATTCTGTTAAAACCGAAAACGGCGTCGTTTTGTACTAGAGCCAGCGCGCAACTTCA
AACCTTAGCACGCCGGAGTGCGTTCTGCGATCGGTCTGGATTTTCAAGGCCGCCATCTTCACACCTCTCGCCATGAGAGCCAGCGCGCAACTTCA
AACCTTAGCACGCCGGAGTGCGTTCTGCGATCGGTCTGGAAACATGATGAATGTCTCAACGCTCATAAGCAACAACTACCTAGAGCCAGCGCGCAACTTCA
AACCTTAGCACGCCGGAGTGCGTTCTGCGATCGGTCTGGACATGTGGAGCTTACAAGTTCACGCCCACCTTGACGAGAGCCAGCGCGCAACTTCA
AACCTTAGCACGCCGGAGTGCGTTCTGCGATCGGTCTGGAGACATGGCCTTGATGGTCACCTCGACGGATCGATCAGAGCCAGCGCGCAACTTCA
AACCTTAGCACGCCGGAGTGCGTTCTGCGATCGGTCTGGAAACATCCCTCCACCCACGATTACATCAAATGGTGTAGAGCCAGCGCGCAACTTCA
AACCTTAGCACGCCGGAGTGCGTTCTGCGATCGGTCTGGATCAGAGAATCTGCAGTTCACCAAGTATAAAAGCCAAGACAAAGAGCCAGCGCGCAACTTCA
AACCTTAGCACGCCGGAGTGCGTTCTGCGATCGGTCTGGAAATCTCATTGGAGAAATCTCAACAAATCTCCAACCCTTGGTAGAGCCAGCGCGCAACTTCA
AACCTTAGCACGCCGGAGTGCGTTCTGCGATCGGTCTGGAGTCACGCACGACCACCGCCAATGAGATCTAGACCAAGAGCCAGCGCGCAACTTCA
AACCTTAGCACGCCGGAGTGCGTTCTGCGATCGGTCTGGAAGCTCTCTGACACTTATGCGAAACCGAGTCGCATCAGAGCCAGCGCGCAACTTCA
AACCTTAGCACGCCGGAGTGCGTTCTGCGATCGGTCTGGACATCTCCAACAGATTAGAAGGCAAATCACAAGCTGGACAAGAGCCAGCGCGCAACTTCA
AACCTTAGCACGCCGGAGTGCGTTCTGCGATCGGTCTGGATGAGTACATGAATGGTCTCACGATACGATAGGATGAGATGGAGAGCCAGCGCGCAACTTCA
AACCTTAGCACGCCGGAGTGCGTTCTGCGATCGGTCTGGATCATGAGAGATTACTGAATCATGAAGGGAGACTCCTCACTGAGAGCCAGCGCGCAACTTCA
AACCTTAGCACGCCGGAGTGCGTTCTGCGATCGGTCTGGATTGCTACACAACCAACCAATTTTCCAGTCTCTGCTCAGAGCCAGCGCGCAACTTCA
AACCTTAGCACGCCGGAGTGCGTTCTGCGATCGGTCTGGAAACACAACAACAATAACAACCGCTACAACAACAATGGATGAAGAGCCAGCGCGCAACTTCA
AACCTTAGCACGCCGGAGTGCGTTCTGCGATCGGTCTGGACGCTCTAACAACAACAACAACTCCAACTGGCAACCAGAGCCAGCGCGCAACTTCA
AACCTTAGCACGCCGGAGTGCGTTCTGCGATCGGTCTGGAATCTCAGTCCCAAAACAACAGTCGTTCTGACACCCAGAGCCAGCGCGCAACTTCA
AACCTTAGCACGCCGGAGTGCGTTCTGCGATCGGTCTGGAGTGTATCGAAGCCGTTCTTAGGCAAATGTCAGTTTTGAAGAGAGCCAGCGCGCAACTTCA
AACCTTAGCACGCCGGAGTGCGTTCTGCGATCGGTCTGGACCCCAACTCAATCACTTCAGTCCATGTCGTCTCTGAGAGCCAGCGCGCAACTTCA
AACCTTAGCACGCCGGAGTGCGTTCTGCGATCGGTCTGGATCTCTTACCAATCCGTTCAAGCCCTCGCAACCACGAGAGCCAGCGCGCAACTTCA
AACCTTAGCACGCCGGAGTGCGTTCTGCGATCGGTCTGGATGCCAATCTCGCAGTTGGTTCATCTTACGCGACCAAGAGCCAGCGCGCAACTTCA
AACCTTAGCACGCCGGAGTGCGTTCTGCGATCGGTCTGGACCCGTGGCTCCTTGACTCAAGTGCAACACACCATCAGAGCCAGCGCGCAACTTCA
AACCTTAGCACGCCGGAGTGCGTTCTGCGATCGGTCTGGAAACATCTGATCTCAACAACTTAGCTCTTCACCAGCCAAGAGCCAGCGCGCAACTTCA
AACCTTAGCACGCCGGAGTGCGTTCTGCGATCGGTCTGGATCGAACATGACCATCTCTCATACGAGTTCCACTCTCAAGAGCCAGCGCGCAACTTCA
AACCTTAGCACGCCGGAGTGCGTTCTGCGATCGGTCTGGATTTTCCAGCTTCATTTCAGGTGAAAGATCTCAGTACGAGGAGAGCCAGCGCGCAACTTCA
AACCTTAGCACGCCGGAGTGCGTTCTGCGATCGGTCTGGAAAAATGAACTGTACGAATGACCGATGTCATCTCCTCAAGCAGAGCCAGCGCGCAACTTCA
AACCTTAGCACGCCGGAGTGCGTTCTGCGATCGGTCTGGATGTTGCGATGGTGTCGTCTGTTGGTCCAAAACCAAAGAGCCAGCGCGCAACTTCA
AACCTTAGCACGCCGGAGTGCGTTCTGCGATCGGTCTGGAAATTACCTTTTACTAAAACCTTCATTGCCTCCACACGACCTAGAGCCAGCGCGCAACTTCA
AACCTTAGCACGCCGGAGTGCGTTCTGCGATCGGTCTGGATGTACCGATGTTTGGACATCACCAAACAATTACTTTGTCCTAGAGCCAGCGCGCAACTTCA
AACCTTAGCACGCCGGAGTGCGTTCTGCGATCGGTCTGGAATCATTTCACTCGTTACTCTTGGTTATATCCTCTGCAACGCAGAGCCAGCGCGCAACTTCA
AACCTTAGCACGCCGGAGTGCGTTCTGCGATCGGTCTGGAAAAACCTCGTTGAAAACCGATTCCAATGCCGAATTGGAGAGCCAGCGCGCAACTTCA
AACCTTAGCACGCCGGAGTGCGTTCTGCGATCGGTCTGGATAAGACAATGGAGGTGAATATATCGCACTTCGTAGCTTCCTAGAGCCAGCGCGCAACTTCA
AACCTTAGCACGCCGGAGTGCGTTCTGCGATCGGTCTGGACACAGCTCAAGGCATCTCACATCTTACCTCACTGCAGAGCCAGCGCGCAACTTCA
AACCTTAGCACGCCGGAGTGCGTTCTGCGATCGGTCTGGACACCCCGGAACACAACAGCCTCGCTAAACGCAAACAGAGCCAGCGCGCAACTTCA
AACCTTAGCACGCCGGAGTGCGTTCTGCGATCGGTCTGGAATATGCATATCGTCGAGACATGCCTTACACTTATGTCAACGAGAGCCAGCGCGCAACTTCA
AACCTTAGCACGCCGGAGTGCGTTCTGCGATCGGTCTGGAGCTTCTGATCCTCTCGCCTTTTGGCCCTATGCTTTAGAGCCAGCGCGCAACTTCA
AACCTTAGCACGCCGGAGTGCGTTCTGCGATCGGTCTGGATATTTCATCAATCGCATGCCTACATCAGTCCTCTCTATGCAAGAGCCAGCGCGCAACTTCA
AACCTTAGCACGCCGGAGTGCGTTCTGCGATCGGTCTGGATTTGAGAAGCTATTTGGGACAACACCAAATTATGGGAAGCTAGAGCCAGCGCGCAACTTCA
AACCTTAGCACGCCGGAGTGCGTTCTGCGATCGGTCTGGATAGAGTGTTTGGCTGCCTCTGTTTCCCTTGATTACAAGAGCCAGCGCGCAACTTCA
AACCTTAGCACGCCGGAGTGCGTTCTGCGATCGGTCTGGAAAAAGCTTCAAGCTCTGTCTCAACGGTGTGTTTTCCAGAGCCAGCGCGCAACTTCA
AACCTTAGCACGCCGGAGTGCGTTCTGCGATCGGTCTGGAAAAATGTTTCCAGTCTGTCCAACGCTACACCTCATGGAGAGCCAGCGCGCAACTTCA
AACCTTAGCACGCCGGAGTGCGTTCTGCGATCGGTCTGGATGCAAGAAGAAACCGTCAATTCTGAATCTCCATCAGCAAGAGCCAGCGCGCAACTTCA
AACCTTAGCACGCCGGAGTGCGTTCTGCGATCGGTCTGGACCTGTCGTCTCACCTATACAACCTGAAATACCAATTGGCAGAGCCAGCGCGCAACTTCA
AACCTTAGCACGCCGGAGTGCGTTCTGCGATCGGTCTGGACACACACCGGTTACATTGCCACCGTCGTAAGCTGAAGAGCCAGCGCGCAACTTCA
AACCTTAGCACGCCGGAGTGCGTTCTGCGATCGGTCTGGAGTCGTGAGCTGCTTCCTCGTCGTCACCTTCGTCTTAGAGCCAGCGCGCAACTTCA
AACCTTAGCACGCCGGAGTGCGTTCTGCGATCGGTCTGGAAGACAACCAAATCTTAGAAAATTTGGGCCCAACTCAAACAGAGAGCCAGCGCGCAACTTCA
AACCTTAGCACGCCGGAGTGCGTTCTGCGATCGGTCTGGAGCCCAACAACCACTTCTCAGTTAAATCCGGCCCGAAGAGCCAGCGCGCAACTTCA
AACCTTAGCACGCCGGAGTGCGTTCTGCGATCGGTCTGGAAAACAGCTCCTAGCCCACATCAACACAAGCCCGAAAGAGCCAGCGCGCAACTTCA
AACCTTAGCACGCCGGAGTGCGTTCTGCGATCGGTCTGGATCAAAACAGAGAAGAAATGCTCACCTCGTCTTCTTCACGAGAGCCAGCGCGCAACTTCA
AACCTTAGCACGCCGGAGTGCGTTCTGCGATCGGTCTGGAACAAATCAGAGAGACATCACTGTCGCTCAGCTCTCAGAGCCAGCGCGCAACTTCA
AACCTTAGCACGCCGGAGTGCGTTCTGCGATCGGTCTGGAACGCTCTGACCTTCACCTCTCTCCGTCGCCGAATAAGAGCCAGCGCGCAACTTCA
AACCTTAGCACGCCGGAGTGCGTTCTGCGATCGGTCTGGAAAAACTCTTCTTCCTCATCTACCTCTTAGCCCACTACTCCAGAGCCAGCGCGCAACTTCA
AACCTTAGCACGCCGGAGTGCGTTCTGCGATCGGTCTGGAAAAATGGATTGACACCCACAATCCAGCAAATTCCTCCAGAGCCAGCGCGCAACTTCA
AACCTTAGCACGCCGGAGTGCGTTCTGCGATCGGTCTGGAACGTATTGAGCCCAATGTTCCACCCCAACATGAGTAGAGCCAGCGCGCAACTTCA
AACCTTAGCACGCCGGAGTGCGTTCTGCGATCGGTCTGGATACGAGTCATAACTCAGCCACAACCACCAACAGATAGAGCCAGCGCGCAACTTCA
AACCTTAGCACGCCGGAGTGCGTTCTGCGATCGGTCTGGAGCAACAACATCACACCAAGTCGTGTCTCATCAATCAAGAGCCAGCGCGCAACTTCA
AACCTTAGCACGCCGGAGTGCGTTCTGCGATCGGTCTGGACATAACCAAAACGATCAACCTTCAGAAAATGTCCCCAACAAGAGCCAGCGCGCAACTTCA
AACCTTAGCACGCCGGAGTGCGTTCTGCGATCGGTCTGGAAATTTAATCTCATTGTTTCAGGTCCACCATCGAAGGAACCTAGAGCCAGCGCGCAACTTCA
AACCTTAGCACGCCGGAGTGCGTTCTGCGATCGGTCTGGAACAACAATCAAGCAAGCTCTCAAAGACCAAAACTGGAAGAGCCAGCGCGCAACTTCA
AACCTTAGCACGCCGGAGTGCGTTCTGCGATCGGTCTGGAGTCGTGGGTGCTCATCCGAATTTGATGCTCTAACAAGAGCCAGCGCGCAACTTCA
AACCTTAGCACGCCGGAGTGCGTTCTGCGATCGGTCTGGAATACACCAAACATGGGATTTGGTACCTCCAGCCTCAGAGCCAGCGCGCAACTTCA
AACCTTAGCACGCCGGAGTGCGTTCTGCGATCGGTCTGGAAATGTGTCTTCACGACAAAATATTTCTCCAATGGCGTCTTGAGAGCCAGCGCGCAACTTCA
AACCTTAGCACGCCGGAGTGCGTTCTGCGATCGGTCTGGAGAGAGATATAAAGTGCGCCTTGTTGCCAAGGTTTCCAGAGCCAGCGCGCAACTTCA
AACCTTAGCACGCCGGAGTGCGTTCTGCGATCGGTCTGGAACCAACAATACTGGAAAGACTATGCTGAAACATTCAGTCCGAGAGCCAGCGCGCAACTTCA
AACCTTAGCACGCCGGAGTGCGTTCTGCGATCGGTCTGGAGTAATTAAGTCCACAACCATCCGTCTTGTTCTCGATGTCGAGAGCCAGCGCGCAACTTCA
AACCTTAGCACGCCGGAGTGCGTTCTGCGATCGGTCTGGACAACTGCAAAAGCATGGCAACTTAAACAGTTGGATGTCAGAGCCAGCGCGCAACTTCA
AACCTTAGCACGCCGGAGTGCGTTCTGCGATCGGTCTGGAAACAATGCTTTTCTCCAAGGCAAACTCACCGAAGAAGAGCCAGCGCGCAACTTCA
AACCTTAGCACGCCGGAGTGCGTTCTGCGATCGGTCTGGATATATGTCACAACCACCTGGGTTTATTGACATTGATAGGCCAGAGCCAGCGCGCAACTTCA
AACCTTAGCACGCCGGAGTGCGTTCTGCGATCGGTCTGGATTGCCGATTGAAGAAACCAATATATGGGCTTAAACAAGCACAGAGCCAGCGCGCAACTTCA
AACCTTAGCACGCCGGAGTGCGTTCTGCGATCGGTCTGGATTTACTATGTTCTGGCTTTGTCAACTCTGTGGCAAATACGTAGAGCCAGCGCGCAACTTCA
AACCTTAGCACGCCGGAGTGCGTTCTGCGATCGGTCTGGATTGTACGTTGACGACATTATTGTCACTAGGAACAACAACGTAGAGCCAGCGCGCAACTTCA
AACCTTAGCACGCCGGAGTGCGTTCTGCGATCGGTCTGGATTTTCCTCGTTTGTAGAACGCTTCTCGATCAAAGATCTGTAGAGCCAGCGCGCAACTTCA
AACCTTAGCACGCCGGAGTGCGTTCTGCGATCGGTCTGGACGGATCTCCATTCCTTTCTTGGAATCGAGGTAAACCAAGAGCCAGCGCGCAACTTCA
AACCTTAGCACGCCGGAGTGCGTTCTGCGATCGGTCTGGATCTTCTTATTAAGCACAATATGCTTGACGCCAAACCAGTCAAGAGCCAGCGCGCAACTTCA
AACCTTAGCACGCCGGAGTGCGTTCTGCGATCGGTCTGGACTACGCCATTACCAACCTCACCTCAACTCATACTTGAAGAGCCAGCGCGCAACTTCA
AACCTTAGCACGCCGGAGTGCGTTCTGCGATCGGTCTGGACAGTGGTGATCCTCTCCCTAACGCTTCCCAATATCAGAGCCAGCGCGCAACTTCA
AACCTTAGCACGCCGGAGTGCGTTCTGCGATCGGTCTGGAGTTCTATTGTCGGCAGCCTCCAATATATCTCCTTCACACAGAGCCAGCGCGCAACTTCA
AACCTTAGCACGCCGGAGTGCGTTCTGCGATCGGTCTGGATTATCACAGTTTGTCCATAAGCCAACACATGAACTCTTGCAAGAGCCAGCGCGCAACTTCA
AACCTTAGCACGCCGGAGTGCGTTCTGCGATCGGTCTGGAGGCCGCGAAACGAGTACTCCGATATCTAGCTGGCAAGAGCCAGCGCGCAACTTCA
AACCTTAGCACGCCGGAGTGCGTTCTGCGATCGGTCTGGATTTTACATGCCTCCTCTCCCATGACTCTTCATGCAAGAGCCAGCGCGCAACTTCA
AACCTTAGCACGCCGGAGTGCGTTCTGCGATCGGTCTGGATGGGTATATCATCTATCTTGGCTCTAACCCGATTTCTTGGTAGAGCCAGCGCGCAACTTCA
AACCTTAGCACGCCGGAGTGCGTTCTGCGATCGGTCTGGACCTCACGCAAACAACGAGGTGTTGCAAGATCTTCAAGAGCCAGCGCGCAACTTCA
AACCTTAGCACGCCGGAGTGCGTTCTGCGATCGGTCTGGATTCGAGTCAGAATATTGAGCTGTTGCCAATTGTGCTGAGAGCCAGCGCGCAACTTCA
AACCTTAGCACGCCGGAGTGCGTTCTGCGATCGGTCTGGATTTACTCTATGAACTCAAAATTCCGTTGCCAATAGCTCCGGAGAGCCAGCGCGCAACTTCA
AACCTTAGCACGCCGGAGTGCGTTCTGCGATCGGTCTGGATTGGAGCAACATATCTTTGTGTGAACCCGAGTTTCTATTCCAGAGCCAGCGCGCAACTTCA
AACCTTAGCACGCCGGAGTGCGTTCTGCGATCGGTCTGGATCACTTTGTACGAAATCAAATCCAAGATGGCTTGCTACAGAAGAGCCAGCGCGCAACTTCA
AACCTTAGCACGCCGGAGTGCGTTCTGCGATCGGTCTGGATCTTTCATGTCTCTACCAACGTTCAATTGGCGGATACTAGAGCCAGCGCGCAACTTCA
AACCTTAGCACGCCGGAGTGCGTTCTGCGATCGGTCTGGACTAACCAAACCACTACCGAGAACACGTTTCCAACATGAGAGCCAGCGCGCAACTTCA
AACCTTAGCACGCCGGAGTGCGTTCTGCGATCGGTCTGGACATGTCGCAAGATTGGTGTTATTCAAGTACCTCCATCTTGAAGAGCCAGCGCGCAACTTCA
AACCTTAGCACGCCGGAGTGCGTTCTGCGATCGGTCTGGAAATTCTCAAATTTGTGTGGTAATTAGCAGAGACGAGTCGCCAGAGCCAGCGCGCAACTTCA
AACCTTAGCACGCCGGAGTGCGTTCTGCGATCGGTCTGGAATCCTTAATATCTCTCTCCGAACTGAAGAGACAAAGCACCAAGAGCCAGCGCGCAACTTCA
AACCTTAGCACGCCGGAGTGCGTTCTGCGATCGGTCTGGACTCTCTTCTGAAAGCCGCGGTCGGATTCCCTTTCAAGAGCCAGCGCGCAACTTCA
AACCTTAGCACGCCGGAGTGCGTTCTGCGATCGGTCTGGAACCCTTGTGTATTCTTCACATTTACTCTAAGCTCAGCACCAGAGCCAGCGCGCAACTTCA
AACCTTAGCACGCCGGAGTGCGTTCTGCGATCGGTCTGGATAGGAATCATACTTAGCTCGACAATGTTTCTAGCTGCACCAAGAGCCAGCGCGCAACTTCA
AACCTTAGCACGCCGGAGTGCGTTCTGCGATCGGTCTGGAAGCTCTCCCTTAGTGTAGCGAACATAGTTAGGACCTAGAGCCAGCGCGCAACTTCA
AACCTTAGCACGCCGGAGTGCGTTCTGCGATCGGTCTGGAAAAAGCATCATAGCCTGGTAGATCACCTACACATCATAGCAAGAGCCAGCGCGCAACTTCA
AACCTTAGCACGCCGGAGTGCGTTCTGCGATCGGTCTGGATGGAAAACTAGACCTGGTGGTTGCGGTTTACCGGGAGAGCCAGCGCGCAACTTCA
AACCTTAGCACGCCGGAGTGCGTTCTGCGATCGGTCTGGATTTTAAGGTTAGTTGGTGGCGGTTGAAGAGTGGAGAAGAGCCAGCGCGCAACTTCA
AACCTTAGCACGCCGGAGTGCGTTCTGCGATCGGTCTGGATCCTCTCTCCAACAATAGCTCCATTCACAAACTTAGTGTTGAGAGCCAGCGCGCAACTTCA
AACCTTAGCACGCCGGAGTGCGTTCTGCGATCGGTCTGGATGTGTTATGTTACCTTGTAGAAATGCTACACGATCGATGCCAGAGCCAGCGCGCAACTTCA
AACCTTAGCACGCCGGAGTGCGTTCTGCGATCGGTCTGGAACCACTGAGAGTTGTTGGAGATCCATTAACATTGATTGCTAGAGCCAGCGCGCAACTTCA
AACCTTAGCACGCCGGAGTGCGTTCTGCGATCGGTCTGGATTTACTCTGACGTGTGAAGTCATGTGCGTAAAACAAACAACAGAGCCAGCGCGCAACTTCA
AACCTTAGCACGCCGGAGTGCGTTCTGCGATCGGTCTGGAATCAAGATTGGTGCCACTGCTTCCTCAAATCCAGGAGAGCCAGCGCGCAACTTCA
AACCTTAGCACGCCGGAGTGCGTTCTGCGATCGGTCTGGATAAGACCCTTGATGTTTGGATGTTCGAAAGAAATAGTCCCGAGAGCCAGCGCGCAACTTCA
AACCTTAGCACGCCGGAGTGCGTTCTGCGATCGGTCTGGAACATATACAACAACACAAACCAATGAAGGATATCCTCCGGGAGAGCCAGCGCGCAACTTCA
AACCTTAGCACGCCGGAGTGCGTTCTGCGATCGGTCTGGAATCAGGAACAATACTCCGATCTGCACTACCTTCTACTGAAGAGCCAGCGCGCAACTTCA
AACCTTAGCACGCCGGAGTGCGTTCTGCGATCGGTCTGGATTGATCTGTCTCTTGAAGCTTGACCTCAACAATTACACCTCAGAGCCAGCGCGCAACTTCA
AACCTTAGCACGCCGGAGTGCGTTCTGCGATCGGTCTGGATTGAGAACAAGCCTAAAGAGTGAATGTTCCTAACAGCTTCGAGAGCCAGCGCGCAACTTCA
AACCTTAGCACGCCGGAGTGCGTTCTGCGATCGGTCTGGATGCACAACTTTTATGTTGAGCACATGACCTGGACGAGAGCCAGCGCGCAACTTCA
AACCTTAGCACGCCGGAGTGCGTTCTGCGATCGGTCTGGAAGCTCTCAAGAGACATTACATGTCTTGGAATTTGTATGCGCAGAGCCAGCGCGCAACTTCA
AACCTTAGCACGCCGGAGTGCGTTCTGCGATCGGTCTGGAAAAACTCACAACATTAGCAAAACTATACCCTTGGTCTGGGTAGAGCCAGCGCGCAACTTCA
AACCTTAGCACGCCGGAGTGCGTTCTGCGATCGGTCTGGACATTTAAGAACTCGTTCCTTAACCTTATGCAAAAGCCTCGCAGAGCCAGCGCGCAACTTCA
AACCTTAGCACGCCGGAGTGCGTTCTGCGATCGGTCTGGACTTAAACTCCTTGATCTCTTAGCATATGCATTGCCTCTCGCAGAGCCAGCGCGCAACTTCA
AACCTTAGCACGCCGGAGTGCGTTCTGCGATCGGTCTGGATGAATCGATCCCGAAAGCAAACAAGGCCTAGCCTTAGAGCCAGCGCGCAACTTCA
AACCTTAGCACGCCGGAGTGCGTTCTGCGATCGGTCTGGACTCAATCCTCTGCTTGTATTCCTTCTCCTGACTTCCCAGAGCCAGCGCGCAACTTCA
AACCTTAGCACGCCGGAGTGCGTTCTGCGATCGGTCTGGATCTGTCATGACTGAATCAATCTTTACCGGTTTAGGTTGTGCAGAGCCAGCGCGCAACTTCA
AACCTTAGCACGCCGGAGTGCGTTCTGCGATCGGTCTGGATATGCATTGGAATCTCTCTATGGCTTGTCAAATGCTCTCTGAGAGCCAGCGCGCAACTTCA
AACCTTAGCACGCCGGAGTGCGTTCTGCGATCGGTCTGGACAAAAGAGATTGTAACAACTAGGGTTCCGTCAGGCTTTGTAGAGCCAGCGCGCAACTTCA
AACCTTAGCACGCCGGAGTGCGTTCTGCGATCGGTCTGGAAATCGATACCATCTCGAAGAAAGAATCCTCTGTTTCAACGGAGAGCCAGCGCGCAACTTCA
AACCTTAGCACGCCGGAGTGCGTTCTGCGATCGGTCTGGATCAAACAAGAGATGGAAGAGAGTCAACACCTCTCTCCTAGAGCCAGCGCGCAACTTCA
AACCTTAGCACGCCGGAGTGCGTTCTGCGATCGGTCTGGATCTTAAGCCCCTGTCCTGCTCCTTAGTTTCCAGGAAGAGCCAGCGCGCAACTTCA
AACCTTAGCACGCCGGAGTGCGTTCTGCGATCGGTCTGGACGCCGCTACCCATCGCTGAGAGACAGAACAGAGACAGAGCCAGCGCGCAACTTCA
AACCTTAGCACGCCGGAGTGCGTTCTGCGATCGGTCTGGAATCTTGCGCCCTTGTCCTACACCGGTAACACAGTCAGAGCCAGCGCGCAACTTCA
AACCTTAGCACGCCGGAGTGCGTTCTGCGATCGGTCTGGATAGGCCACAACACATGCACTTTAACACCCCACCTCAGAGCCAGCGCGCAACTTCA
AACCTTAGCACGCCGGAGTGCGTTCTGCGATCGGTCTGGACCCCAAGAGCAGATTTGACAGTTACCAACTTGGAGTAGAGCCAGCGCGCAACTTCA
AACCTTAGCACGCCGGAGTGCGTTCTGCGATCGGTCTGGAACTATGGATCATTTGCTAAATATCCGGCAGACGAGTACTGTAGAGCCAGCGCGCAACTTCA
AACCTTAGCACGCCGGAGTGCGTTCTGCGATCGGTCTGGATAATGAGTACAGAGGCAGGTTTGAAGAGCTCATTGTTGAGAGAGCCAGCGCGCAACTTCA
AACCTTAGCACGCCGGAGTGCGTTCTGCGATCGGTCTGGAACCTCATGTGACTGCAGATTTACTTGAATCTGCTTTTCTGAAGAGCCAGCGCGCAACTTCA
AACCTTAGCACGCCGGAGTGCGTTCTGCGATCGGTCTGGAAGATCAAGTAGTGAGATACAGACCAGTAGACCTCATGGACAAGAGCCAGCGCGCAACTTCA
AACCTTAGCACGCCGGAGTGCGTTCTGCGATCGGTCTGGAAACACGAATGATTGAATCTCAGGACAGAGACAACACTAGCAGAGCCAGCGCGCAACTTCA
AACCTTAGCACGCCGGAGTGCGTTCTGCGATCGGTCTGGATATCAAGTCCGTCAACAAAACCGACCTTCTACTGCAAGAGCCAGCGCGCAACTTCA
AACCTTAGCACGCCGGAGTGCGTTCTGCGATCGGTCTGGAACCACACAACCTTAAACTACTGTGAGGGCTTATGACAAGAGCCAGCGCGCAACTTCA
AACCTTAGCACGCCGGAGTGCGTTCTGCGATCGGTCTGGAATGGAACCCTATAAGGATACTAACCCTACTTCAGGGAGTGGAGAGCCAGCGCGCAACTTCA
AACCTTAGCACGCCGGAGTGCGTTCTGCGATCGGTCTGGATATTACGAACATTGGAGAGGTAAGGAACTCCAATCCTTGCCAGAGCCAGCGCGCAACTTCA
AACCTTAGCACGCCGGAGTGCGTTCTGCGATCGGTCTGGATATTGTGAAGACAAATGGTTCCCTAGTCATAGGTGTAGGCAAGAGCCAGCGCGCAACTTCA
AACCTTAGCACGCCGGAGTGCGTTCTGCGATCGGTCTGGAATTGAAGAAAAGGAAGAGAGTCCCCTCATTGAAGAGCTAGCAGAGCCAGCGCGCAACTTCA
AACCTTAGCACGCCGGAGTGCGTTCTGCGATCGGTCTGGAAGAGCCCTTAACACCAGAAGAAGGTGAAGCAGATGAGAGCCAGCGCGCAACTTCA
AACCTTAGCACGCCGGAGTGCGTTCTGCGATCGGTCTGGAATATACTCTCTTTGGGTTCCTTGTCTGATCTTTCCAGAGGTAGAGCCAGCGCGCAACTTCA
AACCTTAGCACGCCGGAGTGCGTTCTGCGATCGGTCTGGAGAAGATCAGAGACTATATCGGAAGTACCAGTGTAGTGGTGCAGAGCCAGCGCGCAACTTCA
AACCTTAGCACGCCGGAGTGCGTTCTGCGATCGGTCTGGATCATTGATTCTGGTGCTACCAGCTGCTTTGTTAATGAGAAGAGCCAGCGCGCAACTTCA
AACCTTAGCACGCCGGAGTGCGTTCTGCGATCGGTCTGGAGATTGGTCAGGCTGAAGATTGGCGCATTATAGAGACTAGAGCCAGCGCGCAACTTCA
AACCTTAGCACGCCGGAGTGCGTTCTGCGATCGGTCTGGAGGGGAAACGTGATAAGAAGTAGTGGAAAGATAGCCGATGAGAGCCAGCGCGCAACTTCA
AACCTTAGCACGCCGGAGTGCGTTCTGCGATCGGTCTGGATTCTTGTTGTTTGATTTAGGTGATCTTGACGTGGTCCTAGGAGAGCCAGCGCGCAACTTCA
AACCTTAGCACGCCGGAGTGCGTTCTGCGATCGGTCTGGAATTCTCTAGGTTGGCAAGGCTAGGTGACAGGAGGGAGAGCCAGCGCGCAACTTCA
AACCTTAGCACGCCGGAGTGCGTTCTGCGATCGGTCTGGACTAACTGGGGAAAGCTCAGACTTAGTTGGCATATTGGTAGAGCCAGCGCGCAACTTCA
AACCTTAGCACGCCGGAGTGCGTTCTGCGATCGGTCTGGAAATACTTGGGTGACTATACATGGCGACCCTGAAATGTAGAGCCAGCGCGCAACTTCA
AACCTTAGCACGCCGGAGTGCGTTCTGCGATCGGTCTGGATGTCATTCAGGTTCATGGAGAGAGTCATAAGATACACTGGTAGAGCCAGCGCGCAACTTCA
AACCTTAGCACGCCGGAGTGCGTTCTGCGATCGGTCTGGATATCCGTTCTGTTTGATCACAATGAACCACAAGACTTGTCGAGAGCCAGCGCGCAACTTCA
AACCTTAGCACGCCGGAGTGCGTTCTGCGATCGGTCTGGAACCGTTGTGCATGCTATGAAGACAGTCATGGAAAGAGAGCCAGCGCGCAACTTCA
AACCTTAGCACGCCGGAGTGCGTTCTGCGATCGGTCTGGATTATGAGTCTGTGTTTCAAATGCCAAACCAATTACCACCCAGAGCCAGCGCGCAACTTCA
AACCTTAGCACGCCGGAGTGCGTTCTGCGATCGGTCTGGAGCTAGAAACAGAGAACACGCTATAACTGTGCAAGAGGGAGAGCCAGCGCGCAACTTCA
AACCTTAGCACGCCGGAGTGCGTTCTGCGATCGGTCTGGAACTTCTCCTATTAACCTCCGACCCTATAGGCACTCATTTAGAGCCAGCGCGCAACTTCA
AACCTTAGCACGCCGGAGTGCGTTCTGCGATCGGTCTGGAAATGAGATTGAGAAGTTGGTCAAGGAGATGCTTGATTCACAAGAGCCAGCGCGCAACTTCA
AACCTTAGCACGCCGGAGTGCGTTCTGCGATCGGTCTGGAGATCATCTGCCCGAGTATCAGTCCATATTCAAGTCCAGTAGAGCCAGCGCGCAACTTCA
AACCTTAGCACGCCGGAGTGCGTTCTGCGATCGGTCTGGAGTTGCTGGTAAAGAAGAAAGATGGTGGTTGGCGCTAGAGCCAGCGCGCAACTTCA
AACCTTAGCACGCCGGAGTGCGTTCTGCGATCGGTCTGGAAGGTACCCTATTCCGGTTAAAGAGGAGATTCTCGATGAATTAGAGCCAGCGCGCAACTTCA
AACCTTAGCACGCCGGAGTGCGTTCTGCGATCGGTCTGGACACCATATACGTATGAAAGCAAGTGACGTTGAGAAGACAGCAGAGCCAGCGCGCAACTTCA
AACCTTAGCACGCCGGAGTGCGTTCTGCGATCGGTCTGGATTTTGGTTATGCCCTTCGAGCTAACTAGTGCTCCCAGAGCCAGCGCGCAACTTCA
AACCTTAGCACGCCGGAGTGCGTTCTGCGATCGGTCTGGATTTCGACCCTATTTAAGGAAATTCATGCTGGTGTTCTTCGAAGAGCCAGCGCGCAACTTCA
AACCTTAGCACGCCGGAGTGCGTTCTGCGATCGGTCTGGATTACAGTTAGGACATGGAGATTCACGTGAAGCATCTTGAGAAGAGCCAGCGCGCAACTTCA
AACCTTAGCACGCCGGAGTGCGTTCTGCGATCGGTCTGGATTTTGGGACACATTATATCATCACAAGGAATGGAGGCGGAGAGCCAGCGCGCAACTTCA
AACCTTAGCACGCCGGAGTGCGTTCTGCGATCGGTCTGGAAGCCTCAGCCAAAATCTGTTACAGAACTAAGAGGGTAGAGCCAGCGCGCAACTTCA
AACCTTAGCACGCCGGAGTGCGTTCTGCGATCGGTCTGGAAACTGGCTACTACAAAATGTTTGTCAAGAGTTATGGGCTCAAGAGCCAGCGCGCAACTTCA
AACCTTAGCACGCCGGAGTGCGTTCTGCGATCGGTCTGGATAGCAAGACCCCTCATAGATCTCTTGAAGAAAGATGGCTAGAGCCAGCGCGCAACTTCA
AACCTTAGCACGCCGGAGTGCGTTCTGCGATCGGTCTGGATTAAATGGGAGGACAAGGCGACTCAAGCTTTCAACAGAGCCAGCGCGCAACTTCA
AACCTTAGCACGCCGGAGTGCGTTCTGCGATCGGTCTGGAAAGCTAAAAGAGGTCGTCACTCAGCTGCCTGTGCTAGAGCCAGCGCGCAACTTCA
AACCTTAGCACGCCGGAGTGCGTTCTGCGATCGGTCTGGATACCCGATTTCCAGAAGGAGTTTACAGTAGAGACTAATGCCAGAGCCAGCGCGCAACTTCA
AACCTTAGCACGCCGGAGTGCGTTCTGCGATCGGTCTGGATTTTCAGGACAAAAGACCCATCGCTTTCCTCAGCCAGAGCCAGCGCGCAACTTCA
AACCTTAGCACGCCGGAGTGCGTTCTGCGATCGGTCTGGAAGGCATCGATTAGATCCGTCTACAAGAGAGAGCTACTAGCAGAGCCAGCGCGCAACTTCA
AACCTTAGCACGCCGGAGTGCGTTCTGCGATCGGTCTGGATTAGATCAGAAAGCAGTTTCTACGATTCAACAGAGATGGGCAGAGCCAGCGCGCAACTTCA
AACCTTAGCACGCCGGAGTGCGTTCTGCGATCGGTCTGGAAGGACTGAAGTACAGAATCGAATATAAGCCAAGTGTGGACAAGAGCCAGCGCGCAACTTCA
AACCTTAGCACGCCGGAGTGCGTTCTGCGATCGGTCTGGAACAAAGTAGCTGATGCTCTATCCAGGAAATCTCAAACGGAGAGCCAGCGCGCAACTTCA
AACCTTAGCACGCCGGAGTGCGTTCTGCGATCGGTCTGGAAAGAGTTTATTCAACTCACGCTGAAGGCTCCACAGTAGAGCCAGCGCGCAACTTCA
AACCTTAGCACGCCGGAGTGCGTTCTGCGATCGGTCTGGATAATTTGTAGAAGAGTGGGGATTACAGTGTGAGAGAAGGGTAGAGCCAGCGCGCAACTTCA
AACCTTAGCACGCCGGAGTGCGTTCTGCGATCGGTCTGGATCATTCCAAAGCTATTACAAGAATTCCACACCAGTCCATGGAGAGCCAGCGCGCAACTTCA
AACCTTAGCACGCCGGAGTGCGTTCTGCGATCGGTCTGGAGTGGTCACGAAGGAGCTCTGAAGACCTTTAAGAGACAGAGCCAGCGCGCAACTTCA
AACCTTAGCACGCCGGAGTGCGTTCTGCGATCGGTCTGGAAAGGTAGTGAAGTTTATCAAGGACTGCCAAATTTGCCAAGAAGAGCCAGCGCGCAACTTCA
AACCTTAGCACGCCGGAGTGCGTTCTGCGATCGGTCTGGAAAACAAGTATTTCACGCTCTCACCCGCTAGTTTACTTTCAAGAGCCAGCGCGCAACTTCA
AACCTTAGCACGCCGGAGTGCGTTCTGCGATCGGTCTGGATACCCATTCCTCAACAGAAATTGGTCTGATATCAGTCTGGAAGAGCCAGCGCGCAACTTCA
AACCTTAGCACGCCGGAGTGCGTTCTGCGATCGGTCTGGATTTCGTCGAGGGTTTACTAAGAACAAAAGGGTTCAATGCTAGAGCCAGCGCGCAACTTCA
AACCTTAGCACGCCGGAGTGCGTTCTGCGATCGGTCTGGAATATTGGTGGTGGTGGACAGATTGAGTAAATATGGGCAAGAGCCAGCGCGCAACTTCA
AACCTTAGCACGCCGGAGTGCGTTCTGCGATCGGTCTGGATTTCATAGCCTTGAAGCATCCTTTCACGGCCAAGTAGAGCCAGCGCGCAACTTCA
AACCTTAGCACGCCGGAGTGCGTTCTGCGATCGGTCTGGACTGTAGCTGAAGTGTTCATTAGAGAGGTTGTTAGACTGCACAGAGCCAGCGCGCAACTTCA
AACCTTAGCACGCCGGAGTGCGTTCTGCGATCGGTCTGGATCAAATCGGGATAAGGTCTTCTTAAGTCACTTCTGGACAGAAGAGCCAGCGCGCAACTTCA
AACCTTAGCACGCCGGAGTGCGTTCTGCGATCGGTCTGGAAAAAGCACTGCTTACCACCCTCAAACAGATGGGTAAGAGCCAGCGCGCAACTTCA
AACCTTAGCACGCCGGAGTGCGTTCTGCGATCGGTCTGGAAAACAGGTGTCTAAAGTCATACTTAAGATGCTTTGCGGGAAGAGCCAGCGCGCAACTTCA
AACCTTAGCACGCCGGAGTGCGTTCTGCGATCGGTCTGGAAGGAGACCAACTTCGTGGATACAGTAGTTGCCTTGAGAGCCAGCGCGCAACTTCA
AACCTTAGCACGCCGGAGTGCGTTCTGCGATCGGTCTGGAGGCTGAGTATTGGTACAACATGTCTTATCATTCGTCAACCAAGAGCCAGCGCGCAACTTCA
AACCTTAGCACGCCGGAGTGCGTTCTGCGATCGGTCTGGACCACCTATGTTGAGATACGATGATGTACCTACTCCCAATGCAGAGCCAGCGCGCAACTTCA
AACCTTAGCACGCCGGAGTGCGTTCTGCGATCGGTCTGGAAGGAGAATCTTAAGTCAGCCCAGAACAGAATGAGTAAGTCAAGAGCCAGCGCGCAACTTCA
AACCTTAGCACGCCGGAGTGCGTTCTGCGATCGGTCTGGAGCAAACAAGCACAGAAGAGATGTGGTATTGGAGATAGACGAGAGCCAGCGCGCAACTTCA
AACCTTAGCACGCCGGAGTGCGTTCTGCGATCGGTCTGGAGGTTTATTTGAAGTTAAGGCCGTACAGGCAGAATTCATTGGAGAGCCAGCGCGCAACTTCA
AACCTTAGCACGCCGGAGTGCGTTCTGCGATCGGTCTGGAAGCTTTCACCAAGATACTATGGTCCTTACCAAGTTGTCAGCAGAGCCAGCGCGCAACTTCA
AACCTTAGCACGCCGGAGTGCGTTCTGCGATCGGTCTGGAAGGATTGGGAGAGTCGCTTACAAACTCAAGCTGCCAGAGCCAGCGCGCAACTTCA
AACCTTAGCACGCCGGAGTGCGTTCTGCGATCGGTCTGGAGGAACACAGTCAGATACACCCAGTATTCCATGTTTCTCAGAGAGCCAGCGCGCAACTTCA
AACCTTAGCACGCCGGAGTGCGTTCTGCGATCGGTCTGGACTTAAGCTAGTTGTTCCCGCAACTTACACGCCTCAAGAGCCAGCGCGCAACTTCA
AACCTTAGCACGCCGGAGTGCGTTCTGCGATCGGTCTGGAAGAGTTACCTCAGGTATTGACTCCGTCTCTAGAATGGGCAGAGCCAGCGCGCAACTTCA
AACCTTAGCACGCCGGAGTGCGTTCTGCGATCGGTCTGGAAACTTCTAGATATCAGGAAGACAACGAATGGAGATGGAGCTAGAGCCAGCGCGCAACTTCA
AACCTTAGCACGCCGGAGTGCGTTCTGCGATCGGTCTGGAGAGATACTAGTGCAGTGGAAAGGGCTCCCTGCAACAGAGCCAGCGCGCAACTTCA
AACCTTAGCACGCCGGAGTGCGTTCTGCGATCGGTCTGGAAGAATCTACTTGGGAGCCATTGGTCAGTTTTGCGAAGAGCCAGCGCGCAACTTCA
AACCTTAGCACGCCGGAGTGCGTTCTGCGATCGGTCTGGAAACAATTCCCAAAATTCAACCTTGAGGACAAGCTCGATCAGAGCCAGCGCGCAACTTCA
AACCTTAGCACGCCGGAGTGCGTTCTGCGATCGGTCTGGAATGTTCGCTGGTAAACCGTAAGAATCCCAATCATGTGAAGAGCCAGCGCGCAACTTCA
AACCTTAGCACGCCGGAGTGCGTTCTGCGATCGGTCTGGAGTGTTCTTCGTTGGCGATAGCCACTGGTATTGCCAAGAGCCAGCGCGCAACTTCA
AACCTTAGCACGCCGGAGTGCGTTCTGCGATCGGTCTGGAGAGCAAACAATCCCCTCCAAAATCCGCCATCTCCTAGAGCCAGCGCGCAACTTCA
AACCTTAGCACGCCGGAGTGCGTTCTGCGATCGGTCTGGACCTCCACCAAATTTCCCTCCTCCTCCACCCAAATTAGAGCCAGCGCGCAACTTCA
AACCTTAGCACGCCGGAGTGCGTTCTGCGATCGGTCTGGACCCTCCTCCTCCGCCACCATTTAGAATCGAGGCAAAGAGCCAGCGCGCAACTTCA
AACCTTAGCACGCCGGAGTGCGTTCTGCGATCGGTCTGGAAAAGAGTCGTAGAAGAAACACATATGCGGAGGAAGAAACAGAGAGCCAGCGCGCAACTTCA
AACCTTAGCACGCCGGAGTGCGTTCTGCGATCGGTCTGGATAGTGACGACGAGAGATATCGCAAGTGGCTTACGGAGAGCCAGCGCGCAACTTCA
AACCTTAGCACGCCGGAGTGCGTTCTGCGATCGGTCTGGAAGATTAACATTGGACGAATCTTTCGGCTTAGCGGAGGAGAGCCAGCGCGCAACTTCA
AACCTTAGCACGCCGGAGTGCGTTCTGCGATCGGTCTGGAACGCAGAGACGATAAAAGATTTCGCAAATGAGTTAAGGAGAAGAGCCAGCGCGCAACTTCA
AACCTTAGCACGCCGGAGTGCGTTCTGCGATCGGTCTGGATGAAGGCTCAATCTTCTTCCGATAATGTAAGTTTGCTGAGCAGAGCCAGCGCGCAACTTCA
AACCTTAGCACGCCGGAGTGCGTTCTGCGATCGGTCTGGAAAGTTAAGGATTTGAAGCGAGGGGAAGAAGATGCGAAGAGCCAGCGCGCAACTTCA
AACCTTAGCACGCCGGAGTGCGTTCTGCGATCGGTCTGGAAGGGTTATATTGACGGTGAGAAGAGAGATAAGAAGAAGCGGAGAGCCAGCGCGCAACTTCA
AACCTTAGCACGCCGGAGTGCGTTCTGCGATCGGTCTGGATAGTGTAAGCTATAGGCCCGCGATAAGCTGGCCGTAGAGCCAGCGCGCAACTTCA
AACCTTAGCACGCCGGAGTGCGTTCTGCGATCGGTCTGGATGAGGGCGATTGTGGGCATGACGGAGAGGAGAAAGAGAGCCAGCGCGCAACTTCA
AACCTTAGCACGCCGGAGTGCGTTCTGCGATCGGTCTGGAACACAATCAATAAGCTCTCAGCTGCTCACCATAAACCTAGAGCCAGCGCGCAACTTCA
AACCTTAGCACGCCGGAGTGCGTTCTGCGATCGGTCTGGAAATGTGTCGATAGAGTACTTCGAAGAAGACGAAGGGATTCAAGAGCCAGCGCGCAACTTCA
AACCTTAGCACGCCGGAGTGCGTTCTGCGATCGGTCTGGAAAAAGAAGCTAAGAGGTGAAGAATGTGGAGGCTTTGTAGTGAGAGCCAGCGCGCAACTTCA
AACCTTAGCACGCCGGAGTGCGTTCTGCGATCGGTCTGGAAAAAGATTGGACATGGTAACTACTCGAAGCGGAAGATCACAGAGCCAGCGCGCAACTTCA
AACCTTAGCACGCCGGAGTGCGTTCTGCGATCGGTCTGGACAGAGACGACAACGATGGCATCGACCGAGGGAAGTAGAGCCAGCGCGCAACTTCA
AACCTTAGCACGCCGGAGTGCGTTCTGCGATCGGTCTGGAGGAGGGTGAATAGGAAAGAACATATCATCGACAAGGGGAGAGCCAGCGCGCAACTTCA
AACCTTAGCACGCCGGAGTGCGTTCTGCGATCGGTCTGGAATAAGAGCAGCAAAAGAAACAAGAAGCAGAAGAGAGAAGGCAGAGCCAGCGCGCAACTTCA
AACCTTAGCACGCCGGAGTGCGTTCTGCGATCGGTCTGGAGATTGCGGCTGGATTATGGATGAGTTTGTGGTAGTGAGAGCCAGCGCGCAACTTCA
AACCTTAGCACGCCGGAGTGCGTTCTGCGATCGGTCTGGAGACCCGGAGGAAGAAGATAAGTTTGAGGATAGTCGTCTAGAGCCAGCGCGCAACTTCA
AACCTTAGCACGCCGGAGTGCGTTCTGCGATCGGTCTGGAAAGAAGTCCAAGAAGGACAAGAAGGATCATCAGCATGAAGAGAGCCAGCGCGCAACTTCA
AACCTTAGCACGCCGGAGTGCGTTCTGCGATCGGTCTGGACATCTTCTTCCTCTAAGCCGCAGCCGATCAAGAAAAGAGCCAGCGCGCAACTTCA
AACCTTAGCACGCCGGAGTGCGTTCTGCGATCGGTCTGGAAGAAGTCCAAGAAGGATCATCATGACGAAGCTTCTACTTCTAGAGCCAGCGCGCAACTTCA
AACCTTAGCACGCCGGAGTGCGTTCTGCGATCGGTCTGGATACTTGGAGCAGCAGCCTATCAATATTGAGTGTGAGTCAGAGCCAGCGCGCAACTTCA
[truncated: 4,298 more rows]

## Sheet: PC1S
PC1S
TACAACGACGCGGTACTCCACGTTCTGCGATCGGTCTGGAGGAAGCACTACTACTACAAGAAAACACGGATTTTACGACCACTCTCACGACGCAACGCATA
TACAACGACGCGGTACTCCACGTTCTGCGATCGGTCTGGAAGTCGTTCAAGTAGTCGTTAGATAACGACTAAGTTGCGACTCTCTCACGACGCAACGCATA
TACAACGACGCGGTACTCCACGTTCTGCGATCGGTCTGGAAACAAAGCCCAAACATTGTGTCGATTAGCGAGGGACTCTCACGACGCAACGCATA
TACAACGACGCGGTACTCCACGTTCTGCGATCGGTCTGGACTGTAAACGAAGGATGAAAGACATGGTTAGCACGATAAGGGCTCTCACGACGCAACGCATA
TACAACGACGCGGTACTCCACGTTCTGCGATCGGTCTGGAAAAAGGTGTTCCACAGAAAGTGTTGCGGTACTTTCCCTCTCACGACGCAACGCATA
TACAACGACGCGGTACTCCACGTTCTGCGATCGGTCTGGAAAAGGGCAATGGAGCTAAGGAAGAAGAAGGGTGTACTCTCACGACGCAACGCATA
TACAACGACGCGGTACTCCACGTTCTGCGATCGGTCTGGAGAAGTGCAAGCAGGAGAAGAACCTGAAGGCGAGCTCTCTCACGACGCAACGCATA
TACAACGACGCGGTACTCCACGTTCTGCGATCGGTCTGGATTTTCAGAAAACTAGTAGTGCAGACCCGACTGAAGTGACCTCTCACGACGCAACGCATA
TACAACGACGCGGTACTCCACGTTCTGCGATCGGTCTGGACGAGCCAAATTCAAACCCGTCGAAAGAGACGCTGGCTCTCACGACGCAACGCATA
TACAACGACGCGGTACTCCACGTTCTGCGATCGGTCTGGAAGCCAAAGTCGAAGGATTTAATGATGTAGAGGCTCTCTCTCTCTCACGACGCAACGCATA
TACAACGACGCGGTACTCCACGTTCTGCGATCGGTCTGGAAAAAGGACGCTCAAGGCATGACATTCGTTCACCATCTCTCACGACGCAACGCATA
TACAACGACGCGGTACTCCACGTTCTGCGATCGGTCTGGAGCAATCGCGAAGCAAACGGTGATGAGCCAGAAGCTCTCTCACGACGCAACGCATA
TACAACGACGCGGTACTCCACGTTCTGCGATCGGTCTGGACCCGTCACTGAATCAACTACCGACGTGAATCATAAGACTCTCACGACGCAACGCATA
TACAACGACGCGGTACTCCACGTTCTGCGATCGGTCTGGATAATACAGTCGCATGGTCCCTAGAAGATCTGCCCACTCTCACGACGCAACGCATA
TACAACGACGCGGTACTCCACGTTCTGCGATCGGTCTGGAGAAGTATCTGGCAACACCATCCATCCTCGCAAAGCCTCTCACGACGCAACGCATA
TACAACGACGCGGTACTCCACGTTCTGCGATCGGTCTGGAGTAGAAGGAGAAGCGGTCTGCAAGATCATGAAAGAAATTCACTCTCACGACGCAACGCATA
TACAACGACGCGGTACTCCACGTTCTGCGATCGGTCTGGATCTACCTATTACAGACTGGTTGAAGAGCATGTATCAGAGCCCTCTCACGACGCAACGCATA
TACAACGACGCGGTACTCCACGTTCTGCGATCGGTCTGGAAATGAACATTTGGCTCAGTGTTTTAAAGGTCAATCCAAGGGCTCTCACGACGCAACGCATA
TACAACGACGCGGTACTCCACGTTCTGCGATCGGTCTGGAGTTCCCCTGTGGATACCGCAGAGTAGAATAACTAACCTCTCTCACGACGCAACGCATA
TACAACGACGCGGTACTCCACGTTCTGCGATCGGTCTGGATGCCTGCAAATGATGTTCTTCCAAATGAAAGTCTTTACTGCCTCTCACGACGCAACGCATA
TACAACGACGCGGTACTCCACGTTCTGCGATCGGTCTGGAACAGAGGATGACAGAAGATTCTAGTCAACAGAGAACAGTGCCTCTCACGACGCAACGCATA
TACAACGACGCGGTACTCCACGTTCTGCGATCGGTCTGGACTCTTCCTCTCCAAACGCTCAACCTCGAAGACTCACTCTCACGACGCAACGCATA
TACAACGACGCGGTACTCCACGTTCTGCGATCGGTCTGGACGGCTTCTCCATCTCTCACGGCTTCGTCTCCCTTCCTCTCACGACGCAACGCATA
TACAACGACGCGGTACTCCACGTTCTGCGATCGGTCTGGACCGCTTGCGCCACCGCCTTCATTCTTTCTTTCACTCTCTCACGACGCAACGCATA
TACAACGACGCGGTACTCCACGTTCTGCGATCGGTCTGGACACTCGATTGCAACGACGCTCCTCTCCAATCAACGCTCTCACGACGCAACGCATA
TACAACGACGCGGTACTCCACGTTCTGCGATCGGTCTGGACATACTCGATCGCCGGACTTTCGCCATCTCCCTGTCTCTCACGACGCAACGCATA
TACAACGACGCGGTACTCCACGTTCTGCGATCGGTCTGGACACCTGTGTTCACTCGACCTCACCGTTCCAGCTTCCTCTCACGACGCAACGCATA
TACAACGACGCGGTACTCCACGTTCTGCGATCGGTCTGGAACCATTTCTCACCGCTCGTGTCTCCTCTTCACTCACTCTCACGACGCAACGCATA
TACAACGACGCGGTACTCCACGTTCTGCGATCGGTCTGGAACCGCTACACGACCAATTCTCCCTTCTCGCCATTCCTCTCACGACGCAACGCATA
TACAACGACGCGGTACTCCACGTTCTGCGATCGGTCTGGAGTCGTTCATCCGCCAGAGCTTCTCTCTCATTCTCACTCTCACGACGCAACGCATA
TACAACGACGCGGTACTCCACGTTCTGCGATCGGTCTGGACGAACACTCGACCGCTCATCTCTCCACCGGAGTTCCTCTCACGACGCAACGCATA
TACAACGACGCGGTACTCCACGTTCTGCGATCGGTCTGGAGAAGACTCTCAATCATCTATGCTTACTCGACCTCAAGCCGCTCTCACGACGCAACGCATA
TACAACGACGCGGTACTCCACGTTCTGCGATCGGTCTGGAATTCACTCGGGTGAAGCTTAGCTCGACCGCTCTTCCTCTCACGACGCAACGCATA
TACAACGACGCGGTACTCCACGTTCTGCGATCGGTCTGGAAACCCGCCACTATTTCTCGGAGAAGTTTACCTGACCTCTCACGACGCAACGCATA
TACAACGACGCGGTACTCCACGTTCTGCGATCGGTCTGGACACGCACCGCAAACACTCGACCACAGTCCTTCTAGCTCTCACGACGCAACGCATA
TACAACGACGCGGTACTCCACGTTCTGCGATCGGTCTGGACACACTCGGTCGTTCACTCTACCACCTTACTCGACCTCTCACGACGCAACGCATA
TACAACGACGCGGTACTCCACGTTCTGCGATCGGTCTGGAATTCCCTTTATCTATTCTGTTCTTGGGAGCAAAAGCCTGTCTCTCACGACGCAACGCATA
TACAACGACGCGGTACTCCACGTTCTGCGATCGGTCTGGAAAGTAAGGTACTCGGCCGAGCATATTACTTAAATAGGTCGACTCTCACGACGCAACGCATA
TACAACGACGCGGTACTCCACGTTCTGCGATCGGTCTGGAACTAAAGACACGAGATTTGCACAATGAAACGAAACAGAGCCTCTCACGACGCAACGCATA
TACAACGACGCGGTACTCCACGTTCTGCGATCGGTCTGGAGTCGAGTAGCTTCTCTTCTCCTTTATTTCCCTCACTCGACTCTCACGACGCAACGCATA
TACAACGACGCGGTACTCCACGTTCTGCGATCGGTCTGGACTTCTAGCCGAGTGCTATGGTCGAGTATACTCCTTGTCTCTCACGACGCAACGCATA
TACAACGACGCGGTACTCCACGTTCTGCGATCGGTCTGGATCCTCACGCGTGCTCCACTTGATCTTCAGCCGAGTAAATCTCTCACGACGCAACGCATA
TACAACGACGCGGTACTCCACGTTCTGCGATCGGTCTGGAATAAAGTAACCGATGAGTGTTCCGCAAAACTCAACTATGCTCTCTCACGACGCAACGCATA
TACAACGACGCGGTACTCCACGTTCTGCGATCGGTCTGGACTACGCCAATTTCCGTCTCCAAATTGCTTCTGCAGCTCTCACGACGCAACGCATA
TACAACGACGCGGTACTCCACGTTCTGCGATCGGTCTGGAAAAGCAGTGAAAATCGAGGTGTATCACTTAACCCTAAACCCCTCTCACGACGCAACGCATA
TACAACGACGCGGTACTCCACGTTCTGCGATCGGTCTGGAAATCCCCAAACCCTAACCCCTATACCCTAAACCTTACCCTCTCACGACGCAACGCATA
TACAACGACGCGGTACTCCACGTTCTGCGATCGGTCTGGAACCTATACCCTTATCCTACTATAACTTCCGGGATTCGGTGCCTCTCACGACGCAACGCATA
TACAACGACGCGGTACTCCACGTTCTGCGATCGGTCTGGAATGCTCATTAGAAGGATAAGCAAGGTTTGATGAATTCGCCTCTCTCACGACGCAACGCATA
TACAACGACGCGGTACTCCACGTTCTGCGATCGGTCTGGAAGCTAAACCCAAAACCGCAAACCCTTAAACCTTAAACCCTCTCACGACGCAACGCATA
TACAACGACGCGGTACTCCACGTTCTGCGATCGGTCTGGAAGTAACTCCTAAATTCTATCAAGCGAGTAAGGTCTGGTGGTCTCTCACGACGCAACGCATA
TACAACGACGCGGTACTCCACGTTCTGCGATCGGTCTGGACAATCATGCCTTTGATCTGATCAACATTAACCACACGATCCCTCTCACGACGCAACGCATA
TACAACGACGCGGTACTCCACGTTCTGCGATCGGTCTGGATTAATAAGATTCTGAGCCTAATGAGCAAGCACCACTCTGTGCTCTCACGACGCAACGCATA
TACAACGACGCGGTACTCCACGTTCTGCGATCGGTCTGGATGTGTTAGCATCACCTTCCTTTAACCATTTGATTCTGGACTCTCTCACGACGCAACGCATA
TACAACGACGCGGTACTCCACGTTCTGCGATCGGTCTGGATCTGTTTGTAAAAGGATTCCAGAGCAGCAGCGAAGACTCTCACGACGCAACGCATA
TACAACGACGCGGTACTCCACGTTCTGCGATCGGTCTGGATTTTGCGGGCAACATGTTCAGCCCTGAATAAGAAGCTCTCACGACGCAACGCATA
TACAACGACGCGGTACTCCACGTTCTGCGATCGGTCTGGAACGGATTGGACATCAATTGAGCTTGAATATTACTGAAGCCACTCTCACGACGCAACGCATA
TACAACGACGCGGTACTCCACGTTCTGCGATCGGTCTGGACGTCTATTCAGACCTCTACAGGCCTTCTTAGCCTCTCTCTCACGACGCAACGCATA
TACAACGACGCGGTACTCCACGTTCTGCGATCGGTCTGGAAAGAGTTCTCCTAAGGAAAACATGAAAGAACCCACAGCTCTCTCACGACGCAACGCATA
TACAACGACGCGGTACTCCACGTTCTGCGATCGGTCTGGAATCTCCTTCTGCCACGCAGCCAAAATAGAAGAGATCTCTCACGACGCAACGCATA
TACAACGACGCGGTACTCCACGTTCTGCGATCGGTCTGGATTTTGAAAGAGGCGGAGAGTTATTGAGAATGACCATACACGCTCTCACGACGCAACGCATA
TACAACGACGCGGTACTCCACGTTCTGCGATCGGTCTGGACTGCGTGGTCAGAGTCGCTAGGAGGGTCAAAGATACTCTCACGACGCAACGCATA
TACAACGACGCGGTACTCCACGTTCTGCGATCGGTCTGGACAGACGCCGTTGGGAAGGTAGCAAGCCAACAACCATTACTCTCACGACGCAACGCATA
TACAACGACGCGGTACTCCACGTTCTGCGATCGGTCTGGAAATTGGATTATCTTGCTGGTGATTAGACCAAGTGTACAGCACTCTCACGACGCAACGCATA
TACAACGACGCGGTACTCCACGTTCTGCGATCGGTCTGGACACCCCTACACGGTAGATCCACAAGGTCACTGTCTCTCTCACGACGCAACGCATA
TACAACGACGCGGTACTCCACGTTCTGCGATCGGTCTGGACTCATACAAGCTTGCAGGTCCTCCAAGCCTTGTAACTCTCACGACGCAACGCATA
TACAACGACGCGGTACTCCACGTTCTGCGATCGGTCTGGAATATTAGACGGCATGAGAGAGTAATGCTCTGTGACAGAAGCCTCTCACGACGCAACGCATA
TACAACGACGCGGTACTCCACGTTCTGCGATCGGTCTGGAAAAGTCTCCAACAACAAGCCATGGAGAATTACAAAGAGGACTCTCACGACGCAACGCATA
TACAACGACGCGGTACTCCACGTTCTGCGATCGGTCTGGAGAGGAAGCAGACAACCTTGTAATATCATCCCAAAGAGACCCTCTCACGACGCAACGCATA
TACAACGACGCGGTACTCCACGTTCTGCGATCGGTCTGGAAGGAATTTTAATCGAGCAGACCATTAACTGATCAGTCCTGCCTCTCACGACGCAACGCATA
TACAACGACGCGGTACTCCACGTTCTGCGATCGGTCTGGATGAAAACCAAAACAGAAACTGACGGATCCCAAACTATCCACTCTCACGACGCAACGCATA
TACAACGACGCGGTACTCCACGTTCTGCGATCGGTCTGGAGATCCGTCCCAGCTCTGAACAGCAATAATTAGAATCCACTCTCACGACGCAACGCATA
TACAACGACGCGGTACTCCACGTTCTGCGATCGGTCTGGATGATAATGGGAACAACTATCAATGGAAAGAGAGGACTGGCGCTCTCACGACGCAACGCATA
TACAACGACGCGGTACTCCACGTTCTGCGATCGGTCTGGATCAACTTAGACAAAAGAACTCTCTCTTGTAATGAGCGCTGCCTCTCACGACGCAACGCATA
TACAACGACGCGGTACTCCACGTTCTGCGATCGGTCTGGATTTTAATTGCTTCTTCTTCTCCTTATTGGACATCGCACCCCCTCTCACGACGCAACGCATA
TACAACGACGCGGTACTCCACGTTCTGCGATCGGTCTGGAAACCAGGAGGAGGAGGAAAAGGAGGATCAACTAGCCTCTCACGACGCAACGCATA
TACAACGACGCGGTACTCCACGTTCTGCGATCGGTCTGGATGATCCCTTGTGGACCGAATGTCTTCGACACACAGCTCTCACGACGCAACGCATA
TACAACGACGCGGTACTCCACGTTCTGCGATCGGTCTGGAACTAGTTGGACCTCCATCGGAGACCTTTGAAATAGAAGGCTCTCACGACGCAACGCATA
TACAACGACGCGGTACTCCACGTTCTGCGATCGGTCTGGACGCCACCTTAGGGATCTCAGAAAGAGGGCTAAGACCTCTCACGACGCAACGCATA
TACAACGACGCGGTACTCCACGTTCTGCGATCGGTCTGGACAGTAAGAGAAGAAGAAGTTACTGTTATGGGTGCCTTCACGCTCTCACGACGCAACGCATA
TACAACGACGCGGTACTCCACGTTCTGCGATCGGTCTGGATCTGATTTGGGAATCCATTTCTGTTTAGGCACCGCCTCTCACGACGCAACGCATA
TACAACGACGCGGTACTCCACGTTCTGCGATCGGTCTGGATGATAACATCCCGGATAACAGCTCCTTGGATCCATCCTCTCACGACGCAACGCATA
TACAACGACGCGGTACTCCACGTTCTGCGATCGGTCTGGATGATGACTTGATAGGACCAGGAGGCAAGCTGTTTGCTCTCACGACGCAACGCATA
TACAACGACGCGGTACTCCACGTTCTGCGATCGGTCTGGATAATCCTAAACCCTAATCCCCAACCTCTAAACCCTAATGCTCTCTCACGACGCAACGCATA
TACAACGACGCGGTACTCCACGTTCTGCGATCGGTCTGGACACAAGCCAGAATTCTTCATGATTCCCAAATCTTTGACTGGCTCTCACGACGCAACGCATA
TACAACGACGCGGTACTCCACGTTCTGCGATCGGTCTGGAACAAAAGACATCTACGCATAACTCAATCCACAAACGCTACTCTCTCACGACGCAACGCATA
TACAACGACGCGGTACTCCACGTTCTGCGATCGGTCTGGAAAAACTAACCCTAATCCCCAAACCTGAAACCTACAACCTCTCTCACGACGCAACGCATA
TACAACGACGCGGTACTCCACGTTCTGCGATCGGTCTGGAATCTCAAAACCCTCGAACCTAAAACCTTTACTCTTACGGCCTCTCACGACGCAACGCATA
TACAACGACGCGGTACTCCACGTTCTGCGATCGGTCTGGAGCTGCCGGACCCGGTAGAGATCCATTCCATAGCCTACTCTCACGACGCAACGCATA
TACAACGACGCGGTACTCCACGTTCTGCGATCGGTCTGGAATCAGTCTATATTGGCCGTAAATCCCTTAGCAGGTTCTTGTCTCTCACGACGCAACGCATA
TACAACGACGCGGTACTCCACGTTCTGCGATCGGTCTGGAGAACACTAACACGAACTTTTAGGTTTTCTGCTTTCACAGGCCTCTCACGACGCAACGCATA
TACAACGACGCGGTACTCCACGTTCTGCGATCGGTCTGGAACAAAGAAGCAGTGCTTACTTCACTGTGCTCTGTAAGTCTCTCACGACGCAACGCATA
TACAACGACGCGGTACTCCACGTTCTGCGATCGGTCTGGATTGGTCACTTCAGATCTTTATCACCAAGTTTAAGGGTGTGCCTCTCACGACGCAACGCATA
TACAACGACGCGGTACTCCACGTTCTGCGATCGGTCTGGATTTCAAAGCTCCCAAGAATTTTGCAACAATCAGCTTTGTCTCTCTCACGACGCAACGCATA
TACAACGACGCGGTACTCCACGTTCTGCGATCGGTCTGGAAAAAGGAATAAACAAGCAAAACTGGCGGTTACTTTCCCTCTCTCACGACGCAACGCATA
TACAACGACGCGGTACTCCACGTTCTGCGATCGGTCTGGAAAAACCAGGGACCAAAGAAGTTCAGATGACAACCCTCTCTCACGACGCAACGCATA
TACAACGACGCGGTACTCCACGTTCTGCGATCGGTCTGGATCAACAATAACGTCGGGAGGCGATTCCAAGGAAAACTCTCACGACGCAACGCATA
TACAACGACGCGGTACTCCACGTTCTGCGATCGGTCTGGAAAAATCGAACACTTGGGTCCAAGACGAGAGTCTGTCTCTCACGACGCAACGCATA
TACAACGACGCGGTACTCCACGTTCTGCGATCGGTCTGGAAACCAAAGAATGTATTGTCTTGAAAAGGCATCTCGTGGAGTCTCTCACGACGCAACGCATA
TACAACGACGCGGTACTCCACGTTCTGCGATCGGTCTGGAAGGGATAACTCTGAAGTTCAAAATTTGAAAAGACCGAGGCTCTCTCACGACGCAACGCATA
TACAACGACGCGGTACTCCACGTTCTGCGATCGGTCTGGAGAAGAACCAAGGAGTTCGATTGGAAAGATAATCCTTGGAGGCTCTCACGACGCAACGCATA
TACAACGACGCGGTACTCCACGTTCTGCGATCGGTCTGGAACTTAAATCAAGCTTAAGCGAAGAGGTTGACTACCAAGGTGCTCTCACGACGCAACGCATA
TACAACGACGCGGTACTCCACGTTCTGCGATCGGTCTGGAACAATATCATTTGACAAAGATGAAATGCGGCACCTCGAAACTCTCACGACGCAACGCATA
TACAACGACGCGGTACTCCACGTTCTGCGATCGGTCTGGAAAACATAATAGGACCTCCATCTCCTTTGGTGGCGTCTCTCACGACGCAACGCATA
TACAACGACGCGGTACTCCACGTTCTGCGATCGGTCTGGAAAAAGTCGTAGACTTCGTTGTTCTCGATAAAGCGGCACTCTCACGACGCAACGCATA
TACAACGACGCGGTACTCCACGTTCTGCGATCGGTCTGGAGCGTCCCATCCACTTACCATCAGTGTGTCCAATTTCTCTCACGACGCAACGCATA
TACAACGACGCGGTACTCCACGTTCTGCGATCGGTCTGGAAAAAGAAAACATCGTTCGCGTGGTCGGAAGCAGACCTCTCACGACGCAACGCATA
TACAACGACGCGGTACTCCACGTTCTGCGATCGGTCTGGAAAAAGAAGAAAACTCTCGGAGTAGAATGAGCGAAGGCGCTCTCACGACGCAACGCATA
TACAACGACGCGGTACTCCACGTTCTGCGATCGGTCTGGATAAGGTCTATAAGGGAGGTCCTTTATCCAGAGTTAGTGGCACTCTCACGACGCAACGCATA
TACAACGACGCGGTACTCCACGTTCTGCGATCGGTCTGGAAAAAGAAGAATGGAAAAGACAGGGTTTGCATCGACTTCACCTCTCACGACGCAACGCATA
TACAACGACGCGGTACTCCACGTTCTGCGATCGGTCTGGATACCAACGGTTGGTCAATAAAATGTCTACGAGCATCTTGGCTCTCACGACGCAACGCATA
TACAACGACGCGGTACTCCACGTTCTGCGATCGGTCTGGATCAAATGAAACTGAACCTGGCGAAATGTACATTCAGAGTCCCTCTCACGACGCAACGCATA
TACAACGACGCGGTACTCCACGTTCTGCGATCGGTCTGGAAAGAGGAATCGAAGCCAATCTGAACCAAATTTAACGCTTTCCTCTCACGACGCAACGCATA
TACAACGACGCGGTACTCCACGTTCTGCGATCGGTCTGGATCAGATTCTGAAAGGAAACAAAGGATTCCTTTGGGACAAGACTCTCACGACGCAACGCATA
TACAACGACGCGGTACTCCACGTTCTGCGATCGGTCTGGAGTTAGCGGAGTCTTGATCCTGCAAGATTGTGGAGACTCTCACGACGCAACGCATA
TACAACGACGCGGTACTCCACGTTCTGCGATCGGTCTGGAAAGTCCATGACAGATTCCAAAACCAAGTATGCAATGATGGACTCTCACGACGCAACGCATA
TACAACGACGCGGTACTCCACGTTCTGCGATCGGTCTGGATCTTCATGGTCCAATTTAGTACGGAAGATTGGCAAAATGGGCTCTCACGACGCAACGCATA
TACAACGACGCGGTACTCCACGTTCTGCGATCGGTCTGGATTTTGGGTCTCGTGCAACTTCTCAAGCACGGTCGACTCTCACGACGCAACGCATA
TACAACGACGCGGTACTCCACGTTCTGCGATCGGTCTGGACGATCCCTTACTCACGGTGAGGTTTTCTTAACCACACTCTCACGACGCAACGCATA
TACAACGACGCGGTACTCCACGTTCTGCGATCGGTCTGGAAAGATTTGTACTCGACCTATATGGTCAAGTGGGAGGTCACTCTCACGACGCAACGCATA
TACAACGACGCGGTACTCCACGTTCTGCGATCGGTCTGGAAGTCGTTGCTGCGGTATAAGGTTGACTATGTTTCTCCCTCTCACGACGCAACGCATA
TACAACGACGCGGTACTCCACGTTCTGCGATCGGTCTGGATCCGCTTCTTTCAGTTAGCTCATCGACAGCTCAAACTCTCACGACGCAACGCATA
TACAACGACGCGGTACTCCACGTTCTGCGATCGGTCTGGAACTCCGTGGTCGAGTGTATCTTTGTTCCCTCAAAGCTCTCACGACGCAACGCATA
TACAACGACGCGGTACTCCACGTTCTGCGATCGGTCTGGATCACCCAGTGCTGGCAATAGAGCTGTGTTGGTCGACTCTCACGACGCAACGCATA
TACAACGACGCGGTACTCCACGTTCTGCGATCGGTCTGGATCATTTTACTTGACCCACAAAAGCTACAGAGACTTGTAGGGCTCTCACGACGCAACGCATA
TACAACGACGCGGTACTCCACGTTCTGCGATCGGTCTGGAATTTCCTGCAGTCTAAAGTGGGTTTTCTGCAAAATTTTCCCCTCTCACGACGCAACGCATA
TACAACGACGCGGTACTCCACGTTCTGCGATCGGTCTGGATACATTTCACTCGACCTTGCTATCTTCTGTTATCCACCACTCTCTCACGACGCAACGCATA
TACAACGACGCGGTACTCCACGTTCTGCGATCGGTCTGGAACAAATTACTCGACCTAATAATCCTTAGCCACTCTCGACCTCTCTCACGACGCAACGCATA
TACAACGACGCGGTACTCCACGTTCTGCGATCGGTCTGGACCGCCGCTTCAGCAGAATTCAAGGAACCACTCGACCTCTCACGACGCAACGCATA
TACAACGACGCGGTACTCCACGTTCTGCGATCGGTCTGGAGAATCACTCGACCTCCGCCGCCGTCATCATTTCGTCTCTCACGACGCAACGCATA
TACAACGACGCGGTACTCCACGTTCTGCGATCGGTCTGGAATCCGTCACTCGACTAGACTAGATCAATCGATTCCTTTTGGCTCTCACGACGCAACGCATA
TACAACGACGCGGTACTCCACGTTCTGCGATCGGTCTGGACTATAGTCGACCAATTCACCCGTCTCTTTCAAAAGAAGCTCTCTCACGACGCAACGCATA
TACAACGACGCGGTACTCCACGTTCTGCGATCGGTCTGGAATGATGATCTTCGAGAAGAAGTTGCTTCGGATGGGACTCTCACGACGCAACGCATA
TACAACGACGCGGTACTCCACGTTCTGCGATCGGTCTGGAATTGGAAAGTCCGGTGTGACAAGAACATCCTCTGCCTCTCACGACGCAACGCATA
TACAACGACGCGGTACTCCACGTTCTGCGATCGGTCTGGAATTATCTTGAAAGGACCGTCTATTCTTGGCATGTGTTTGGACTCTCACGACGCAACGCATA
TACAACGACGCGGTACTCCACGTTCTGCGATCGGTCTGGACGAGTGATAAGTACGGACTCTTATGCTCGACCTACACACTCTCACGACGCAACGCATA
TACAACGACGCGGTACTCCACGTTCTGCGATCGGTCTGGAACGAGACTCAAATGATGAATGCCTCGCTAGGACATCTCTCACGACGCAACGCATA
TACAACGACGCGGTACTCCACGTTCTGCGATCGGTCTGGAGCGGAATCTCTCGCAGGGATAAACTCCCTTTAAGACTCTCACGACGCAACGCATA
TACAACGACGCGGTACTCCACGTTCTGCGATCGGTCTGGATCTAATATCATTCTCATACTCAGTGTCCTCCCTGGAGAGGTCTCTCACGACGCAACGCATA
TACAACGACGCGGTACTCCACGTTCTGCGATCGGTCTGGATCTTGAACTGTCCAAGTGATTAAGTCAGGAATAGGTCGAGTCTCTCACGACGCAACGCATA
TACAACGACGCGGTACTCCACGTTCTGCGATCGGTCTGGACCGGCCCATTCTGTCTGTTGGTAGGGCCATTCTGTCTCTCACGACGCAACGCATA
TACAACGACGCGGTACTCCACGTTCTGCGATCGGTCTGGAAACTGTACTCTTCTTTTCTTCCTTTTCTTCCTTGCGCTCACTCTCACGACGCAACGCATA
TACAACGACGCGGTACTCCACGTTCTGCGATCGGTCTGGATAACCCTCATTTCGCCACAATCATTAAGCCACTAAAGAACGCTCTCACGACGCAACGCATA
TACAACGACGCGGTACTCCACGTTCTGCGATCGGTCTGGATTTTCTCTCTGTTCTTTATCATCGGTCTTGGTTTGGATGCTCTCTCACGACGCAACGCATA
TACAACGACGCGGTACTCCACGTTCTGCGATCGGTCTGGAAAGATTCCAATGGAAGTTCTTGCTTACACCTCCGTGACTCTCACGACGCAACGCATA
TACAACGACGCGGTACTCCACGTTCTGCGATCGGTCTGGACTCCTATGACTATTGCGAGATAAAGAGCTCCTATGCCCACTCTCACGACGCAACGCATA
TACAACGACGCGGTACTCCACGTTCTGCGATCGGTCTGGACATCAACTCTTCTTTGTACTCGAGGACGAGTCTGCCCTCTCACGACGCAACGCATA
TACAACGACGCGGTACTCCACGTTCTGCGATCGGTCTGGATGTTGCGATTGTGGTTAGTCTCTTCCTCTTCAGTTTCACTCTCACGACGCAACGCATA
TACAACGACGCGGTACTCCACGTTCTGCGATCGGTCTGGAAGTTCTTTTGAAACAAACACGAACAGACCCTTCAGATACCCCTCTCACGACGCAACGCATA
TACAACGACGCGGTACTCCACGTTCTGCGATCGGTCTGGAAATGGTGAGATTGAAGACTCAACTTTCAGAGTGTGCTTTGACTCTCACGACGCAACGCATA
TACAACGACGCGGTACTCCACGTTCTGCGATCGGTCTGGATCGATTTGAATGAATCGATGGATATCACAGAAGCTTGCAGACTCTCACGACGCAACGCATA
TACAACGACGCGGTACTCCACGTTCTGCGATCGGTCTGGACCCCGCTACAAGCTCATCCTTGGCTACAAGCTTAGCTCTCACGACGCAACGCATA
TACAACGACGCGGTACTCCACGTTCTGCGATCGGTCTGGAAAAAGGGTGCTACAAAGTCTGCTTTGAATGATCAATTGGTCCTCTCACGACGCAACGCATA
TACAACGACGCGGTACTCCACGTTCTGCGATCGGTCTGGAGGTTGAGTGTGGAATGAAAAGAATCTGAAGGCGCTCTCTCACGACGCAACGCATA
TACAACGACGCGGTACTCCACGTTCTGCGATCGGTCTGGAGTCGAGTGGTGTCTACTGCTTCCTATGTAGCTGCCCTCTCACGACGCAACGCATA
TACAACGACGCGGTACTCCACGTTCTGCGATCGGTCTGGATCCACATTGATAGCAGACGAGGATAACACATTTTCCGTCTCTCACGACGCAACGCATA
TACAACGACGCGGTACTCCACGTTCTGCGATCGGTCTGGATAGGAAATACATGAGTGGGAGTCTAAAATCACTCAACCCGCCTCTCACGACGCAACGCATA
TACAACGACGCGGTACTCCACGTTCTGCGATCGGTCTGGAATTCACTTAAGCGCGTCTAGAACTATTCATGTCTCTTCCCTCTCTCACGACGCAACGCATA
TACAACGACGCGGTACTCCACGTTCTGCGATCGGTCTGGAACACCAAATTCTCTGATCCACGATTGCTGTCAAATTCTACACTCTCACGACGCAACGCATA
TACAACGACGCGGTACTCCACGTTCTGCGATCGGTCTGGAATTTCATTATCCCCGAAACTATAATCTTCTCTCTCGCCGGTCTCTCACGACGCAACGCATA
TACAACGACGCGGTACTCCACGTTCTGCGATCGGTCTGGACTGCTTCTATTTCGAGCTCCATTGAAGTCACATTCAAGCCTCTCACGACGCAACGCATA
TACAACGACGCGGTACTCCACGTTCTGCGATCGGTCTGGATCCATCGAAGTCACATTCCTCTTTAATCGCCAGCGCTCTCACGACGCAACGCATA
TACAACGACGCGGTACTCCACGTTCTGCGATCGGTCTGGATCAGCGAGCTCAAATCAAAGGCATGTGTTTCTTCCCTCTCACGACGCAACGCATA
TACAACGACGCGGTACTCCACGTTCTGCGATCGGTCTGGATGTGCATCGATTTGGTTTATGTGAAATTAGGGTTCTTGGGTCTCTCACGACGCAACGCATA
TACAACGACGCGGTACTCCACGTTCTGCGATCGGTCTGGATTTTGCAAGTGTTGGTGATTGAAACGCTTGGAAACTGCTCTCACGACGCAACGCATA
TACAACGACGCGGTACTCCACGTTCTGCGATCGGTCTGGAAAGCTTGTTGTTCTTGTAATCACACGACAGGTTAGTCTCTTCTCTCACGACGCAACGCATA
TACAACGACGCGGTACTCCACGTTCTGCGATCGGTCTGGAAGTTGCTTTGGTTGTCTTTGTGATTGTGATTCCATTTGTCTCTCTCACGACGCAACGCATA
TACAACGACGCGGTACTCCACGTTCTGCGATCGGTCTGGAGTGAATTTGCTTCATTTTCCGCGACTGTTTTGGTTCTGCTCTCACGACGCAACGCATA
TACAACGACGCGGTACTCCACGTTCTGCGATCGGTCTGGATGTGATTGTGATTCATCCGTTATTTGCATTGCTTTGGTTGTCTCTCACGACGCAACGCATA
TACAACGACGCGGTACTCCACGTTCTGCGATCGGTCTGGAAGAAATGTCTCCACATAAGATGTCGCTGTGAGTGAATGTCTCTCACGACGCAACGCATA
TACAACGACGCGGTACTCCACGTTCTGCGATCGGTCTGGATTTATTCATTGAAGAGCTGATCCCAATTACGAGAGAGGTGCCTCTCACGACGCAACGCATA
TACAACGACGCGGTACTCCACGTTCTGCGATCGGTCTGGATCGGAGTTTTGTACGTGATGTGGTTGCGGCTCTAGCTCTCACGACGCAACGCATA
TACAACGACGCGGTACTCCACGTTCTGCGATCGGTCTGGAATATGTCCCTGTAAAGAGTGTCGTAACGTATACCAGCAGTCTCTCACGACGCAACGCATA
TACAACGACGCGGTACTCCACGTTCTGCGATCGGTCTGGACAAGCAGTGATGTGGTTGTCCATCTGGTAACCAAACTCTCACGACGCAACGCATA
TACAACGACGCGGTACTCCACGTTCTGCGATCGGTCTGGATATCATCATGGAGACTCTGTGGCTTCAGCTGAAGGCTCTCACGACGCAACGCATA
TACAACGACGCGGTACTCCACGTTCTGCGATCGGTCTGGATCAGAGGAATGATGAAATTCTTGAGCTATACAAGGCTGCTGCTCTCACGACGCAACGCATA
TACAACGACGCGGTACTCCACGTTCTGCGATCGGTCTGGAAATATTTTGATGAAGAGCTGGCTAGCAAGCGGGACCTCTCACGACGCAACGCATA
TACAACGACGCGGTACTCCACGTTCTGCGATCGGTCTGGATTAGTAGAGACTCCATTGGGTGACTTAGCTGAGATAGCAGACTCTCACGACGCAACGCATA
TACAACGACGCGGTACTCCACGTTCTGCGATCGGTCTGGACCCCTTTATACCCGAGTTGTTTAAACCACATCAAGCTCTCTCTCACGACGCAACGCATA
TACAACGACGCGGTACTCCACGTTCTGCGATCGGTCTGGACGGCGATTGTGTCTCTCTTTAGGATTAAAACACGTAATGGACTCTCACGACGCAACGCATA
TACAACGACGCGGTACTCCACGTTCTGCGATCGGTCTGGAATTGCCAAATATGTTGCCTAAAGATAATGTGCTGCACACACTCTCACGACGCAACGCATA
TACAACGACGCGGTACTCCACGTTCTGCGATCGGTCTGGATTTTGAAGAGCTTCGACATGGGATATGAAAAGATCCATGCTCTCTCACGACGCAACGCATA
TACAACGACGCGGTACTCCACGTTCTGCGATCGGTCTGGATGTGAATGACTGCTGCCTATTCAGAAAGAAGTACAAGAAGCCTCTCACGACGCAACGCATA
TACAACGACGCGGTACTCCACGTTCTGCGATCGGTCTGGATGGACAATTGTCCCAAATGCAAAGCTTCTCGGTGGCTCTCACGACGCAACGCATA
TACAACGACGCGGTACTCCACGTTCTGCGATCGGTCTGGATAATACTCACAGTGGTGTAGTAAAGAAAGGTGTCCCACAGACTCTCACGACGCAACGCATA
TACAACGACGCGGTACTCCACGTTCTGCGATCGGTCTGGAAGGTTCTGCGGTACTTTCCGATTATCCTGCGACTTCTCTCACGACGCAACGCATA
TACAACGACGCGGTACTCCACGTTCTGCGATCGGTCTGGAAAGAGAATGTTCAGGACAGCTGAAATGGCCAAGGACTCTCACGACGCAACGCATA
TACAACGACGCGGTACTCCACGTTCTGCGATCGGTCTGGAGTCATCCTGTGGATTCTGTGACTTGGGATAAGATGAATGTGCTCTCACGACGCAACGCATA
TACAACGACGCGGTACTCCACGTTCTGCGATCGGTCTGGAAAGAAGGAGAACATAATGTTTACACTGCTCATTCCTGGTCCCTCTCACGACGCAACGCATA
TACAACGACGCGGTACTCCACGTTCTGCGATCGGTCTGGATTTGAATCATTTGTGGAAGAAGGGAGAGGTCACTTATGACGCTCTCACGACGCAACGCATA
TACAACGACGCGGTACTCCACGTTCTGCGATCGGTCTGGAAAAGTAAAAGCACATTCACGCTAAAGGCAATGCTTCTTTGGCTCTCACGACGCAACGCATA
TACAACGACGCGGTACTCCACGTTCTGCGATCGGTCTGGATAAGTGACCTTCCGGCTTATGGAAACTTAGTTGGTTACAAGCTCTCACGACGCAACGCATA
TACAACGACGCGGTACTCCACGTTCTGCGATCGGTCTGGAACACAAGATAGTATGTGGTTGAAGTTTAGCAGGAAGCATGTCTCTCACGACGCAACGCATA
TACAACGACGCGGTACTCCACGTTCTGCGATCGGTCTGGAAGTCATAGAAAAGGATTGGGGCCAACTCATAGTTATAGGGACTCTCACGACGCAACGCATA
TACAACGACGCGGTACTCCACGTTCTGCGATCGGTCTGGATAAGAAGGCTTGGTTTGATGGAAAATCAGAACATGGGAGACTCTCACGACGCAACGCATA
TACAACGACGCGGTACTCCACGTTCTGCGATCGGTCTGGAAAAACGATTTTGGAAATGTGAAAGGATCTGGGAGGAAGAGACTCTCACGACGCAACGCATA
TACAACGACGCGGTACTCCACGTTCTGCGATCGGTCTGGAAATCTTGGGATAAGGAAGGATTTGCATCCTACAACACAAGGCTCTCACGACGCAACGCATA
TACAACGACGCGGTACTCCACGTTCTGCGATCGGTCTGGAAAAGAGAACTTACCTTCCCGCAACACCTTGGTCTTCTCTCACGACGCAACGCATA
TACAACGACGCGGTACTCCACGTTCTGCGATCGGTCTGGATGTCAAAGAAGGAGAAGAAAACATTTTGCAAGCGCCTCTCTCACGACGCAACGCATA
TACAACGACGCGGTACTCCACGTTCTGCGATCGGTCTGGAAAAGGTCCAGACGGTTATTGTTCTAATATAGCAAGAGGCGCTCTCACGACGCAACGCATA
TACAACGACGCGGTACTCCACGTTCTGCGATCGGTCTGGATCCTTAGACGACTGCAAGATAACAGGACTCAAATCACATGACTCTCACGACGCAACGCATA
TACAACGACGCGGTACTCCACGTTCTGCGATCGGTCTGGAACTTCTAGGTTTGTTACCAAAAGGGCCAAGGACAGCCTCTCACGACGCAACGCATA
TACAACGACGCGGTACTCCACGTTCTGCGATCGGTCTGGAAGCCAGAGAGTTATTGACAGAGAGGTTATTTCAGTGATGGACTCTCACGACGCAACGCATA
TACAACGACGCGGTACTCCACGTTCTGCGATCGGTCTGGATGTATTGCGGAGTCATACCTTGAAGAAGAGTGTGTTCAGCTCTCACGACGCAACGCATA
TACAACGACGCGGTACTCCACGTTCTGCGATCGGTCTGGAATAGCTCATCTTGCTGTTATTCAAAACATGGCTGCACTTGCTCTCACGACGCAACGCATA
TACAACGACGCGGTACTCCACGTTCTGCGATCGGTCTGGAAAGCATGCATCTACAACATCTACAAGACTCAAATCCAAGGTCTCTCACGACGCAACGCATA
TACAACGACGCGGTACTCCACGTTCTGCGATCGGTCTGGAGTAGGCGTGATGCATCACACTTATGGAGTATGCATGCCTCTCACGACGCAACGCATA
TACAACGACGCGGTACTCCACGTTCTGCGATCGGTCTGGAAACTGATAGTCTCTTTAACCGCTTGCTAGATACCTCTTGGTCTCTCACGACGCAACGCATA
TACAACGACGCGGTACTCCACGTTCTGCGATCGGTCTGGACCTTTACTGGGTATATAGTGAACGGGCATCGTTTCCACTCTCACGACGCAACGCATA
TACAACGACGCGGTACTCCACGTTCTGCGATCGGTCTGGAATAATGTGTTTTATGTGCCTATATTCCGGTGTCAATGGGCACTCTCACGACGCAACGCATA
TACAACGACGCGGTACTCCACGTTCTGCGATCGGTCTGGATTAGCTTCTTGAAAGATCCGTTTATACTAGCCTCTCAGGCACTCTCACGACGCAACGCATA
TACAACGACGCGGTACTCCACGTTCTGCGATCGGTCTGGAGAGAAGATGATGCATCAAGCTGGTATGTAGTTATGCGAAGTCTCTCACGACGCAACGCATA
TACAACGACGCGGTACTCCACGTTCTGCGATCGGTCTGGATCGAGAAGAAACTGTAAAGAACAAAACCCCACAATAGCACACTCTCACGACGCAACGCATA
TACAACGACGCGGTACTCCACGTTCTGCGATCGGTCTGGAATCACCCAAATAAACACCCAAACTTAGTCCTCTTAGGAACCCTCTCACGACGCAACGCATA
TACAACGACGCGGTACTCCACGTTCTGCGATCGGTCTGGAAAAATTTGCTCCTACGCAAAGGCAATCTTTTGCCCCTCTCACGACGCAACGCATA
TACAACGACGCGGTACTCCACGTTCTGCGATCGGTCTGGAGCACGCTGGCTTTTCTGCATCTGTTGTTAGTGTAGCTCTCACGACGCAACGCATA
TACAACGACGCGGTACTCCACGTTCTGCGATCGGTCTGGAATTGAGTCTCCAACACACTTTGAACATTACGACCTTCCCCTCTCACGACGCAACGCATA
TACAACGACGCGGTACTCCACGTTCTGCGATCGGTCTGGATCTTGTCTCTGACTGTGACCCTTTGGATGTGCTACCTCTCACGACGCAACGCATA
TACAACGACGCGGTACTCCACGTTCTGCGATCGGTCTGGAAGTGCATAAACCTTGGTAAGGAGTATTCTGGTATGGTTGCCTCTCACGACGCAACGCATA
TACAACGACGCGGTACTCCACGTTCTGCGATCGGTCTGGAACCCATCTACCTAACAATGGTGAAAAGACAGGATTACTCGACTCTCACGACGCAACGCATA
TACAACGACGCGGTACTCCACGTTCTGCGATCGGTCTGGAACGCGCTCTAATCCTCACTATGGGTTTTCTGCAAACTCTCACGACGCAACGCATA
TACAACGACGCGGTACTCCACGTTCTGCGATCGGTCTGGAAACACACAACAAAGCATGGCAACGTAAGGTAGCTTCTCTCACGACGCAACGCATA
TACAACGACGCGGTACTCCACGTTCTGCGATCGGTCTGGATCGGAAAGAAATTTTGGCTACAGGACCTTAACTTGAATCGGCTCTCACGACGCAACGCATA
TACAACGACGCGGTACTCCACGTTCTGCGATCGGTCTGGAGTTCACTTTCTCTTCACAAATCATTTCGGGTCGAGTTGGCTCTCACGACGCAACGCATA
TACAACGACGCGGTACTCCACGTTCTGCGATCGGTCTGGAGCTTGAATAGGCAAAGCAAGGGCGTGTCAGCATGTCTCTCACGACGCAACGCATA
TACAACGACGCGGTACTCCACGTTCTGCGATCGGTCTGGAACACATGTCAAACGCTTGGGCGAGTCAGCAATCCACTCTCACGACGCAACGCATA
TACAACGACGCGGTACTCCACGTTCTGCGATCGGTCTGGACCACGTGTCCATGGTGCGGTTAAATGCCCCAAGTACTCTCACGACGCAACGCATA
TACAACGACGCGGTACTCCACGTTCTGCGATCGGTCTGGAGTAAGGCCTTCTTCACGTTTTCTCGGTCTTACGGGCTCTCACGACGCAACGCATA
TACAACGACGCGGTACTCCACGTTCTGCGATCGGTCTGGAGGGTGAGTCAGCCAGTACACATGTCGTCCGCATGTCTCTCACGACGCAACGCATA
TACAACGACGCGGTACTCCACGTTCTGCGATCGGTCTGGAGATGTCACTCACGTGGCAACGCTAGGACGATGACACTCTCACGACGCAACGCATA
TACAACGACGCGGTACTCCACGTTCTGCGATCGGTCTGGACAAACTTCGCCTACGCCACGCCTATGTTGGCCAATCTCTCACGACGCAACGCATA
TACAACGACGCGGTACTCCACGTTCTGCGATCGGTCTGGATCAATGATCATGTATTCATGGCAACTTTCTCCAGTTTTGGCCTCTCACGACGCAACGCATA
TACAACGACGCGGTACTCCACGTTCTGCGATCGGTCTGGAACCTTGCCCATATCTTTGGCTTTCGTCCTTTTACTATTCTCTCTCACGACGCAACGCATA
TACAACGACGCGGTACTCCACGTTCTGCGATCGGTCTGGATTCTCTTTTAGTTCTTCCTTGGACGTTCCTAGATGTTTGCCCTCTCACGACGCAACGCATA
TACAACGACGCGGTACTCCACGTTCTGCGATCGGTCTGGATAGGTAAAAGCCTGAGGCGAAATAAACATACATCACCACTCCTCTCACGACGCAACGCATA
TACAACGACGCGGTACTCCACGTTCTGCGATCGGTCTGGAGACCCCATACTCGATCCTTTACTTGACCAATCACTCGCTCTCACGACGCAACGCATA
TACAACGACGCGGTACTCCACGTTCTGCGATCGGTCTGGAATCACAGCCAACGGATTCCATCTAACCTAAAGATCGATCACTCTCACGACGCAACGCATA
TACAACGACGCGGTACTCCACGTTCTGCGATCGGTCTGGATGAGCATAAGAAAAGGAGAGGAAGAAGAAACTACTCGACCCCTCTCACGACGCAACGCATA
TACAACGACGCGGTACTCCACGTTCTGCGATCGGTCTGGAAGCGATCATTCAAAGCATAAAGGCAAAGGCGCAATCTCTCACGACGCAACGCATA
TACAACGACGCGGTACTCCACGTTCTGCGATCGGTCTGGACTTTGTAGCATCCTGTCACTCGATCCCCAAAGGTCCTCTCACGACGCAACGCATA
TACAACGACGCGGTACTCCACGTTCTGCGATCGGTCTGGATTTTGGCTTTGATTTGTTGGTGCTTAGTGCCTGCTCTCTCACGACGCAACGCATA
TACAACGACGCGGTACTCCACGTTCTGCGATCGGTCTGGAAGTTAGATTCCTTTGACAAGACCAAGTCTGGACCTAACTCTCTCTCACGACGCAACGCATA
TACAACGACGCGGTACTCCACGTTCTGCGATCGGTCTGGATTTTGTCCTTGAATCTGTCGTTTGCTTGGTTTTACTCGAACCTCTCACGACGCAACGCATA
TACAACGACGCGGTACTCCACGTTCTGCGATCGGTCTGGATTTGTACACATTTTGACTGCTTAGCAAACCCAGTGAAATGGCTCTCACGACGCAACGCATA
TACAACGACGCGGTACTCCACGTTCTGCGATCGGTCTGGAAATCTCCCCACATTCTGTTACCCAACTATCGAAGGCCTCTCACGACGCAACGCATA
TACAACGACGCGGTACTCCACGTTCTGCGATCGGTCTGGATCTGCCAAGCATAAAACTCCTAAGATCATGTTCTAGGTGGGCTCTCACGACGCAACGCATA
TACAACGACGCGGTACTCCACGTTCTGCGATCGGTCTGGAATAGTGCTCCTCTCACATTCTTCTTAATGTTTGTCAACGCCCTCTCACGACGCAACGCATA
TACAACGACGCGGTACTCCACGTTCTGCGATCGGTCTGGATCTCGTAAGCATGTTGCCTCTCGGTCTAACGGACCCTCTCACGACGCAACGCATA
TACAACGACGCGGTACTCCACGTTCTGCGATCGGTCTGGAAAAAGGTCGAGTATAACCAAACCGGTCGAGTGTTTGGCTCTCACGACGCAACGCATA
TACAACGACGCGGTACTCCACGTTCTGCGATCGGTCTGGATTTTATATACTTCTTCGTCGGTTTGATGTGTCCGCGGTCTCTCACGACGCAACGCATA
TACAACGACGCGGTACTCCACGTTCTGCGATCGGTCTGGACGAGTGAAGGCTGTGGAGTCGAGTGATGTGGTATTCTCTCACGACGCAACGCATA
TACAACGACGCGGTACTCCACGTTCTGCGATCGGTCTGGAGAATGAGAGGTGGTGATTGAGCTGGAGAGATGAAAGCCTCTCACGACGCAACGCATA
TACAACGACGCGGTACTCCACGTTCTGCGATCGGTCTGGAAGCGGCGGTAAAGTGATGAAGCTCGAATGGAGGAGCTCTCACGACGCAACGCATA
TACAACGACGCGGTACTCCACGTTCTGCGATCGGTCTGGAGTGAGAAGCGGCGTGGTATGAAGCGGTCGAGTGAACTCTCACGACGCAACGCATA
TACAACGACGCGGTACTCCACGTTCTGCGATCGGTCTGGATGAGAGGATGACAGTTGTAATGAGAGCTCGAGTGATTTTGGCTCTCACGACGCAACGCATA
TACAACGACGCGGTACTCCACGTTCTGCGATCGGTCTGGATGGTGGAGATGCGATGAGAGTTGTGGCTGTGAAAGCTCTCACGACGCAACGCATA
TACAACGACGCGGTACTCCACGTTCTGCGATCGGTCTGGATGGTGAGGTCGAGTTTATGAAAGGATAAGGCGATGGCTCTCACGACGCAACGCATA
TACAACGACGCGGTACTCCACGTTCTGCGATCGGTCTGGATCGAGTTTATTTGGTTGTGGAGGAGAAAACGAGGTCGCTCTCACGACGCAACGCATA
TACAACGACGCGGTACTCCACGTTCTGCGATCGGTCTGGAAGTTGGCTTCTCTCGATCATGGAGAGAGTGATGGCCTCTCACGACGCAACGCATA
TACAACGACGCGGTACTCCACGTTCTGCGATCGGTCTGGAACCCTAGTTGTTGTTGATGTTGCTGACTGCTTCCACTCTCACGACGCAACGCATA
TACAACGACGCGGTACTCCACGTTCTGCGATCGGTCTGGACAGACAGAAAACAAAACACATGGATACTCGACCGCATAGTCTCTCACGACGCAACGCATA
TACAACGACGCGGTACTCCACGTTCTGCGATCGGTCTGGATAACAAATTGCAGCACCGAATTGTCAACATTCTAAGGATGGCTCTCACGACGCAACGCATA
TACAACGACGCGGTACTCCACGTTCTGCGATCGGTCTGGATCGAATTGTAGCACGAGTGTAGATCGACACCACCACTCTCACGACGCAACGCATA
TACAACGACGCGGTACTCCACGTTCTGCGATCGGTCTGGATTATAAGTCTAGGCACTACTGTCACGTCACCCACTACACCTCTCACGACGCAACGCATA
TACAACGACGCGGTACTCCACGTTCTGCGATCGGTCTGGAAAATAACACAAGTGCCGCGAGAGCTAATTTTGCCGCTCTCACGACGCAACGCATA
TACAACGACGCGGTACTCCACGTTCTGCGATCGGTCTGGATTTGAACTTTGACGGGGCCGAAATATCAATTCCGGCTCTCACGACGCAACGCATA
TACAACGACGCGGTACTCCACGTTCTGCGATCGGTCTGGAGGGGAGAGATTTCTCTTACTCCAAGAACACAGAACCGCTCTCACGACGCAACGCATA
TACAACGACGCGGTACTCCACGTTCTGCGATCGGTCTGGACCTCCAATCCAGGTAAACGCTCCTAAAGTCAACGCCTCTCACGACGCAACGCATA
TACAACGACGCGGTACTCCACGTTCTGCGATCGGTCTGGATCCCGCAGTCCTAGCAAAGCTGAGGAGCATGATGGCTCTCACGACGCAACGCATA
TACAACGACGCGGTACTCCACGTTCTGCGATCGGTCTGGAGCAAATTGATCCTTGTCCCAACAGCTCGAAGTGGCCTCTCACGACGCAACGCATA
TACAACGACGCGGTACTCCACGTTCTGCGATCGGTCTGGACCTCGGTCCCAAACATCGATTGCATTCTAGAAGTATATCACCTCTCACGACGCAACGCATA
TACAACGACGCGGTACTCCACGTTCTGCGATCGGTCTGGACAAAATTTCTGTGGCCCGAGCCAAGTTCAAACCGGCTCTCACGACGCAACGCATA
TACAACGACGCGGTACTCCACGTTCTGCGATCGGTCTGGAAGACTTGAAGGGAATTCTGTCGACAGTTTTCAGGAGCCTCTCACGACGCAACGCATA
TACAACGACGCGGTACTCCACGTTCTGCGATCGGTCTGGACAATCCGGGACGCCCTGCACTCAGCCTCAGATTATCTCTCACGACGCAACGCATA
TACAACGACGCGGTACTCCACGTTCTGCGATCGGTCTGGATTCCAATAAGGAAGAAATGGAAGTGCTATCGAAAAGGCACGCTCTCACGACGCAACGCATA
TACAACGACGCGGTACTCCACGTTCTGCGATCGGTCTGGAAAAATCCCAACCTAGCGCTGAAGGCGAGAATTTAGTCTCTCACGACGCAACGCATA
TACAACGACGCGGTACTCCACGTTCTGCGATCGGTCTGGAACACTATGAGGGGCGATACTTCTCTGGAGCTCACACTCTCACGACGCAACGCATA
TACAACGACGCGGTACTCCACGTTCTGCGATCGGTCTGGAATTATCAAGTCGATACACCCCGAGGTTGAGGGCGACTCTCACGACGCAACGCATA
TACAACGACGCGGTACTCCACGTTCTGCGATCGGTCTGGAGGCCGCGATTGAGGTCATGGACGAGAATCATATACCTCTCACGACGCAACGCATA
TACAACGACGCGGTACTCCACGTTCTGCGATCGGTCTGGAGGTGGATGCTTAACCATTGAAGACTTAGAAGTAGAGAAGGCCTCTCACGACGCAACGCATA
TACAACGACGCGGTACTCCACGTTCTGCGATCGGTCTGGAGAAAGACGAACAGGTAAATGCCGTGGCAAACCATGCTCTCACGACGCAACGCATA
TACAACGACGCGGTACTCCACGTTCTGCGATCGGTCTGGACAGACATGCCCTTTCCCTTGTCTATATAAGCCGAACTCTCTCACGACGCAACGCATA
TACAACGACGCGGTACTCCACGTTCTGCGATCGGTCTGGAAGTTACGGTCCCATAGCCGAAAACTCTGCTTGAATCTCTCACGACGCAACGCATA
TACAACGACGCGGTACTCCACGTTCTGCGATCGGTCTGGACATTGGAAGCTTCCTGTTGGTTACTAAGTGAGTTCTGGACTCTCACGACGCAACGCATA
TACAACGACGCGGTACTCCACGTTCTGCGATCGGTCTGGATCATGCTTGACTTTAGGTGTTTAGCTGAGCACTCTAGTCTCTCTCACGACGCAACGCATA
TACAACGACGCGGTACTCCACGTTCTGCGATCGGTCTGGACTTTGCAGTTGTCAGTTTTGCAACGAAGGTAGTAATTGGCCTCTCACGACGCAACGCATA
TACAACGACGCGGTACTCCACGTTCTGCGATCGGTCTGGAAAGCAGCATCCTTGTCTTTGGCACGACGCCTCTATCTCTCACGACGCAACGCATA
TACAACGACGCGGTACTCCACGTTCTGCGATCGGTCTGGACTCAAGCAAACAGGAAGACATAAGCGAAAGGAGAGGTCTCTCACGACGCAACGCATA
TACAACGACGCGGTACTCCACGTTCTGCGATCGGTCTGGACCTTGTGCCTAGTGATTCAAACATGTTGTTAAGTTTGACGCCTCTCACGACGCAACGCATA
TACAACGACGCGGTACTCCACGTTCTGCGATCGGTCTGGAACGGATCGGACAAACAGATCGTCGAACGGGTCAGACTCTCACGACGCAACGCATA
TACAACGACGCGGTACTCCACGTTCTGCGATCGGTCTGGAAATACAAAGTCGGAGGAGAAACACTACGGCTATGAAAGTTGCTCTCACGACGCAACGCATA
TACAACGACGCGGTACTCCACGTTCTGCGATCGGTCTGGAAAGATTGAATGGTCTAGCGACCCTGTAATCGAGTGCCTCTCACGACGCAACGCATA
TACAACGACGCGGTACTCCACGTTCTGCGATCGGTCTGGATGCAAATTATAGACATCTCATTGGCCTTTGTAGTGAACCGTCTCTCACGACGCAACGCATA
TACAACGACGCGGTACTCCACGTTCTGCGATCGGTCTGGATTTTGTAGTTGCTTCGACAAGCTACCTTTTGTTGCCACTCTCACGACGCAACGCATA
TACAACGACGCGGTACTCCACGTTCTGCGATCGGTCTGGACGGCGATCCTCAAAAGGCCCAAGAGAGGTCAAGGACTCTCACGACGCAACGCATA
TACAACGACGCGGTACTCCACGTTCTGCGATCGGTCTGGATTTGTCAGGACACAACAGCCTCAATCAAAGCTTATCAGACTCTCACGACGCAACGCATA
TACAACGACGCGGTACTCCACGTTCTGCGATCGGTCTGGAGGAAGACCGACCCAATCCATAACTTGACCCGACCGCTCTCACGACGCAACGCATA
TACAACGACGCGGTACTCCACGTTCTGCGATCGGTCTGGATTCAACGGACAAGATGATGAAGACACTTTCCAAGAGAGCCTCTCACGACGCAACGCATA
TACAACGACGCGGTACTCCACGTTCTGCGATCGGTCTGGAGATACTAACGGCTTGGATCGGCCGCTCAATGATCCCTCTCACGACGCAACGCATA
TACAACGACGCGGTACTCCACGTTCTGCGATCGGTCTGGATACGGATTAGCCAACCGTTTACAATGCAATTATCAGCATGCCTCTCACGACGCAACGCATA
TACAACGACGCGGTACTCCACGTTCTGCGATCGGTCTGGAATCTCCGGATGGAATTTCCCACAAGCAACTACGTGCTCTCACGACGCAACGCATA
TACAACGACGCGGTACTCCACGTTCTGCGATCGGTCTGGAGAATCACGAAAAGGCTAAGCTGGGTCGAGCTGAAGCTCTCACGACGCAACGCATA
TACAACGACGCGGTACTCCACGTTCTGCGATCGGTCTGGACTCGGAAATCAACAAAGCCTGAGGTGTGTTTGTCTCTCTCACGACGCAACGCATA
TACAACGACGCGGTACTCCACGTTCTGCGATCGGTCTGGACGAGGAGGCCTAGTAAACAACATAGCAATTAAAGATCGAGGCTCTCACGACGCAACGCATA
TACAACGACGCGGTACTCCACGTTCTGCGATCGGTCTGGAAGGCCCAGTAATCTCTATTTGTCTCGAAGACGAAAACCCTCTCACGACGCAACGCATA
TACAACGACGCGGTACTCCACGTTCTGCGATCGGTCTGGACCGAGCAGTGCGTGGAAATTGGTGGAGACTTAGGCCTCTCACGACGCAACGCATA
TACAACGACGCGGTACTCCACGTTCTGCGATCGGTCTGGAGAAGAACTAACAGCTGAGCTGACTTCCTTCCTCAAGGCTCTCACGACGCAACGCATA
TACAACGACGCGGTACTCCACGTTCTGCGATCGGTCTGGAATAACGTCAGCACTTTTGCCTGGTTGCCGTAGGATCTCTCACGACGCAACGCATA
TACAACGACGCGGTACTCCACGTTCTGCGATCGGTCTGGAAGAATCTACTCTATAACCGAGGCAAAATATCCCGATTGGCTCTCTCACGACGCAACGCATA
TACAACGACGCGGTACTCCACGTTCTGCGATCGGTCTGGATCACTAACCTGAACAAAGCCTTTCTGTAGGATAGTTTCCCACTCTCACGACGCAACGCATA
TACAACGACGCGGTACTCCACGTTCTGCGATCGGTCTGGAAATAATGATGAATCCTGAGGACCAAGAGAAAACGGCATTCTCTCTCACGACGCAACGCATA
TACAACGACGCGGTACTCCACGTTCTGCGATCGGTCTGGAACACGGAACAAGGTATTTGCTACCGAGTGATGCCACTCTCACGACGCAACGCATA
TACAACGACGCGGTACTCCACGTTCTGCGATCGGTCTGGAAAAACCTCGGGACTTATGATCTTCGCCTTGCAGATCTCTCACGACGCAACGCATA
TACAACGACGCGGTACTCCACGTTCTGCGATCGGTCTGGACAGGAAAACGATGGAAGTGTACGTTGATGACACCTTGCTCTCACGACGCAACGCATA
TACAACGACGCGGTACTCCACGTTCTGCGATCGGTCTGGAAAAAGAACATGTAGCCAATTTGCGCAAATGTTTTCAACAGCCTCTCACGACGCAACGCATA
TACAACGACGCGGTACTCCACGTTCTGCGATCGGTCTGGATTCAGGGTAAGATCCGGCAAATTCTTGGGATATCTAGTCACTCTCACGACGCAACGCATA
TACAACGACGCGGTACTCCACGTTCTGCGATCGGTCTGGACCCAACTCGGCATTGAGGAAAACCCGAAGCAAATCCTCTCACGACGCAACGCATA
TACAACGACGCGGTACTCCACGTTCTGCGATCGGTCTGGATTAATCGATTTATCTCGCGGTCTACCGACAAATGCCTCTCTCACGACGCAACGCATA
TACAACGACGCGGTACTCCACGTTCTGCGATCGGTCTGGAAAAATTTGAATGGATGACCAGATGCGAGGAGGCTTTTCTCTCACGACGCAACGCATA
TACAACGACGCGGTACTCCACGTTCTGCGATCGGTCTGGAGATGTCTGGTCAAAGAACGGAGAGGAGTGTGTCGACTCTCACGACGCAACGCATA
TACAACGACGCGGTACTCCACGTTCTGCGATCGGTCTGGAAAATGTGCCAGAGACTCAAGAGATGTTGGGGATGACTCTCACGACGCAACGCATA
TACAACGACGCGGTACTCCACGTTCTGCGATCGGTCTGGATTTTAAGAGGACTAAGGCCTGAAATTAGGGGACGTCTTCACTCTCACGACGCAACGCATA
TACAACGACGCGGTACTCCACGTTCTGCGATCGGTCTGGAAAAGGGAAACAAGTTTCAGGAGAATGAAAAGTCTGAAGGCACTCTCACGACGCAACGCATA
TACAACGACGCGGTACTCCACGTTCTGCGATCGGTCTGGAAAAGGGGAATAATGTAGAATTTCAGCCTGGTGTTTTGAGGACTCTCACGACGCAACGCATA
TACAACGACGCGGTACTCCACGTTCTGCGATCGGTCTGGACTTGGAAGGATTACCTCCACCGAGAAATCATTTGTTTACCACTCTCACGACGCAACGCATA
TACAACGACGCGGTACTCCACGTTCTGCGATCGGTCTGGAGCCTCTAGGTATCATCAAATTTCAATCTTGGAGCTGGATGTCTCTCACGACGCAACGCATA
TACAACGACGCGGTACTCCACGTTCTGCGATCGGTCTGGAATTGATGATATCTTGGTATATTCACGGAGTGCGGAAGAGCACTCTCACGACGCAACGCATA
TACAACGACGCGGTACTCCACGTTCTGCGATCGGTCTGGAGGATTTCTTGGTCACAGAATTTTAGGACAGGGAGTTACAGCCTCTCACGACGCAACGCATA
TACAACGACGCGGTACTCCACGTTCTGCGATCGGTCTGGAAAGACATTAACGACCGCTCTAATTTTAGCATTGCTAGAGCCCTCTCACGACGCAACGCATA
TACAACGACGCGGTACTCCACGTTCTGCGATCGGTCTGGAGATGTGTCCTGATGCAAGAAGAAAATATGAATGCCTATGCGCTCTCACGACGCAACGCATA
TACAACGACGCGGTACTCCACGTTCTGCGATCGGTCTGGACCTGGAGATCATACTTGTTCACGCTGCCAGACCTGCTCTCACGACGCAACGCATA
TACAACGACGCGGTACTCCACGTTCTGCGATCGGTCTGGAATGATTTGGAGATTCAGTATCATCCGGGAAAGGCTAATGTGCTCTCACGACGCAACGCATA
TACAACGACGCGGTACTCCACGTTCTGCGATCGGTCTGGAGTGGCAGACGCCTTAAGTTGCCAGAAAATGAAAGTCTCTCACGACGCAACGCATA
TACAACGACGCGGTACTCCACGTTCTGCGATCGGTCTGGATTGTGTAACCTACCAATCCCTGGATGGAAATGGGACTCTCACGACGCAACGCATA
TACAACGACGCGGTACTCCACGTTCTGCGATCGGTCTGGATCCGAAAATTGATGGGCAAACTGAAAAGACCATCACCCTCTCACGACGCAACGCATA
TACAACGACGCGGTACTCCACGTTCTGCGATCGGTCTGGAAAACGAATCTCACCTTTCCCGAAATCCCTCTTGGTCTCTCACGACGCAACGCATA
TACAACGACGCGGTACTCCACGTTCTGCGATCGGTCTGGAAGAAGGATTCTACAAATTCAAGTGTTCTGGGGAAGGCACTCTCACGACGCAACGCATA
TACAACGACGCGGTACTCCACGTTCTGCGATCGGTCTGGATTTTCGAACCACGGAATGCTGAGGATGAAGTCGGACTCTCACGACGCAACGCATA
TACAACGACGCGGTACTCCACGTTCTGCGATCGGTCTGGACTGCAGACTCGCCCTTTTCCCTTGCCTATATAAGCCTCTCACGACGCAACGCATA
TACAACGACGCGGTACTCCACGTTCTGCGATCGGTCTGGACGAACACGACCCCGATTGTTTTGTGAAGAGAAAGTCTCTCACGACGCAACGCATA
TACAACGACGCGGTACTCCACGTTCTGCGATCGGTCTGGATTTTATTATGTACGATGCTTTTAGCACTAGGCCCTGGCCCTCTCACGACGCAACGCATA
TACAACGACGCGGTACTCCACGTTCTGCGATCGGTCTGGACCCTTAGGTCCAAAAGCGACCGCTCAGTGCACAAACTCTCACGACGCAACGCATA
TACAACGACGCGGTACTCCACGTTCTGCGATCGGTCTGGATTTGGACCAAAATAAAGATAATCCTCGATCTTCACCTGCGGCTCTCACGACGCAACGCATA
TACAACGACGCGGTACTCCACGTTCTGCGATCGGTCTGGACAATAAGGGCTCGGATGTGCCCTGCCAGTTCGAAGCTCTCACGACGCAACGCATA
TACAACGACGCGGTACTCCACGTTCTGCGATCGGTCTGGACTGCTTCAGCAACTACCGGAGCTCGGGTCCTTCAGCTCTCACGACGCAACGCATA
TACAACGACGCGGTACTCCACGTTCTGCGATCGGTCTGGAAGAAGAGACGGCTCGGGGTCCTCAGGCAAATCTAACTCTCACGACGCAACGCATA
TACAACGACGCGGTACTCCACGTTCTGCGATCGGTCTGGACTCCCGAGCGATATCGGCAGTAGCATCTTCCCGAGCTCTCACGACGCAACGCATA
TACAACGACGCGGTACTCCACGTTCTGCGATCGGTCTGGACCGTGAAGGGAATAGCCTGCTCGGAAGCATTTGAACTCTCACGACGCAACGCATA
TACAACGACGCGGTACTCCACGTTCTGCGATCGGTCTGGAGGGGCCAAAGGATAGGGGTTAGAGTACGAAGAACTCTCTCACGACGCAACGCATA
TACAACGACGCGGTACTCCACGTTCTGCGATCGGTCTGGACATTCTCGGCTCGGAATTGTCTAACGCAATGAGGACTCTCACGACGCAACGCATA
TACAACGACGCGGTACTCCACGTTCTGCGATCGGTCTGGAATTTTCTAATAGGCAAAACCAAAACTAACTCAGAAGCGGCGCTCTCACGACGCAACGCATA
TACAACGACGCGGTACTCCACGTTCTGCGATCGGTCTGGATCTTCGGAAATTTCAAATGAGAATTTCTCAAGGAGGTGGCTCTCTCACGACGCAACGCATA
TACAACGACGCGGTACTCCACGTTCTGCGATCGGTCTGGAAGCGCCAGAGTTATGATGCGGGAAGAGGTACAGTCCTCTCACGACGCAACGCATA
TACAACGACGCGGTACTCCACGTTCTGCGATCGGTCTGGAGGCTCGATCACCCACTCATGAAGCTCATCACCTCTCTCTCACGACGCAACGCATA
TACAACGACGCGGTACTCCACGTTCTGCGATCGGTCTGGAACAGATGCCACAAGTGCCGCTAGAGCTAAATTTGCCTCTCACGACGCAACGCATA
TACAACGACGCGGTACTCCACGTTCTGCGATCGGTCTGGAGGCGTCACTCCAGAAATATACCCGAGCCGGTCCTCCTCTCACGACGCAACGCATA
TACAACGACGCGGTACTCCACGTTCTGCGATCGGTCTGGACCCGAGCCAAAGACACACGTACGTCCGAGGAGAAGCTCTCACGACGCAACGCATA
TACAACGACGCGGTACTCCACGTTCTGCGATCGGTCTGGAACTTGTGAACTTTGAAGGGGCCAAAATATCATTTCCGGCTCTCACGACGCAACGCATA
TACAACGACGCGGTACTCCACGTTCTGCGATCGGTCTGGAAAATGAAATTTTGACCACAAAATAGACCCATGGCCTTCCACTCTCACGACGCAACGCATA
TACAACGACGCGGTACTCCACGTTCTGCGATCGGTCTGGAGCTTCCTCCACTACATGCTGCTCCTCGGCTCCAAGCTCTCACGACGCAACGCATA
TACAACGACGCGGTACTCCACGTTCTGCGATCGGTCTGGATAGTATTTTAGAGTGGAGCATCCTTTTGCAATTGTGGTCGTCTCTCACGACGCAACGCATA
TACAACGACGCGGTACTCCACGTTCTGCGATCGGTCTGGATTCCTTAAGTACTTCCAATTCCAAACTCCAAAGAGATGCGTCTCTCACGACGCAACGCATA
TACAACGACGCGGTACTCCACGTTCTGCGATCGGTCTGGACCTTGCTTCACTTGCTTTACTTGCTTTCATTTCGGACCCTCTCACGACGCAACGCATA
TACAACGACGCGGTACTCCACGTTCTGCGATCGGTCTGGAAAGGAAACACATTAAATGTGCGTGAGAAACCAAATAGCTCCCTCTCACGACGCAACGCATA
TACAACGACGCGGTACTCCACGTTCTGCGATCGGTCTGGAACACAAGGGAACACTTCATACAACTTAGGTTCATTTCGAGCCTCTCACGACGCAACGCATA
TACAACGACGCGGTACTCCACGTTCTGCGATCGGTCTGGAAGTTTCAAGTGTGAGGTTTTCAAAGGTAGGAATCATGTCGCCTCTCACGACGCAACGCATA
TACAACGACGCGGTACTCCACGTTCTGCGATCGGTCTGGATTTCTTCTTGAGTAGAAACCAACACAAACCAAGTAGGCTCCCTCTCACGACGCAACGCATA
TACAACGACGCGGTACTCCACGTTCTGCGATCGGTCTGGAATTGGTTCTGTAATGGAGATAGTTTGTTGCTCCAAATCGGTCTCTCACGACGCAACGCATA
TACAACGACGCGGTACTCCACGTTCTGCGATCGGTCTGGAAAAACAAGACATACTACTCGGTTGCACCGGCTTTGCTCTCACGACGCAACGCATA
TACAACGACGCGGTACTCCACGTTCTGCGATCGGTCTGGATGAATTAGAAGGAAGAGGATGCTTGGCTTTCTTCAGTTTGTCTCTCACGACGCAACGCATA
TACAACGACGCGGTACTCCACGTTCTGCGATCGGTCTGGATCATTTGAGGATAGACTTTCCTTTCGGTTTTGCTTCATGGTCTCTCACGACGCAACGCATA
TACAACGACGCGGTACTCCACGTTCTGCGATCGGTCTGGATTCACATCATTAGGTTGTTGTCTAGCTTGCTCAAAACGTCTCTCTCACGACGCAACGCATA
TACAACGACGCGGTACTCCACGTTCTGCGATCGGTCTGGACATCTTTGGTTGGTCTACTCCTCCAATTATGCTTCTCTTGGCTCTCACGACGCAACGCATA
TACAACGACGCGGTACTCCACGTTCTGCGATCGGTCTGGATGATGCGAGATCTGCTCATATTGCTCTATTCCTTTGAGTTGCTCTCACGACGCAACGCATA
TACAACGACGCGGTACTCCACGTTCTGCGATCGGTCTGGATCATTAACACTCACTCCCGAGCTTGATTTGGATGTCACTCTCACGACGCAACGCATA
TACAACGACGCGGTACTCCACGTTCTGCGATCGGTCTGGATTGGTCTTCAAACGAGTCATTTGTCTTCTTGGTTCGGCCTCTCACGACGCAACGCATA
TACAACGACGCGGTACTCCACGTTCTGCGATCGGTCTGGAACCCGCCATAAGTATCTTTTATTTGATGAGCCTGCTCTCTCTCACGACGCAACGCATA
TACAACGACGCGGTACTCCACGTTCTGCGATCGGTCTGGAAGATGAACAGTGAAACCTGATACCAGAAATCGTTGATGGTGCTCTCACGACGCAACGCATA
TACAACGACGCGGTACTCCACGTTCTGCGATCGGTCTGGATTGGATCAGATTCAGAGCATTGACGTTATCAGATGGCACTCTCACGACGCAACGCATA
TACAACGACGCGGTACTCCACGTTCTGCGATCGGTCTGGATGTGAAGAGGATCGTTACTAAGGATATGCTTACTGAGACCGCTCTCACGACGCAACGCATA
TACAACGACGCGGTACTCCACGTTCTGCGATCGGTCTGGACCATTTGGTCTATGCAATGCTCCTGCGATATTTGAGAGACTCTCACGACGCAACGCATA
TACAACGACGCGGTACTCCACGTTCTGCGATCGGTCTGGACGATTGACACCACACACCTGTCGATCGACACCATCCTCTCACGACGCAACGCATA
TACAACGACGCGGTACTCCACGTTCTGCGATCGGTCTGGATTGGTTTCTGGAAGAGAGTTAAGGAGAGTGTTCGTAACAGACTCTCACGACGCAACGCATA
TACAACGACGCGGTACTCCACGTTCTGCGATCGGTCTGGAAGAGAGTTAGTGTAGAGAGTGATGGGTGATCAAGGAAGACGCTCTCACGACGCAACGCATA
TACAACGACGCGGTACTCCACGTTCTGCGATCGGTCTGGATACTAAAACGACGTCGTTTCCTCAATACGAGTTAAACGACGCTCTCACGACGCAACGCATA
TACAACGACGCGGTACTCCACGTTCTGCGATCGGTCTGGATTTTAAAATGCCCAAATGTCATGCCATCGACCTGTTGTCTCTCACGACGCAACGCATA
TACAACGACGCGGTACTCCACGTTCTGCGATCGGTCTGGATTGATCCACCTCATCCAATATCCTTTTGAGACTAGAGGTGACTCTCACGACGCAACGCATA
TACAACGACGCGGTACTCCACGTTCTGCGATCGGTCTGGAATAACCTGCACTCTAGGTATCAAAACACATCTTTGTTGGGGCTCTCACGACGCAACGCATA
TACAACGACGCGGTACTCCACGTTCTGCGATCGGTCTGGATTCTTCAACTGTCGTAATTGAAACGGTACCAATCCTACCGCTCTCACGACGCAACGCATA
TACAACGACGCGGTACTCCACGTTCTGCGATCGGTCTGGAAATAAAAGCTCATAGATTGGTGGACAGACCCAACTGATTGGCTCTCACGACGCAACGCATA
TACAACGACGCGGTACTCCACGTTCTGCGATCGGTCTGGACAGAACAGTTGATTCTTCACTAGTTGGCGCAAAACCTCTCTCACGACGCAACGCATA
TACAACGACGCGGTACTCCACGTTCTGCGATCGGTCTGGATTGCCGAACGGGCCTGACCTTCTCTTCATAAGCTACTCTCACGACGCAACGCATA
TACAACGACGCGGTACTCCACGTTCTGCGATCGGTCTGGATCATAGAATATTATTTGGTGCAAAGTGTCTTCGGAGGTGCCCTCTCACGACGCAACGCATA
TACAACGACGCGGTACTCCACGTTCTGCGATCGGTCTGGACTTCCCTCTACAATCGGAGTTGGAAGCTTTAACTTGGACTCTCACGACGCAACGCATA
TACAACGACGCGGTACTCCACGTTCTGCGATCGGTCTGGATTTATGGAATTGGTGACTGCAGATTTTCTGAATCTGGCTGACTCTCACGACGCAACGCATA
TACAACGACGCGGTACTCCACGTTCTGCGATCGGTCTGGATTAGACCTCGAGCTGAGATCACGTCAAACTAGATTGTTACTCTCTCACGACGCAACGCATA
TACAACGACGCGGTACTCCACGTTCTGCGATCGGTCTGGATATCCTCTCTCATTGTTTGTAACCTTGCAAGTCTTCCCAAGCTCTCACGACGCAACGCATA
TACAACGACGCGGTACTCCACGTTCTGCGATCGGTCTGGAACGAATTTCACGTAAGCTCGTATATCTTCCTTACAAAGGCCCTCTCACGACGCAACGCATA
TACAACGACGCGGTACTCCACGTTCTGCGATCGGTCTGGAGGCCGCACAAACGCGAATTCTTCGGGATAGGGTACCTCTCACGACGCAACGCATA
TACAACGACGCGGTACTCCACGTTCTGCGATCGGTCTGGATCATCTCTCAAAGACGTAGATGACGTGAAGACACGTAAGTCTCTCACGACGCAACGCATA
TACAACGACGCGGTACTCCACGTTCTGCGATCGGTCTGGAAAAGTTGTTGTCCCAAGTACTGTCTTGCCCAAAATTCTGCTCTCACGACGCAACGCATA
TACAACGACGCGGTACTCCACGTTCTGCGATCGGTCTGGAAGTTCCACATTCCAACGTTGTCTAATGCAATGTATATGGCTCTCTCACGACGCAACGCATA
TACAACGACGCGGTACTCCACGTTCTGCGATCGGTCTGGAGTCCATGATTTTGGGTACACCTGAATTCCCGTAAATGGACTCTCACGACGCAACGCATA
TACAACGACGCGGTACTCCACGTTCTGCGATCGGTCTGGAAAAAGGGCTCACTTGGACTGTGGAACGTGAAACTGCTCTCACGACGCAACGCATA
TACAACGACGCGGTACTCCACGTTCTGCGATCGGTCTGGAATCGCGTAAATTATAACCATTTCTGCTTCCTGTCTTCCACTCTCTCACGACGCAACGCATA
TACAACGACGCGGTACTCCACGTTCTGCGATCGGTCTGGAGTCCACCATCCATCCTGCAGTTGATCCAACCACAACTCTCACGACGCAACGCATA
TACAACGACGCGGTACTCCACGTTCTGCGATCGGTCTGGAATAAATGAAGAGCGTGAAAATAGACAGACATACCCGACCACCTCTCACGACGCAACGCATA
TACAACGACGCGGTACTCCACGTTCTGCGATCGGTCTGGAAATCTCGATAAAGGTTCGATAGTCGACTTGCAAAACTGAGGCTCTCACGACGCAACGCATA
TACAACGACGCGGTACTCCACGTTCTGCGATCGGTCTGGAGTCAAGGTATAAACCTCCATATGTGGGTTTGTCTGAGATGCCTCTCACGACGCAACGCATA
TACAACGACGCGGTACTCCACGTTCTGCGATCGGTCTGGATGATCTTATAGACACCGCTAATCTTGAAGAAGTCAGCCAGTCTCTCACGACGCAACGCATA
TACAACGACGCGGTACTCCACGTTCTGCGATCGGTCTGGATTTAGAGGGGTATCAGCTGGCACAAATGACACACTCTCTCACGACGCAACGCATA
TACAACGACGCGGTACTCCACGTTCTGCGATCGGTCTGGAATTGACACCATATCTTTGTTTCCCGTTTATCTGTCCGGCCTCTCACGACGCAACGCATA
TACAACGACGCGGTACTCCACGTTCTGCGATCGGTCTGGAGAACTACCGAACACAATTGTCCTAATGAGCGGTATAAGACCCTCTCACGACGCAACGCATA
TACAACGACGCGGTACTCCACGTTCTGCGATCGGTCTGGAATAATGGTATGAGCCTTGCGGGTTTGGTCTTGGTCCTCTCACGACGCAACGCATA
TACAACGACGCGGTACTCCACGTTCTGCGATCGGTCTGGAAATCACATATGCAAGAAAGATAAGTACCTGATGGCACGTGCCTCTCACGACGCAACGCATA
TACAACGACGCGGTACTCCACGTTCTGCGATCGGTCTGGATTGGTTCAAGGACCAATCAACCTGAATAGTGGGACCCTCTCACGACGCAACGCATA
TACAACGACGCGGTACTCCACGTTCTGCGATCGGTCTGGAGCCAGGAATAGGACCAGAAGCAGGGGTAGACGAGCCTCTCACGACGCAACGCATA
TACAACGACGCGGTACTCCACGTTCTGCGATCGGTCTGGACACTGTAGCGAAGAACCCCGGTGGTGGTTATGATTCTCTCACGACGCAACGCATA
TACAACGACGCGGTACTCCACGTTCTGCGATCGGTCTGGATTATCCGTGAATCGAGACGAAACAACCACGTAGTAGTCACTCTCACGACGCAACGCATA
TACAACGACGCGGTACTCCACGTTCTGCGATCGGTCTGGACGAGGAGATTGGTCAGCAGTAATTAGAACGGAGTAAGACTCTCTCACGACGCAACGCATA
TACAACGACGCGGTACTCCACGTTCTGCGATCGGTCTGGAGGCCAACGTGAACGTCAAGAGAGGAAAACATGGTTCTCTCACGACGCAACGCATA
TACAACGACGCGGTACTCCACGTTCTGCGATCGGTCTGGATGAAGTGTGTGCGTCCCTTCGACTTCCACAAGCTTCTCTCACGACGCAACGCATA
TACAACGACGCGGTACTCCACGTTCTGCGATCGGTCTGGATGTGGTTTTGGATTCGGAAGTTCAGAGAATCTTGTAATCCACTCTCACGACGCAACGCATA
TACAACGACGCGGTACTCCACGTTCTGCGATCGGTCTGGATCAAATGCTAACACACCTTGTTCAACGTTTAAGGTAGCACCCTCTCACGACGCAACGCATA
TACAACGACGCGGTACTCCACGTTCTGCGATCGGTCTGGAGTTACTTCGGCCATTGATAAGAATACCATCAGGCGAAGGCTCTCACGACGCAACGCATA
TACAACGACGCGGTACTCCACGTTCTGCGATCGGTCTGGAACCGTGTGATTAAATTTGTACCAATCTCCAATGAGGACAGTCTCTCACGACGCAACGCATA
TACAACGACGCGGTACTCCACGTTCTGCGATCGGTCTGGAGTAATCTCCTGCAGGGTCAGCAAATGGAACTGGAACTCTCACGACGCAACGCATA
TACAACGACGCGGTACTCCACGTTCTGCGATCGGTCTGGATTCCAGGACGGCTAAGGATTCTGATACCTCCGAATCTCTCACGACGCAACGCATA
TACAACGACGCGGTACTCCACGTTCTGCGATCGGTCTGGACCACCAGCTGCCTTGTGAAAGGCAAGAGATGGGAACTCTCACGACGCAACGCATA
TACAACGACGCGGTACTCCACGTTCTGCGATCGGTCTGGATGGTCTTTCACTTGCAAAATGTATGTGTAGTTGCTTCTCGGCTCTCACGACGCAACGCATA
TACAACGACGCGGTACTCCACGTTCTGCGATCGGTCTGGATGGAATTGGACACGTGGTTCCGTACATTCCATCAACTCTCACGACGCAACGCATA
TACAACGACGCGGTACTCCACGTTCTGCGATCGGTCTGGAAAGAATTTCTTCTGTTTTGTACTCCGTTCCTGTCCATCCACTCTCACGACGCAACGCATA
TACAACGACGCGGTACTCCACGTTCTGCGATCGGTCTGGAAAAATGTCATGAAGATGGCCTAGTTAGTGGATGTGGGTCTCTCACGACGCAACGCATA
TACAACGACGCGGTACTCCACGTTCTGCGATCGGTCTGGAGGGACCTATTCTAAAAGACAACGTAAATTCGACGACATCGCCTCTCACGACGCAACGCATA
TACAACGACGCGGTACTCCACGTTCTGCGATCGGTCTGGAGACATTGTTCACCGAAAGGGGTGGTCCGGTGGAAGCTCTCACGACGCAACGCATA
TACAACGACGCGGTACTCCACGTTCTGCGATCGGTCTGGAACAGCTAGTAAATTAGGGAGAGACGTGGCAAAATGTGGCTCTCACGACGCAACGCATA
TACAACGACGCGGTACTCCACGTTCTGCGATCGGTCTGGAAAATAAAGAATTGATTGCCACCCGATTAATGGCAAAACCCACTCTCACGACGCAACGCATA
TACAACGACGCGGTACTCCACGTTCTGCGATCGGTCTGGAAGACGTATGCCACATACGTCATTATGGACCATTTCAAGTCTCTCACGACGCAACGCATA
TACAACGACGCGGTACTCCACGTTCTGCGATCGGTCTGGATAACATTCACATGCTTTGCTTTCGTAATAGTGCGCATTTCCCTCTCACGACGCAACGCATA
TACAACGACGCGGTACTCCACGTTCTGCGATCGGTCTGGATTCAACTTCGACAAGTCAACAACATATAACCACAGAAGGCACTCTCACGACGCAACGCATA
TACAACGACGCGGTACTCCACGTTCTGCGATCGGTCTGGATGTTACCATGAGATTAAGAAAGGCTCGTCTAAGCTGTTGTGCTCTCACGACGCAACGCATA
TACAACGACGCGGTACTCCACGTTCTGCGATCGGTCTGGATAATGATGAGATTGTCGTTTGTCACACTGTGAATGTCTGGTCTCTCACGACGCAACGCATA
TACAACGACGCGGTACTCCACGTTCTGCGATCGGTCTGGAAAAACCTGCTGACGAACACCGAGTGGGTAAATGTCCTCTCACGACGCAACGCATA
TACAACGACGCGGTACTCCACGTTCTGCGATCGGTCTGGAGCCGTATGTTACATTCCAGTCAAAGAATCGGTATGGACTCTCTCACGACGCAACGCATA
TACAACGACGCGGTACTCCACGTTCTGCGATCGGTCTGGACGCGGTTACCGCGGCGAAGAATGATAGGCAGAACAATACTCTCACGACGCAACGCATA
TACAACGACGCGGTACTCCACGTTCTGCGATCGGTCTGGATTTTAATGAACGACGGCGTTTCTTGTGGAGAGAGAGACTCTCACGACGCAACGCATA
TACAACGACGCGGTACTCCACGTTCTGCGATCGGTCTGGAATAGAGGGAGAATGTAAGTGTGAGGAAGAGAGAGAGTGAGTCTCTCACGACGCAACGCATA
TACAACGACGCGGTACTCCACGTTCTGCGATCGGTCTGGATAGTTATGTAAATTTAAGTGCGTCGAGGGAGAGACGAGTGGCTCTCACGACGCAACGCATA
TACAACGACGCGGTACTCCACGTTCTGCGATCGGTCTGGATTAATTTCGTCGTAAAACCGCATTGACTGTTTTCACAACCACTCTCACGACGCAACGCATA
TACAACGACGCGGTACTCCACGTTCTGCGATCGGTCTGGAAAAATTAGTGTCGGTGGAAATTGGTGAGCTTCCGGCTCTCACGACGCAACGCATA
TACAACGACGCGGTACTCCACGTTCTGCGATCGGTCTGGAGTGGATCTGTTTCCCATGTGGTTTCGTTGGCTGCTCTCTCACGACGCAACGCATA
TACAACGACGCGGTACTCCACGTTCTGCGATCGGTCTGGATTTCTTCATATGTAGGCTTGTTTTGTTTGACGTCCTCGTGTCTCTCACGACGCAACGCATA
TACAACGACGCGGTACTCCACGTTCTGCGATCGGTCTGGAAGTCGGTGGATTTAAATGGTTTGAGTCTCGTGAATTTGAGCCTCTCACGACGCAACGCATA
TACAACGACGCGGTACTCCACGTTCTGCGATCGGTCTGGAAAAATAACGGTGACTTAATTTCTACTCCGTGAAGGGCAACTCTCTCACGACGCAACGCATA
TACAACGACGCGGTACTCCACGTTCTGCGATCGGTCTGGAAATGGAGTGATCCAATTTTACTGGTTTACCGTGATGTCGACTCTCACGACGCAACGCATA
TACAACGACGCGGTACTCCACGTTCTGCGATCGGTCTGGAATTCGTTCAGTGATTAACGTCGGTTGAAGTCAAAAGAAGCACTCTCACGACGCAACGCATA
TACAACGACGCGGTACTCCACGTTCTGCGATCGGTCTGGAACTCTGCTACGTTTAAAGGGTTTGCTTATCTTTTGTGTCGACTCTCACGACGCAACGCATA
TACAACGACGCGGTACTCCACGTTCTGCGATCGGTCTGGATCAAAACAGTGTCGTTTATAGCCCGTCAAAACAAAGTTGTTCTCTCACGACGCAACGCATA
TACAACGACGCGGTACTCCACGTTCTGCGATCGGTCTGGATATTCGTGATGTGTAGCTTGAGACACAGTGAATGTTGACAACTCTCACGACGCAACGCATA
TACAACGACGCGGTACTCCACGTTCTGCGATCGGTCTGGATTTATCTCTTAAGATAGTGTGCGTATAAGCACTGTCCGCCACTCTCACGACGCAACGCATA
TACAACGACGCGGTACTCCACGTTCTGCGATCGGTCTGGAAAATTTATTCGAAAACGTGGGTACATTAGATGCAGCGTGTGCTCTCACGACGCAACGCATA
TACAACGACGCGGTACTCCACGTTCTGCGATCGGTCTGGAATCTCGAACCAAACCATTTCACCATACAACCATCGTATCTCTCTCACGACGCAACGCATA
TACAACGACGCGGTACTCCACGTTCTGCGATCGGTCTGGACCCGTCTCCTTGCTCTTTAATGGATGAGATTCTGTTTCGCTCTCACGACGCAACGCATA
TACAACGACGCGGTACTCCACGTTCTGCGATCGGTCTGGAAACTTGCTTATCGATTTTGTGGATGAGCTGAGTTGATGGACTCTCACGACGCAACGCATA
TACAACGACGCGGTACTCCACGTTCTGCGATCGGTCTGGAATAGGTGCTTTCCATGTCAGCGGCCATTTCTTTCCCTCTCACGACGCAACGCATA
TACAACGACGCGGTACTCCACGTTCTGCGATCGGTCTGGAAGAGTTGTGTCTGAGATAATCTTGATGATAGGATCCCAGCACTCTCACGACGCAACGCATA
TACAACGACGCGGTACTCCACGTTCTGCGATCGGTCTGGATTTTCGAGTGAGGCCCGACCAAATCTCTGCTGAATCTCTCACGACGCAACGCATA
TACAACGACGCGGTACTCCACGTTCTGCGATCGGTCTGGAATTATGTGATTCTAGAGGGTCTTGGGAAAGAACACAAGTGCCTCTCACGACGCAACGCATA
TACAACGACGCGGTACTCCACGTTCTGCGATCGGTCTGGAGATCAGCTCCAACATTCCAACTTTGCATTCTGTCATAGGTCTCTCACGACGCAACGCATA
TACAACGACGCGGTACTCCACGTTCTGCGATCGGTCTGGATTTTGAGCGAGCCAAGCTAGAAATGAGTATTTAGGTGTGGCTCTCACGACGCAACGCATA
TACAACGACGCGGTACTCCACGTTCTGCGATCGGTCTGGATATACCAAGCTACCTTAGGCTTTGATTCCTGAGTACCTTCCCTCTCACGACGCAACGCATA
TACAACGACGCGGTACTCCACGTTCTGCGATCGGTCTGGAAGTTGGTGCTGAATCTTGTCTTGAATATGTTCCCTTTTCCCCTCTCACGACGCAACGCATA
TACAACGACGCGGTACTCCACGTTCTGCGATCGGTCTGGAATCCAACGCACTATATCCTCTGTTTCGATGAGCCTTCTCTCACGACGCAACGCATA
TACAACGACGCGGTACTCCACGTTCTGCGATCGGTCTGGAGGTTTAGGATATCAACTCTTTGTCGCCTTTTCTTGTGTTGCCTCTCACGACGCAACGCATA
TACAACGACGCGGTACTCCACGTTCTGCGATCGGTCTGGATGTCGATGCAACCTCTCTGTCCCGTGACCACAATCCTCTCACGACGCAACGCATA
TACAACGACGCGGTACTCCACGTTCTGCGATCGGTCTGGAAAGCGGCCAAGATGAGACCAATTATCAAACCAAAAGGCTCTCACGACGCAACGCATA
TACAACGACGCGGTACTCCACGTTCTGCGATCGGTCTGGATCCACATCCAAGACCCTAAGGTCGAGTTCTCATTAATAGACCTCTCACGACGCAACGCATA
TACAACGACGCGGTACTCCACGTTCTGCGATCGGTCTGGAAACCATTGAACCCAAAGTGAAGTTGACGATGTAATTCTCCACTCTCACGACGCAACGCATA
TACAACGACGCGGTACTCCACGTTCTGCGATCGGTCTGGAAATGAGCTTTAGACAACTGGCCTTGTTTGCTTCTCTTAGTCTCTCACGACGCAACGCATA
TACAACGACGCGGTACTCCACGTTCTGCGATCGGTCTGGAGAACGAAGGCCTAATCCTCCTTCATGCTTCGATGTCTCTCACGACGCAACGCATA
TACAACGACGCGGTACTCCACGTTCTGCGATCGGTCTGGATTTAGCGTTTAACTCCACTCAAGACCAAATAAGAAAGCCGACTCTCACGACGCAACGCATA
TACAACGACGCGGTACTCCACGTTCTGCGATCGGTCTGGAACACAATCTGTCAATCTCCTTAATGCCTGCAGTTGGTCTCTCACGACGCAACGCATA
TACAACGACGCGGTACTCCACGTTCTGCGATCGGTCTGGAAGTGAGACTCTGAATAACATAACTAATAAGCTGGAGCCGGCCTCTCACGACGCAACGCATA
TACAACGACGCGGTACTCCACGTTCTGCGATCGGTCTGGACTGCAAAGGATAAGTGCCTTGTCGTCCATTTACCAATTCTCTCACGACGCAACGCATA
TACAACGACGCGGTACTCCACGTTCTGCGATCGGTCTGGATTAAAAGTGGTAGACCAAGATATCGAACAGGTAGAGCACCACTCTCACGACGCAACGCATA
TACAACGACGCGGTACTCCACGTTCTGCGATCGGTCTGGATAAGCAAAAGGAAATGCATGTAGGATGGCTTCCTTATCGCCTCTCACGACGCAACGCATA
TACAACGACGCGGTACTCCACGTTCTGCGATCGGTCTGGAAAAGTCGATTTCTCAAGGCTAATTTGCAGTCCCGAAATTTCCTCTCACGACGCAACGCATA
TACAACGACGCGGTACTCCACGTTCTGCGATCGGTCTGGACCTTGCATTGCGGAACAAGCCTGATAGTTCACCATCTCTCACGACGCAACGCATA
TACAACGACGCGGTACTCCACGTTCTGCGATCGGTCTGGAAATTTGGACCGAGAATGAGGCTATAAATATGCAAAGCTCGACTCTCACGACGCAACGCATA
TACAACGACGCGGTACTCCACGTTCTGCGATCGGTCTGGAGCCATTGCACAAAATCAAATGCCTTGGAAATGTCAATCTCTCTCACGACGCAACGCATA
TACAACGACGCGGTACTCCACGTTCTGCGATCGGTCTGGAATAGTCTTTGACAATTTCAGATGCGAGGAGAACAGTTTCCACTCTCACGACGCAACGCATA
TACAACGACGCGGTACTCCACGTTCTGCGATCGGTCTGGAAAGCAGACGGAGTCATAGTGATAAAATCTGGGAGAATGACTCTCTCACGACGCAACGCATA
TACAACGACGCGGTACTCCACGTTCTGCGATCGGTCTGGATGATATTACAGCAGGAAATTGGTCTGAAGTCCTTCATCTGCCTCTCACGACGCAACGCATA
TACAACGACGCGGTACTCCACGTTCTGCGATCGGTCTGGATAGACAGCTACCACAAAATCATTCTTTATTACCGGCCATGTCTCTCACGACGCAACGCATA
TACAACGACGCGGTACTCCACGTTCTGCGATCGGTCTGGATCTGTAGTGTAACCATCTGGCTCAGACTTTTATCACTTGGCCTCTCACGACGCAACGCATA
TACAACGACGCGGTACTCCACGTTCTGCGATCGGTCTGGAATTGAAAACAGAACACGACGGATCTCCTCCTCTGTCTCTCACGACGCAACGCATA
TACAACGACGCGGTACTCCACGTTCTGCGATCGGTCTGGAAACATCCCTTAAAAGTGTTTCCCCATCTGCTTCTCGACTCTCACGACGCAACGCATA
TACAACGACGCGGTACTCCACGTTCTGCGATCGGTCTGGACCCTCCACTGAGATACCTTGATAATTTTCAGGTTTGTAGCCCTCTCACGACGCAACGCATA
TACAACGACGCGGTACTCCACGTTCTGCGATCGGTCTGGATTTTAACCTCCTCCTGTGTGTCAAGAGTCGTGCCACTCTCACGACGCAACGCATA
TACAACGACGCGGTACTCCACGTTCTGCGATCGGTCTGGAATTCTTTAACAACATTTCTGATCTCCGGAACCTTTCCAGCTCTCTCACGACGCAACGCATA
TACAACGACGCGGTACTCCACGTTCTGCGATCGGTCTGGATGCCATCTCTAATCTTTAACCGGTGTAGCTTTGATTTCTGCCTCTCACGACGCAACGCATA
TACAACGACGCGGTACTCCACGTTCTGCGATCGGTCTGGACTCTTTCTAGTGCAGAAACATGTGACCATCTAGCATAAGCACTCTCACGACGCAACGCATA
TACAACGACGCGGTACTCCACGTTCTGCGATCGGTCTGGAGCAACTTCTTTTCGCTTGGCGCCAGGAGATGGATTCTCTCACGACGCAACGCATA
TACAACGACGCGGTACTCCACGTTCTGCGATCGGTCTGGATTTTGACATTGGCAGAGTTGTGCAAAAGCTTCCCTCTCTCACGACGCAACGCATA
TACAACGACGCGGTACTCCACGTTCTGCGATCGGTCTGGATGCCTTTGTCGTCAAGTCACCAAGCTTATCCTTTCCCTCTCACGACGCAACGCATA
TACAACGACGCGGTACTCCACGTTCTGCGATCGGTCTGGATTGAGAACTTATACATCGCCACCGTAGAATGGAATAGAGCACTCTCACGACGCAACGCATA
TACAACGACGCGGTACTCCACGTTCTGCGATCGGTCTGGAATTTGTAAATTTGAAAGGTTTACGAGTGCGTGGCTTCTCAGCTCTCACGACGCAACGCATA
TACAACGACGCGGTACTCCACGTTCTGCGATCGGTCTGGACCCCAATTGTATTCGGCATCTAAGATGATCTGAGCATCCCTCTCACGACGCAACGCATA
TACAACGACGCGGTACTCCACGTTCTGCGATCGGTCTGGAATTACACCATGTAAACAAAGGGCCATGAAACTTCATGTTGCCTCTCACGACGCAACGCATA
TACAACGACGCGGTACTCCACGTTCTGCGATCGGTCTGGAAGCAGTATCGAACTGTATCTTGAAAATTCCTCATTCCTGCCCTCTCACGACGCAACGCATA
TACAACGACGCGGTACTCCACGTTCTGCGATCGGTCTGGAAAAACAGAGGAGAAGCTTGGTGAGCACGTAAATCTTCCCTCTCACGACGCAACGCATA
TACAACGACGCGGTACTCCACGTTCTGCGATCGGTCTGGATACTGATACTGTAATCATCTGACCGCTTGTGAAAACAGGGGCTCTCACGACGCAACGCATA
TACAACGACGCGGTACTCCACGTTCTGCGATCGGTCTGGAATGACCAATCTGGAAACACTGTTTTAAATACTCCATCCGCTCTCTCACGACGCAACGCATA
TACAACGACGCGGTACTCCACGTTCTGCGATCGGTCTGGATTGCTTTTGCTACCCAATCCTTTACAACAGAGTGTTTTGACCTCTCACGACGCAACGCATA
TACAACGACGCGGTACTCCACGTTCTGCGATCGGTCTGGAGATTTTGTGTGGAACCATTACTCCTGTCTCTAGGGAAATCCCTCTCACGACGCAACGCATA
TACAACGACGCGGTACTCCACGTTCTGCGATCGGTCTGGAAAATTTATGAGTTGACTTTGAGTCTCGAGGGAGATGTTGCGCTCTCACGACGCAACGCATA
TACAACGACGCGGTACTCCACGTTCTGCGATCGGTCTGGATGGAGGAAGACCTCGGTCTTTCGTAGCCTTGTTCCCTCTCACGACGCAACGCATA
TACAACGACGCGGTACTCCACGTTCTGCGATCGGTCTGGACCTTCTCTGCTAATACCGAATATACTGAAACATCTGCAGCCCTCTCACGACGCAACGCATA
TACAACGACGCGGTACTCCACGTTCTGCGATCGGTCTGGATTTTCCTCATCCGCTACCTTCTCACTTGGAGCTGACTCTCACGACGCAACGCATA
TACAACGACGCGGTACTCCACGTTCTGCGATCGGTCTGGAACCTCTCCATATTTTAGACCAACGATCTGTTTTCCTGGACTCTCTCACGACGCAACGCATA
TACAACGACGCGGTACTCCACGTTCTGCGATCGGTCTGGAACGACCAGTCTTAGAAGGAGTAATCCATCCTCCATCCCTCTCACGACGCAACGCATA
TACAACGACGCGGTACTCCACGTTCTGCGATCGGTCTGGATGCTCAATTTCAAGAGTACCTTCCTCCTTGTCTCCCCTCTCACGACGCAACGCATA
TACAACGACGCGGTACTCCACGTTCTGCGATCGGTCTGGATGCATCGATGATAGAGTTTTGTTTTGGGTTACCTTCTCAGTCTCTCACGACGCAACGCATA
TACAACGACGCGGTACTCCACGTTCTGCGATCGGTCTGGATCCTTAACGGAAACATCTCCTACCTTCTCTACTTCCTTCACCTCTCACGACGCAACGCATA
TACAACGACGCGGTACTCCACGTTCTGCGATCGGTCTGGAGGGCTGTAGTATTTTCACCCCTACTGCAAGACAAACTCTCTCACGACGCAACGCATA
TACAACGACGCGGTACTCCACGTTCTGCGATCGGTCTGGATTTTACACTTGCCACAGCGTGGAGGCAACCATGGACTCTCACGACGCAACGCATA
TACAACGACGCGGTACTCCACGTTCTGCGATCGGTCTGGAATTGGTTTACTACATCTAACTTGCCTTGCTCTTCACCAGTCTCTCACGACGCAACGCATA
TACAACGACGCGGTACTCCACGTTCTGCGATCGGTCTGGATTTTGGATGCCGCTTTACTGGTTTCCCAACCGCACCTCTCACGACGCAACGCATA
TACAACGACGCGGTACTCCACGTTCTGCGATCGGTCTGGATAGAAACTCCAAACCCTTGTCTGTGAAAATTGAAGGAGGAACTCTCACGACGCAACGCATA
TACAACGACGCGGTACTCCACGTTCTGCGATCGGTCTGGATCTTCTCCTCATCGACTCACTCCAAACTCTAAACTTTACGGCTCTCACGACGCAACGCATA
TACAACGACGCGGTACTCCACGTTCTGCGATCGGTCTGGATGTGGTGCCGATGCATTAAGAAATTTCCCTACAAGAAAATCCTCTCACGACGCAACGCATA
TACAACGACGCGGTACTCCACGTTCTGCGATCGGTCTGGAATCAACCTTAGACACCACAACCTCCTGTTTCGTGACTCTCACGACGCAACGCATA
TACAACGACGCGGTACTCCACGTTCTGCGATCGGTCTGGATTTTCAACACTGCAACCGAACTGGAAGCCGAAGTTCTCTCACGACGCAACGCATA
TACAACGACGCGGTACTCCACGTTCTGCGATCGGTCTGGAGTAACCACCGGGTTACACCCACCTCCTTGTTTGAACTCTCACGACGCAACGCATA
TACAACGACGCGGTACTCCACGTTCTGCGATCGGTCTGGATTCTATTTTATCTCTTTCTCGATCCCAACGCTTGCCAAAGTCTCTCACGACGCAACGCATA
TACAACGACGCGGTACTCCACGTTCTGCGATCGGTCTGGATAGTACCCTTAAATCTCCCTGTTGAGAAACCTCCAAAACCTCTCTCACGACGCAACGCATA
TACAACGACGCGGTACTCCACGTTCTGCGATCGGTCTGGACCAAACTCTCCGAGCTCGCGAAATGACTCGTAACACTCTCACGACGCAACGCATA
TACAACGACGCGGTACTCCACGTTCTGCGATCGGTCTGGAACTTCACCCTCGGCTACCAGAGAAGGCAATCCTTTCTCTCACGACGCAACGCATA
TACAACGACGCGGTACTCCACGTTCTGCGATCGGTCTGGAGAGGCGGATTTACCGCCGCCGACATCATACGTGTACTCTCACGACGCAACGCATA
TACAACGACGCGGTACTCCACGTTCTGCGATCGGTCTGGAAAAACTAAATCGCCTTTGGAGTCGCCAGTCCAGGTCTCTCACGACGCAACGCATA
TACAACGACGCGGTACTCCACGTTCTGCGATCGGTCTGGAAACATATCAATTAGATGTCTCACGAAAGCTGTCAGGCATCCCTCTCACGACGCAACGCATA
TACAACGACGCGGTACTCCACGTTCTGCGATCGGTCTGGATTTATGTTATCACAGTCGTGTTTATGTGTGTGCAGACGACACTCTCACGACGCAACGCATA
TACAACGACGCGGTACTCCACGTTCTGCGATCGGTCTGGATATTCTATATGCTCTCACATGGATGCGAATGGCTTCAAAGGCTCTCACGACGCAACGCATA
TACAACGACGCGGTACTCCACGTTCTGCGATCGGTCTGGATTCAGTATACTTACGCATCTGGGAACAATGGAAGCTTTTCACTCTCACGACGCAACGCATA
TACAACGACGCGGTACTCCACGTTCTGCGATCGGTCTGGATTTTGTAAGAGTCAAACTATCTTGGAACATGGATGGTCCGCCTCTCACGACGCAACGCATA
TACAACGACGCGGTACTCCACGTTCTGCGATCGGTCTGGAAGAGGAATATTCAATTCCAACCGAATGAGAACACCACCACTCTCACGACGCAACGCATA
TACAACGACGCGGTACTCCACGTTCTGCGATCGGTCTGGAACAGATTTGAAAGATTGAGGAACTTCTGTACCAAGTGTGGTCTCTCACGACGCAACGCATA
TACAACGACGCGGTACTCCACGTTCTGCGATCGGTCTGGATCTCTTAAGCATGATGTTAAGGAATGTGCATTGGCGTTTGCTCTCACGACGCAACGCATA
TACAACGACGCGGTACTCCACGTTCTGCGATCGGTCTGGAAGGAGGCTGAACCGGCAAATGTAAATGATGGAAATGCTCTCACGACGCAACGCATA
TACAACGACGCGGTACTCCACGTTCTGCGATCGGTCTGGAACGATGACCACCATGAGAATAACCCTGATGAACAAGAGCTCTCACGACGCAACGCATA
TACAACGACGCGGTACTCCACGTTCTGCGATCGGTCTGGAATGACAGGAGATGAGTCGCTGCCTAGTGTTGATTTCTCTCACGACGCAACGCATA
TACAACGACGCGGTACTCCACGTTCTGCGATCGGTCTGGACACCACATTGATTCCGGATCTACAGAGTCATGCCGCTCTCACGACGCAACGCATA
TACAACGACGCGGTACTCCACGTTCTGCGATCGGTCTGGAAAGAGGGGTCTTCAAGTTCTGTTCCATCAGATATGGTTAGTCTCTCACGACGCAACGCATA
TACAACGACGCGGTACTCCACGTTCTGCGATCGGTCTGGAGCATTTGAAGACACAGAACTCACTGCTGAAAGACTCAGGCTCTCACGACGCAACGCATA
TACAACGACGCGGTACTCCACGTTCTGCGATCGGTCTGGAACATCTACGTGAATCCTTAATGGTATAGAGAGAAGCAGGGCCTCTCACGACGCAACGCATA
TACAACGACGCGGTACTCCACGTTCTGCGATCGGTCTGGAAAGAGAGTCAGCTTTGAAACTTTATACAATCAAGCGGAGGCCTCTCACGACGCAACGCATA
TACAACGACGCGGTACTCCACGTTCTGCGATCGGTCTGGACAGAGGAATCGGCGGTTTTGGGTCACATCCGCAAGCTCTCACGACGCAACGCATA
TACAACGACGCGGTACTCCACGTTCTGCGATCGGTCTGGAAGTCAGCTTTGCAACATCTACTACATCTCCACTTTCAATGGCTCTCACGACGCAACGCATA
TACAACGACGCGGTACTCCACGTTCTGCGATCGGTCTGGACCTGGTATCCCCACAGCCTCCATGAGAATCGGCTCCTCTCACGACGCAACGCATA
TACAACGACGCGGTACTCCACGTTCTGCGATCGGTCTGGATTTTCAAACTGTGAAAAGATAGGAGGGCCACAAAGAGATGACTCTCACGACGCAACGCATA
TACAACGACGCGGTACTCCACGTTCTGCGATCGGTCTGGAGTGGACTTTTAGGGATTTTCGAAACATGATAGCTTCTTGCGCTCTCACGACGCAACGCATA
TACAACGACGCGGTACTCCACGTTCTGCGATCGGTCTGGATCTTGTTGATATTCGCTCAAAAGGAGATCGTTTCACTTGGGCTCTCACGACGCAACGCATA
TACAACGACGCGGTACTCCACGTTCTGCGATCGGTCTGGATTGGAGAGCGTCATTCTCACACAGTCAAATGTTATTTGGACTCTCACGACGCAACGCATA
TACAACGACGCGGTACTCCACGTTCTGCGATCGGTCTGGACAGAGCTTTCATAAATTCTGAAGGAGCGACTTCCTTTCCACTCTCACGACGCAACGCATA
TACAACGACGCGGTACTCCACGTTCTGCGATCGGTCTGGATCTGCTGAACTCGAATTCCTTGATTTCACTGGATCTAACCCTCTCACGACGCAACGCATA
TACAACGACGCGGTACTCCACGTTCTGCGATCGGTCTGGAAAAACAACAAAGATGAGACCTTTTCGGTTTGATGAAAGGCTCTCTCACGACGCAACGCATA
TACAACGACGCGGTACTCCACGTTCTGCGATCGGTCTGGAAAATTACGTTAAGAATGGTTGGAACAGAGTGAACACAGGGCCTCTCACGACGCAACGCATA
TACAACGACGCGGTACTCCACGTTCTGCGATCGGTCTGGAAAAACTGCAGACAAGCGATGGCATCACTAAAGCACCTCTCACGACGCAACGCATA
TACAACGACGCGGTACTCCACGTTCTGCGATCGGTCTGGAAATCCCTAAACAGAGTCATGCAAGTATGCTGAGAACAGAACCTCTCACGACGCAACGCATA
TACAACGACGCGGTACTCCACGTTCTGCGATCGGTCTGGAGACAACTCATACCGCAAATTCAGAGAAAGCTTACCATAGCACTCTCACGACGCAACGCATA
TACAACGACGCGGTACTCCACGTTCTGCGATCGGTCTGGAAAAAGTCGAAATAGTTGGATGAAGGAGGGAGACCGCCTCTCACGACGCAACGCATA
TACAACGACGCGGTACTCCACGTTCTGCGATCGGTCTGGAATGAAAGCAATGGCCGTCTTGTTTCTACTATCGATTTTGCCTCTCACGACGCAACGCATA
TACAACGACGCGGTACTCCACGTTCTGCGATCGGTCTGGAAGGTTTCAAATCAACTGTGACCAAGGCAATGAATGATGATCCTCTCACGACGCAACGCATA
TACAACGACGCGGTACTCCACGTTCTGCGATCGGTCTGGATTCAATGCAATAAGTCAAATTGGAGATGACAAAGCACCTGGCTCTCACGACGCAACGCATA
TACAACGACGCGGTACTCCACGTTCTGCGATCGGTCTGGAAATCTCAAAATGCCTAGTAGAACGACTAAAACGGCATCTCGCTCTCACGACGCAACGCATA
TACAACGACGCGGTACTCCACGTTCTGCGATCGGTCTGGAATGCGATTGTGTCTGATCCTCAAGCCGCCTTCATACTCTCACGACGCAACGCATA
TACAACGACGCGGTACTCCACGTTCTGCGATCGGTCTGGACCGGGAAGATTGGTCAATGATAATGTGATGATAGCGCACTCTCACGACGCAACGCATA
TACAACGACGCGGTACTCCACGTTCTGCGATCGGTCTGGAAAAAGGGTTTCTCAATCCTATATGGCGGTGAAAACAGATGTCTCTCACGACGCAACGCATA
TACAACGACGCGGTACTCCACGTTCTGCGATCGGTCTGGAGAGCAAAGATTACGATCGAGTTGAGTGGAACTTCCTTGACTCTCACGACGCAACGCATA
TACAACGACGCGGTACTCCACGTTCTGCGATCGGTCTGGATAATAAATGGCATACCACACGGCACTATTAAACCACAACGACTCTCACGACGCAACGCATA
TACAACGACGCGGTACTCCACGTTCTGCGATCGGTCTGGATTAATTCTAGGGTATCACATGGAGATAATGACGGGCTACGTCTCTCACGACGCAACGCATA
TACAACGACGCGGTACTCCACGTTCTGCGATCGGTCTGGAAGGGAATGGAGTTCCTGGAGTTACTCATTTACAGTTTACGGCTCTCACGACGCAACGCATA
TACAACGACGCGGTACTCCACGTTCTGCGATCGGTCTGGATTGCCAAGCTAATGCTCGTAATTGTCAAGCTTTAAAGGATGCTCTCACGACGCAACGCATA
TACAACGACGCGGTACTCCACGTTCTGCGATCGGTCTGGATGGTCAAGTCTATGATAACTTTTGGATCAAAGGTGCATGGGCTCTCACGACGCAACGCATA
TACAACGACGCGGTACTCCACGTTCTGCGATCGGTCTGGAAAAAGCATACTACAAATTCAAAGCCATGAAGGTGGAGGGACTCTCACGACGCAACGCATA
TACAACGACGCGGTACTCCACGTTCTGCGATCGGTCTGGAATCACCAGCAGGAGAGGAAATTATGCTAAAATTGGTAGCTCTCTCACGACGCAACGCATA
TACAACGACGCGGTACTCCACGTTCTGCGATCGGTCTGGAATGGCAATGCCGGTCTATGCCATGTCCTGTTTCAACTCTCACGACGCAACGCATA
TACAACGACGCGGTACTCCACGTTCTGCGATCGGTCTGGAACTACCGATTGGTATCATCTCAGAAATCGAAACTCGACTCACTCTCACGACGCAACGCATA
TACAACGACGCGGTACTCCACGTTCTGCGATCGGTCTGGAATCGGAAGGTGGTTTAGGTTTTAGAGATTTGGCTAAATGCACTCTCACGACGCAACGCATA
TACAACGACGCGGTACTCCACGTTCTGCGATCGGTCTGGAATTCAAAATCCAAATTCTTTGTTGGCTCGAGTGATGAAGGCCTCTCACGACGCAACGCATA
TACAACGACGCGGTACTCCACGTTCTGCGATCGGTCTGGAAGAGATGACAACATCCTAGATGCGAAAGCTCGAAAGTATCACTCTCACGACGCAACGCATA
TACAACGACGCGGTACTCCACGTTCTGCGATCGGTCTGGAATCATATGGGTGAACGTCTATGCTTGCGGGTTTGACTCTCACGACGCAACGCATA
TACAACGACGCGGTACTCCACGTTCTGCGATCGGTCTGGAAAGGGTGCAGATATATTGTAGGAACCGGTAAAGCTATTCGGCTCTCACGACGCAACGCATA
TACAACGACGCGGTACTCCACGTTCTGCGATCGGTCTGGAATTGGTAAAGACAATATTGTTGCAACGCACCTGCCTCTCTCACGACGCAACGCATA
TACAACGACGCGGTACTCCACGTTCTGCGATCGGTCTGGACTCAACGTATAAGTCCTGAAGACCACAATCACCTCAAAAGCCTCTCACGACGCAACGCATA
TACAACGACGCGGTACTCCACGTTCTGCGATCGGTCTGGATCATCTCTCTCGGGAAGGACATCAGGATAACTTAATTTGGTCTCTCACGACGCAACGCATA
TACAACGACGCGGTACTCCACGTTCTGCGATCGGTCTGGAACACTCCTTCAGGAGAGTATACGGTAAAATCCGGATATTGGCTCTCACGACGCAACGCATA
TACAACGACGCGGTACTCCACGTTCTGCGATCGGTCTGGATCATGATCTGACATATTGTCAAATTAAACCAGCAGCTCCCCCTCTCACGACGCAACGCATA
TACAACGACGCGGTACTCCACGTTCTGCGATCGGTCTGGATAAGATTAATCACCAGGGGCATGAATATCGATCCAATCTGCCTCTCACGACGCAACGCATA
TACAACGACGCGGTACTCCACGTTCTGCGATCGGTCTGGATCTCCAATATTAACTGGACATTCCTTCTCACCAGATGTGGACTCTCACGACGCAACGCATA
TACAACGACGCGGTACTCCACGTTCTGCGATCGGTCTGGAAATGCCAATTTGGCTCATTTGGTGAATCTTGAAAGCTAGACTCTCACGACGCAACGCATA
TACAACGACGCGGTACTCCACGTTCTGCGATCGGTCTGGAACAAGTACAGAGAGAGTCCTTCGAAGATAATCGCACAAACTCTCTCACGACGCAACGCATA
TACAACGACGCGGTACTCCACGTTCTGCGATCGGTCTGGAAAGCAGAAGTCAAAGAATGGATTGAAAACATGAGACAGGGACTCTCACGACGCAACGCATA
TACAACGACGCGGTACTCCACGTTCTGCGATCGGTCTGGAAAAAGCCCAACATCAACTACAATACACATTGGACGAAACCCTCTCACGACGCAACGCATA
TACAACGACGCGGTACTCCACGTTCTGCGATCGGTCTGGATTTTGATGCAGGGTTCAATATAACAAGGACTCAAAGCAACGCTCTCACGACGCAACGCATA
TACAACGACGCGGTACTCCACGTTCTGCGATCGGTCTGGAGAGGATGGATCATTAGAGATCATGAAGCCTTAGCGAAAGCCTCTCACGACGCAACGCATA
TACAACGACGCGGTACTCCACGTTCTGCGATCGGTCTGGAATGGGGATTATCAACTATAGCTACGTTAACACCGCTCTGGCTCTCACGACGCAACGCATA
TACAACGACGCGGTACTCCACGTTCTGCGATCGGTCTGGAAGGCAGAAACAAAAGCTCTTTTGGTCGCAATGCAACTCTCACGACGCAACGCATA
TACAACGACGCGGTACTCCACGTTCTGCGATCGGTCTGGAAGAGGATACAAAAGAATACAATTCGAGGGAGATTGCGAGGTCTCTCACGACGCAACGCATA
TACAACGACGCGGTACTCCACGTTCTGCGATCGGTCTGGAAGCACATCAGTTAGCCTCTCCTATCTACACAACTAGTGTCTCTCACGACGCAACGCATA
TACAACGACGCGGTACTCCACGTTCTGCGATCGGTCTGGAGTTCCAATCATATTCAGGAATTCAGCCGAGGTGGCCTCTCACGACGCAACGCATA
TACAACGACGCGGTACTCCACGTTCTGCGATCGGTCTGGAATTGCGTGCGCAATCCATCATTCAATATTTTCAAAATTGCACTCTCACGACGCAACGCATA
TACAACGACGCGGTACTCCACGTTCTGCGATCGGTCTGGAACAATGGAGGATACTATTGGTTGGCATTTTACGAAAACGGGCTCTCACGACGCAACGCATA
TACAACGACGCGGTACTCCACGTTCTGCGATCGGTCTGGATACGGTTAAATCAGGGTATTGTACGTCACGTTTAGGGATCACTCTCACGACGCAACGCATA
TACAACGACGCGGTACTCCACGTTCTGCGATCGGTCTGGATGGTCTAAATATAAAACCGCTGCAATCACACACTGGAAAGTCTCTCACGACGCAACGCATA
TACAACGACGCGGTACTCCACGTTCTGCGATCGGTCTGGATTCTATGGCAAATGTTATCAGGTTGTGTATCGGTGACAACACTCTCACGACGCAACGCATA
TACAACGACGCGGTACTCCACGTTCTGCGATCGGTCTGGAAAAGGAATAAATTTTGATTCATCTTGTGGGAGGTGTGGGGACTCTCACGACGCAACGCATA
TACAACGACGCGGTACTCCACGTTCTGCGATCGGTCTGGACCCCATCGCGACAGACTTGGGCACTATCCAAATTCCTCTCACGACGCAACGCATA
TACAACGACGCGGTACTCCACGTTCTGCGATCGGTCTGGACAATGGTGCCTGGAATTTTCCCAACAGGCTCTATTCTCTCACGACGCAACGCATA
TACAACGACGCGGTACTCCACGTTCTGCGATCGGTCTGGAACTACAGATATGGATCACATATTTTGGCGAATACCCTCGGACTCTCACGACGCAACGCATA
TACAACGACGCGGTACTCCACGTTCTGCGATCGGTCTGGAAAATCTCAATATGAGCTCCTACGTTTAGTGGACACGGAAGCCTCTCACGACGCAACGCATA
TACAACGACGCGGTACTCCACGTTCTGCGATCGGTCTGGAAAAAGCATGACAAACAGCGCAAGCTGAGCTATGTTCTCTCACGACGCAACGCATA
TACAACGACGCGGTACTCCACGTTCTGCGATCGGTCTGGATTACCCGAGATAAAGTTGCTGTTTCGACTTGTTTGAATGGACTCTCACGACGCAACGCATA
TACAACGACGCGGTACTCCACGTTCTGCGATCGGTCTGGAAGTGATAAGTTTTCAGGGTTAGGGTGGTATTGTCAGTCAGCCTCTCACGACGCAACGCATA
TACAACGACGCGGTACTCCACGTTCTGCGATCGGTCTGGATAATGGAGAGCCGCCGATAATGGGAGCCGCTAACACTCTCACGACGCAACGCATA
TACAACGACGCGGTACTCCACGTTCTGCGATCGGTCTGGACCCGGCGAAGCCTATCCCCACTTCATACCGAAGTACTCTCACGACGCAACGCATA
TACAACGACGCGGTACTCCACGTTCTGCGATCGGTCTGGAGAAGCCTTTCTCTGGGTGATGAGATGTATTGTTGGAGCCTCTCACGACGCAACGCATA
TACAACGACGCGGTACTCCACGTTCTGCGATCGGTCTGGATTTCAGAATGTTCAGATTTAGTGAAGATGGTGTGTTCCCCACTCTCACGACGCAACGCATA
TACAACGACGCGGTACTCCACGTTCTGCGATCGGTCTGGATTTCTATCAACTTAACACACATGTCAAAACGCTCCCAGACACTCTCACGACGCAACGCATA
TACAACGACGCGGTACTCCACGTTCTGCGATCGGTCTGGACAGGAATGAGACATCCTCTACACCCATGTCTTCTGACGCTCTCACGACGCAACGCATA
TACAACGACGCGGTACTCCACGTTCTGCGATCGGTCTGGACTTGCCGCCGGCGTCGGGATACCCTCTTAATCTTTCTCTCACGACGCAACGCATA
TACAACGACGCGGTACTCCACGTTCTGCGATCGGTCTGGAAATCCAAAATTTTCCTCCCTAAGGGTCTTCTTCTTTGTGGGCTCTCACGACGCAACGCATA
TACAACGACGCGGTACTCCACGTTCTGCGATCGGTCTGGATCCTCTATGCGACAGAAGAGTGAATCGATACTCTACCAGCCTCTCACGACGCAACGCATA
TACAACGACGCGGTACTCCACGTTCTGCGATCGGTCTGGACCCCAATCATCCCTCGGACGTAGCTGTGTCTTGGACTCTCACGACGCAACGCATA
TACAACGACGCGGTACTCCACGTTCTGCGATCGGTCTGGAACCCGCCAAAAGAAGATTCGCAATACTCCACCACCCTCTCACGACGCAACGCATA
TACAACGACGCGGTACTCCACGTTCTGCGATCGGTCTGGAGTTTTCTCCTAAATTCCAGAGCAGTCCTTCACCAACACACTCTCACGACGCAACGCATA
TACAACGACGCGGTACTCCACGTTCTGCGATCGGTCTGGATCAATTGGCTCTCGATTTGTAATAGCACCGACAACACCCTCTCACGACGCAACGCATA
TACAACGACGCGGTACTCCACGTTCTGCGATCGGTCTGGATTACACGACGACATTGATCTTTCTTCCCTTCTCCAAACCCTCTCACGACGCAACGCATA
TACAACGACGCGGTACTCCACGTTCTGCGATCGGTCTGGAGGACGTCTCGGCGTCCGAATTCAGCGGGTGTAAAATCTCTCACGACGCAACGCATA
TACAACGACGCGGTACTCCACGTTCTGCGATCGGTCTGGATTATACCTTTGCCTAATCTCCCTCTAAAACATTGCTCCACGCTCTCACGACGCAACGCATA
TACAACGACGCGGTACTCCACGTTCTGCGATCGGTCTGGAATCGAATGGTTATGGACTCCTTTCAATCGTGGGAACACTCTCACGACGCAACGCATA
TACAACGACGCGGTACTCCACGTTCTGCGATCGGTCTGGATTTTGAAACTTGTTGCTTAGAGTAGAGTGGTTGCCACCACTCTCACGACGCAACGCATA
TACAACGACGCGGTACTCCACGTTCTGCGATCGGTCTGGAAGTGAAATAGGTTTAATCTCGAACCATAGGCATTGTGACGCCTCTCACGACGCAACGCATA
TACAACGACGCGGTACTCCACGTTCTGCGATCGGTCTGGAGGCTCACGCCTCTACTCTCTTATGTGACATAACGAGTCTCTCACGACGCAACGCATA
TACAACGACGCGGTACTCCACGTTCTGCGATCGGTCTGGATTAAACCTTTGCACTATCACGCTTACTCATACCGCCCCTCTCACGACGCAACGCATA
TACAACGACGCGGTACTCCACGTTCTGCGATCGGTCTGGAGATTAGAAGATTGCGTTTTGGACTTGTAACCTTCTTTGCCGCTCTCACGACGCAACGCATA
TACAACGACGCGGTACTCCACGTTCTGCGATCGGTCTGGAACTCCTCTAACGAGATATCTTCCCTGAATTTTGAACCCGACTCTCACGACGCAACGCATA
TACAACGACGCGGTACTCCACGTTCTGCGATCGGTCTGGAGAACAAGCCTCAAACCGCAGCCTCTTCCATGGAGCCTCTCACGACGCAACGCATA
TACAACGACGCGGTACTCCACGTTCTGCGATCGGTCTGGATTAAATCTCTACAGGTCCCAATAGATCTTCCAGCCTTTGCACTCTCACGACGCAACGCATA
TACAACGACGCGGTACTCCACGTTCTGCGATCGGTCTGGAAACCACTCATGTTAGTTCAAGTAGCTGACTCCCCTTATTGGCTCTCACGACGCAACGCATA
TACAACGACGCGGTACTCCACGTTCTGCGATCGGTCTGGAGTTTTCCGGGCTGGATAAGACTAGGTAGGCGCTCACTCTCACGACGCAACGCATA
TACAACGACGCGGTACTCCACGTTCTGCGATCGGTCTGGAGAGCAAATTGGAAGAAGAAAGCCGAAACCAGAAGCCCTCTCACGACGCAACGCATA
TACAACGACGCGGTACTCCACGTTCTGCGATCGGTCTGGAGACACCACTCGACCGCATCGGCAAGCAACACTTTGCTCTCACGACGCAACGCATA
TACAACGACGCGGTACTCCACGTTCTGCGATCGGTCTGGATCACACCACTTGACAACCACTTGACCATTCACTCTCTCTCACGACGCAACGCATA
TACAACGACGCGGTACTCCACGTTCTGCGATCGGTCTGGACTTCACCCGATCACAAGGCCCAGTTTGGCCCATTACTCTCACGACGCAACGCATA
TACAACGACGCGGTACTCCACGTTCTGCGATCGGTCTGGATTTTGATGGTTTTGACCCAGGACATCCATTTTACATCCAGTCTCTCACGACGCAACGCATA
TACAACGACGCGGTACTCCACGTTCTGCGATCGGTCTGGAAATCTTAGTGCAGCTAATCCACTAGCTACTGAACCGCCTCTCACGACGCAACGCATA
TACAACGACGCGGTACTCCACGTTCTGCGATCGGTCTGGACCTTGCTACTTTGCACTACTAGGCAAGCATCCTTTCCTCTCACGACGCAACGCATA
TACAACGACGCGGTACTCCACGTTCTGCGATCGGTCTGGAATGACTTATCTCATGAAAAGCCAATTGACCATATCGAGCGTCTCTCACGACGCAACGCATA
TACAACGACGCGGTACTCCACGTTCTGCGATCGGTCTGGATTTGAGGGCCTTGTAATGAGCATTAAAGCTAATGGAGTCTCTCTCACGACGCAACGCATA
TACAACGACGCGGTACTCCACGTTCTGCGATCGGTCTGGAGCCTTCACTCAAGGTCGAGTTTATAAGAAATTTGGACAGCCCTCTCACGACGCAACGCATA
TACAACGACGCGGTACTCCACGTTCTGCGATCGGTCTGGAGCTCACTGCTGAGAGTAAGATTGAATCAATGCTTGAGCACTCTCACGACGCAACGCATA
TACAACGACGCGGTACTCCACGTTCTGCGATCGGTCTGGAGATTCTTAAGGGTCAGTCCAAGCTAGTTGTCGAGTTCAATGCTCTCACGACGCAACGCATA
TACAACGACGCGGTACTCCACGTTCTGCGATCGGTCTGGAGCTAAGGAGGAAAGCTGGAAAGAATGAAATGTTAAGGACGACTCTCACGACGCAACGCATA
TACAACGACGCGGTACTCCACGTTCTGCGATCGGTCTGGATCAGCTGACGAGACAGTGTCAAATAGGAACATAAAGGATCGCTCTCACGACGCAACGCATA
TACAACGACGCGGTACTCCACGTTCTGCGATCGGTCTGGATTCATCACCCGACACTAACGAGCGACACTCATCTACTCTCACGACGCAACGCATA
TACAACGACGCGGTACTCCACGTTCTGCGATCGGTCTGGAGTGTCGATCAACACTAACCAGAACAGACACAACATGAGGCTCTCACGACGCAACGCATA
TACAACGACGCGGTACTCCACGTTCTGCGATCGGTCTGGAGGAGCTCAACAGTAAGAAGTGCATTGCTGAGATGGCTCTCACGACGCAACGCATA
TACAACGACGCGGTACTCCACGTTCTGCGATCGGTCTGGAAGAAGCGATTGACAACCATTCGTTGTTTGGAAAGAATCCCTCTCACGACGCAACGCATA
TACAACGACGCGGTACTCCACGTTCTGCGATCGGTCTGGATGTAGAGTACATCTATACTATCACTCCGACTCGGAGATCCCCTCTCACGACGCAACGCATA
TACAACGACGCGGTACTCCACGTTCTGCGATCGGTCTGGATGAAGCTCCTCGATCCACGTTGGTAAAGAGACACACTCTCACGACGCAACGCATA
TACAACGACGCGGTACTCCACGTTCTGCGATCGGTCTGGATAATTTTACCCTCTCCCCACGGATTAATCATGTACCCTTCCCTCTCACGACGCAACGCATA
TACAACGACGCGGTACTCCACGTTCTGCGATCGGTCTGGAATGTTACAAATCAGACAATTCTCCTTTTCGCTGACCTCACCCTCTCACGACGCAACGCATA
TACAACGACGCGGTACTCCACGTTCTGCGATCGGTCTGGAAAAAGAAGGTAGAGCTTGCTTAACAGGTCCATGAAAAGGCCTCTCACGACGCAACGCATA
TACAACGACGCGGTACTCCACGTTCTGCGATCGGTCTGGAAATCGAATGGATAAGTGACAATGCTTACTTACCCGACGTCTCTCACGACGCAACGCATA
TACAACGACGCGGTACTCCACGTTCTGCGATCGGTCTGGAGGCATTTTATTCTTGGAAGGTTTTCGACAAAATGCCAAACCCTCTCACGACGCAACGCATA
TACAACGACGCGGTACTCCACGTTCTGCGATCGGTCTGGAACTTTCGAAAACATGGTTAGGATGTTTAGTGGTTGACTGGTCTCTCACGACGCAACGCATA
TACAACGACGCGGTACTCCACGTTCTGCGATCGGTCTGGAAGATTAATTTGCAATGCAAATGGCCAGCATTTTCAGCTTCTCTCACGACGCAACGCATA
TACAACGACGCGGTACTCCACGTTCTGCGATCGGTCTGGAAATTTGCTATCTCCCTAGTCAAGTATCTTGCCCTAGGGTCTCTCACGACGCAACGCATA
TACAACGACGCGGTACTCCACGTTCTGCGATCGGTCTGGATTTTGTGTATTCCTAGTGTGTTGGTTCATTGCTCCTTGAGGCTCTCACGACGCAACGCATA
TACAACGACGCGGTACTCCACGTTCTGCGATCGGTCTGGATTATTGGGTAAAATCACTAGATCAATTTGGCGTTGTTGCCGCTCTCACGACGCAACGCATA
TACAACGACGCGGTACTCCACGTTCTGCGATCGGTCTGGAATCGAGAAAGAGAGGAAAAGAGAAGAGGGAAAGAGGGACTCTCACGACGCAACGCATA
TACAACGACGCGGTACTCCACGTTCTGCGATCGGTCTGGATGTGCGTTAGTTTTGCCAATTGCCCTTTATTTTCTTTTCCACTCTCACGACGCAACGCATA
TACAACGACGCGGTACTCCACGTTCTGCGATCGGTCTGGAATACTTACCTATGATAGTTCACGTAATAAGCGGCCTCTCCGCTCTCACGACGCAACGCATA
TACAACGACGCGGTACTCCACGTTCTGCGATCGGTCTGGATGGTTTTGAAATGTTTGGTGAACTCTCCAAAATCTCCAAGGCTCTCACGACGCAACGCATA
TACAACGACGCGGTACTCCACGTTCTGCGATCGGTCTGGATCGATGAGTAGGGAAACATGATACCTGATATTGTTGAGGGTCTCTCACGACGCAACGCATA
TACAACGACGCGGTACTCCACGTTCTGCGATCGGTCTGGAAGAGCTGCAGCTATTGCAGATGAACGTTATATTCAACTTGCCTCTCACGACGCAACGCATA
TACAACGACGCGGTACTCCACGTTCTGCGATCGGTCTGGATTGATGGTCTGTACAATGACTTTCAAGACTTGAATGCTCGGCTCTCACGACGCAACGCATA
TACAACGACGCGGTACTCCACGTTCTGCGATCGGTCTGGATTAGAGAAAACCATCACGCTTGCTTGCCACACTGACTCTCACGACGCAACGCATA
TACAACGACGCGGTACTCCACGTTCTGCGATCGGTCTGGAATTTTGTTGAGATTCTAGTGGCTATACGGACCGAACAGCCTCTCACGACGCAACGCATA
TACAACGACGCGGTACTCCACGTTCTGCGATCGGTCTGGAATATCCTTGAAGAGAGATGTTTTGCGCTGTGTGATTTGCCTCTCACGACGCAACGCATA
TACAACGACGCGGTACTCCACGTTCTGCGATCGGTCTGGAATCTGGGAGTTAATTTTGAATGGTGTCAGTGATAAGGAGGCCTCTCACGACGCAACGCATA
TACAACGACGCGGTACTCCACGTTCTGCGATCGGTCTGGATAATCAATGCCACCTATCCAGGTAGTTGTGTACTCGATTGCCTCTCACGACGCAACGCATA
TACAACGACGCGGTACTCCACGTTCTGCGATCGGTCTGGAAAGCAAGTCATGATTTAGTTGCTGAGAATCAATCTGGAGGGCTCTCACGACGCAACGCATA
TACAACGACGCGGTACTCCACGTTCTGCGATCGGTCTGGACCCCACACAGGCGGAGCTAGAGTTCTTTATTAGAGCTCTCACGACGCAACGCATA
TACAACGACGCGGTACTCCACGTTCTGCGATCGGTCTGGATACCTCTGTTCTGCACTGCTGAAGTTCCGCACTTCCTCTCACGACGCAACGCATA
TACAACGACGCGGTACTCCACGTTCTGCGATCGGTCTGGACTTTGTAGACCTCACACGGCAAATGCCTATACGCCCTCTCACGACGCAACGCATA
TACAACGACGCGGTACTCCACGTTCTGCGATCGGTCTGGATTTTCTCCGCGGTATTTCTTGCCACCATCTGATCCCTCTCACGACGCAACGCATA
TACAACGACGCGGTACTCCACGTTCTGCGATCGGTCTGGATTTTGGGCTATTCTGGATTGAAGCTAGAAGAGGTCTGTGCTCTCACGACGCAACGCATA
TACAACGACGCGGTACTCCACGTTCTGCGATCGGTCTGGAAGCCATGATTTAATGATCCTACAGACTCTCCGACACGTCTCTCACGACGCAACGCATA
TACAACGACGCGGTACTCCACGTTCTGCGATCGGTCTGGAAACTCCGCAGCGACGTCGACCCACCCATGAAAATACTCTCACGACGCAACGCATA
TACAACGACGCGGTACTCCACGTTCTGCGATCGGTCTGGACACATCTCTTCCAGTCGATGAGTGGTAAGATCCGCCTCTCACGACGCAACGCATA
TACAACGACGCGGTACTCCACGTTCTGCGATCGGTCTGGATTTATTAGTTCCGGAGGGAGATTGATATCCCACCGTACTCTCTCACGACGCAACGCATA
TACAACGACGCGGTACTCCACGTTCTGCGATCGGTCTGGATCGAAACATATGAGTCAGCGAAACAACTTGCATAAAGGACACTCTCACGACGCAACGCATA
TACAACGACGCGGTACTCCACGTTCTGCGATCGGTCTGGAAACTAAACTAAAGTTGGGCTTAGCAAAATGGCCAGAGATCACTCTCACGACGCAACGCATA
TACAACGACGCGGTACTCCACGTTCTGCGATCGGTCTGGAAAAAGAAAATGGACCGAGCCCATGAAAATTTTAGGGTTAGCCTCTCACGACGCAACGCATA
TACAACGACGCGGTACTCCACGTTCTGCGATCGGTCTGGATATGATGTAGCAAAGAGAGGCGATGTTGGTGTGGCCTCTCACGACGCAACGCATA
TACAACGACGCGGTACTCCACGTTCTGCGATCGGTCTGGAAAAATTCTCTGCTCCGGAAAGATAACTCACGGTGGCCTCTCACGACGCAACGCATA
TACAACGACGCGGTACTCCACGTTCTGCGATCGGTCTGGAAAACTCAGTTCATATCCATATCGGAGAAGCTTGAGTTCCGACTCTCACGACGCAACGCATA
TACAACGACGCGGTACTCCACGTTCTGCGATCGGTCTGGATCTCCATTATAGAGGATCTAGACTTGGCTAGAACGAGTGGACTCTCACGACGCAACGCATA
TACAACGACGCGGTACTCCACGTTCTGCGATCGGTCTGGATTGTGAGTTTTCATGTCCAAGACAGAAAGAGATCTTAGCCGCTCTCACGACGCAACGCATA
TACAACGACGCGGTACTCCACGTTCTGCGATCGGTCTGGAAGAGTTTCATGAGATCTTTCGGTTTCAAATCTTCTGGTCGCCTCTCACGACGCAACGCATA
TACAACGACGCGGTACTCCACGTTCTGCGATCGGTCTGGATCCCCTCGCAATCAACAACTAAAACCAAAACCATTGACTCTCACGACGCAACGCATA
TACAACGACGCGGTACTCCACGTTCTGCGATCGGTCTGGATTGATATTGCCTTGCTGAAATTGAGAAAATTGCAGAAGCCACTCTCACGACGCAACGCATA
TACAACGACGCGGTACTCCACGTTCTGCGATCGGTCTGGAACCTTCAATCTGGATGAGAGAAGTGTTGGGATATTGGTTCGCTCTCACGACGCAACGCATA
TACAACGACGCGGTACTCCACGTTCTGCGATCGGTCTGGAAGTGAACCAGTAACGAACAAATTCAAATCGGAGATTCAGCTCTCTCACGACGCAACGCATA
TACAACGACGCGGTACTCCACGTTCTGCGATCGGTCTGGAATCTCAAACAAGTTGGCCCAAACTTTAATACGGCTTGGCTCTCACGACGCAACGCATA
TACAACGACGCGGTACTCCACGTTCTGCGATCGGTCTGGATTATTGCTCCAGTGAGGCTCATGAAATCTCCGAGAACTCTCACGACGCAACGCATA
TACAACGACGCGGTACTCCACGTTCTGCGATCGGTCTGGAAAGAGGTCCACTGACGCTATTAAACAGATAAGTCGATGTCGCTCTCACGACGCAACGCATA
TACAACGACGCGGTACTCCACGTTCTGCGATCGGTCTGGATGACCATAAATAGATCGATGAGACTTGCCTGTATTTCCGGTCTCTCACGACGCAACGCATA
TACAACGACGCGGTACTCCACGTTCTGCGATCGGTCTGGAAGCATTCCCGTGTTGAATGCAAACTGCTCCTGTTACTCTCACGACGCAACGCATA
TACAACGACGCGGTACTCCACGTTCTGCGATCGGTCTGGAGGTGGTGGTTGAGTAGGTTGGTTGACTGAATGGTTCTCTCACGACGCAACGCATA
TACAACGACGCGGTACTCCACGTTCTGCGATCGGTCTGGAATGGAACCATGACTGTCTTGGAATATCCCAACACATAGGCTCTCACGACGCAACGCATA
TACAACGACGCGGTACTCCACGTTCTGCGATCGGTCTGGATAGTCCCTTGATGCTTCATATTTTAGCAGCTGAAACATGCACTCTCACGACGCAACGCATA
TACAACGACGCGGTACTCCACGTTCTGCGATCGGTCTGGAAGCTAGTTCTTTAGAAACATGGGGTGTATCTGAGAAAGGGTCTCTCACGACGCAACGCATA
TACAACGACGCGGTACTCCACGTTCTGCGATCGGTCTGGATGTTGAAGAAACAGTAAAGGAACCTGAAGAACAACCTAGGCCTCTCACGACGCAACGCATA
TACAACGACGCGGTACTCCACGTTCTGCGATCGGTCTGGAACTTTAATCAGGATGCTCATAAGCATTGCAACCTTACGAGACTCTCACGACGCAACGCATA
TACAACGACGCGGTACTCCACGTTCTGCGATCGGTCTGGAGTAGTATCCTGGAAATCTAGCAAATAAATCGTGGCAGCGACTCTCACGACGCAACGCATA
TACAACGACGCGGTACTCCACGTTCTGCGATCGGTCTGGAGTGAGGCTATACTCTCCAACTTCAATCATGATTAACCAGGCCTCTCACGACGCAACGCATA
TACAACGACGCGGTACTCCACGTTCTGCGATCGGTCTGGAGAAATAAAGGTGTAAATTGGGACACTTGGGCTAAATTCCGGCTCTCACGACGCAACGCATA
TACAACGACGCGGTACTCCACGTTCTGCGATCGGTCTGGATTTTGGGCTCCTACCGATATCTCCATCGCGTTCACCTCTCACGACGCAACGCATA
TACAACGACGCGGTACTCCACGTTCTGCGATCGGTCTGGAAAAACGGGAAGTGGAGAGTATTCATTGACTTTACGGACATGCTCTCACGACGCAACGCATA
TACAACGACGCGGTACTCCACGTTCTGCGATCGGTCTGGAAATCAGAACCATTCAGTCCGACTCAATCAGGTCGACCTCTCACGACGCAACGCATA
TACAACGACGCGGTACTCCACGTTCTGCGATCGGTCTGGATCCCCTGAGGAGAAAACACCTCTGTAGATACCTTGGCTCTCACGACGCAACGCATA
TACAACGACGCGGTACTCCACGTTCTGCGATCGGTCTGGATTCAAAGTATTAACCTTCGAGGAAAATACCGGGACAAAGCGCTCTCACGACGCAACGCATA
TACAACGACGCGGTACTCCACGTTCTGCGATCGGTCTGGACGTTCCTTGCTCGTCGACGTCTATTGGACGTACCACTCTCACGACGCAACGCATA
TACAACGACGCGGTACTCCACGTTCTGCGATCGGTCTGGAAATCATTGCCGTAACTGTGGTTGCTCTTGTTCTTAGAATCTCTCTCACGACGCAACGCATA
TACAACGACGCGGTACTCCACGTTCTGCGATCGGTCTGGAAAGTCGCGCAGGGTGAAGGTTATTAATTTGGTTGCCTCTCACGACGCAACGCATA
TACAACGACGCGGTACTCCACGTTCTGCGATCGGTCTGGATCCTCCAACATTTTCAACAAATCCAGATGAAGATCACCTCGCTCTCACGACGCAACGCATA
TACAACGACGCGGTACTCCACGTTCTGCGATCGGTCTGGAATGACATAGTGATGACTGCCGTCTATGCCCTACGGCTCTCACGACGCAACGCATA
TACAACGACGCGGTACTCCACGTTCTGCGATCGGTCTGGAAAAAGCTGTTGGACATATAATCGCATTGCCAGCTGACTCTCACGACGCAACGCATA
TACAACGACGCGGTACTCCACGTTCTGCGATCGGTCTGGATGAAAGATTCACTTAACTCCTGTATTGCTTGGCCAGAGAACCTCTCACGACGCAACGCATA
TACAACGACGCGGTACTCCACGTTCTGCGATCGGTCTGGAATGAGCTAATCGGTGTAATGTTGTGTAATGAGTACCCCAACCTCTCACGACGCAACGCATA
TACAACGACGCGGTACTCCACGTTCTGCGATCGGTCTGGAACCAGGTCTCTGTAATGAAAGCTCTTGATTCAATCCCTTTCCTCTCACGACGCAACGCATA
TACAACGACGCGGTACTCCACGTTCTGCGATCGGTCTGGATGACGTGATCGAGTGGTTGTCAGAAGATGGAGAGGCTCTCACGACGCAACGCATA
TACAACGACGCGGTACTCCACGTTCTGCGATCGGTCTGGATTGTTGTGGGTCCGCTCCTGATAATAACAGTGTCCCTCTCACGACGCAACGCATA
TACAACGACGCGGTACTCCACGTTCTGCGATCGGTCTGGATATACGTGATTGCTTTTCTTCATGGTCTTGGAAATCTCGGCCTCTCACGACGCAACGCATA
TACAACGACGCGGTACTCCACGTTCTGCGATCGGTCTGGATTTACTATAAGGAGCAAACAGATTCCTCACACCACTAGCCGCTCTCACGACGCAACGCATA
TACAACGACGCGGTACTCCACGTTCTGCGATCGGTCTGGAAACAAATGCAAGCTACTGGATTTGTCTTCAGATGACGTGGCTCTCACGACGCAACGCATA
TACAACGACGCGGTACTCCACGTTCTGCGATCGGTCTGGAAATCATGACAGCGTAAAATGGGAGCTTAGGTCATCAAAGACTCTCACGACGCAACGCATA
TACAACGACGCGGTACTCCACGTTCTGCGATCGGTCTGGATCTTCCCAGATAACAAATTATGAGCAACATTCAACTGCCCACTCTCACGACGCAACGCATA
TACAACGACGCGGTACTCCACGTTCTGCGATCGGTCTGGATTAAACATTCTTCTAAGCGTCGTGACGTTTGCAAGTCTTTGCTCTCACGACGCAACGCATA
TACAACGACGCGGTACTCCACGTTCTGCGATCGGTCTGGAATTAGGATCAGAGAGAGTAGCTTGTTAGCTGTTTCCAAGCTCTCTCACGACGCAACGCATA
TACAACGACGCGGTACTCCACGTTCTGCGATCGGTCTGGAATGGGTTACCCCTATGATGATTGTCGATGTCATAGCATTTGCTCTCACGACGCAACGCATA
TACAACGACGCGGTACTCCACGTTCTGCGATCGGTCTGGAAATTTTCCGTGCTAATCATGACAACATTTGTTGTAGTGGCACTCTCACGACGCAACGCATA
TACAACGACGCGGTACTCCACGTTCTGCGATCGGTCTGGAATACAAAGCCAATGACTCATACGGACATCGGCTAAACCCTCTCACGACGCAACGCATA
TACAACGACGCGGTACTCCACGTTCTGCGATCGGTCTGGATTATTTATTAATCACATTGGGGATGTCGATCGACACCCCACCTCTCACGACGCAACGCATA
TACAACGACGCGGTACTCCACGTTCTGCGATCGGTCTGGAAAAACTGTTTTATGGTAAAGCGTGCAAGCCACGAGTCTCTCACGACGCAACGCATA
TACAACGACGCGGTACTCCACGTTCTGCGATCGGTCTGGAAAAATTGCGTAGGTGTCGAACAACACCACCTCTAGTCTCTCACGACGCAACGCATA
TACAACGACGCGGTACTCCACGTTCTGCGATCGGTCTGGACATCTCTTTTGTACTTAGGGCGTAAAACCATGTGGAGACTCTCTCACGACGCAACGCATA
TACAACGACGCGGTACTCCACGTTCTGCGATCGGTCTGGACGCCACCAGGAACCTTAGCTCTCGGCATAGTGAATCTCTCACGACGCAACGCATA
TACAACGACGCGGTACTCCACGTTCTGCGATCGGTCTGGATAGTCTATTGTGAGATTCGATAACGTTGCAGATTCGACCCTCTCTCACGACGCAACGCATA
TACAACGACGCGGTACTCCACGTTCTGCGATCGGTCTGGAATTTGACCTACATCAAGTACTCAGTGTTGGCTTTACCGGCTCTCACGACGCAACGCATA
TACAACGACGCGGTACTCCACGTTCTGCGATCGGTCTGGAAGCGAAATGAGCCTTATGTTGTGTATACGGACGCGCTCTCACGACGCAACGCATA
TACAACGACGCGGTACTCCACGTTCTGCGATCGGTCTGGAATTTTCAATCAGCCAATATTGAACTTGCGGCAAAGGAGACTCTCACGACGCAACGCATA
TACAACGACGCGGTACTCCACGTTCTGCGATCGGTCTGGATTGCTTCGGATTTAGAAAAGGACATGTAAGTGTTGGTTGGCCTCTCACGACGCAACGCATA
TACAACGACGCGGTACTCCACGTTCTGCGATCGGTCTGGAATGGACGTGACATTGTGGTTGGCAGCTATAACCGACTCTCACGACGCAACGCATA
TACAACGACGCGGTACTCCACGTTCTGCGATCGGTCTGGAAAAACATGAGGATTTGTTCCGCTGGCTCGAGAACCCTCTCACGACGCAACGCATA
TACAACGACGCGGTACTCCACGTTCTGCGATCGGTCTGGACCCCTTCTCCTTGAAAGGGTTTCTTCCTCGAAACTCTCTCACGACGCAACGCATA
TACAACGACGCGGTACTCCACGTTCTGCGATCGGTCTGGAGCTATGGTGCGTCAGGTTATTCAGCTTGGATCAGCCTCTCACGACGCAACGCATA
TACAACGACGCGGTACTCCACGTTCTGCGATCGGTCTGGACAGAGTAGGGACATGGCTTTTCATGAGTGATGCGGCTCTCACGACGCAACGCATA
TACAACGACGCGGTACTCCACGTTCTGCGATCGGTCTGGATTGCTTCTTGTTCCAAAACCTTAAAATGAGTCTTTTGGCGACTCTCACGACGCAACGCATA
TACAACGACGCGGTACTCCACGTTCTGCGATCGGTCTGGAATCGGAATGCATCGACTCCACTTTGTCTTGTGAGTCTCTCACGACGCAACGCATA
TACAACGACGCGGTACTCCACGTTCTGCGATCGGTCTGGACATAACCGTCATCGGGTGTAAACCATGACTCGCTTCTCTCACGACGCAACGCATA
TACAACGACGCGGTACTCCACGTTCTGCGATCGGTCTGGAGTTGGGACAGTCTCTTGCCATATGACCTTTACCTTGGCTCTCACGACGCAACGCATA
TACAACGACGCGGTACTCCACGTTCTGCGATCGGTCTGGATGATCTTTGAGGGTTAGTAGACTTACCTCGTTCAACATGGTCTCTCACGACGCAACGCATA
TACAACGACGCGGTACTCCACGTTCTGCGATCGGTCTGGAGGTCGTTTGATTTAAAATGTGACTCAACCGCAAGGGACTCTCACGACGCAACGCATA
TACAACGACGCGGTACTCCACGTTCTGCGATCGGTCTGGATTTTCCTTTGTTTATGGTTTGTGGAGCTGGTGCTTGTCTCTCACGACGCAACGCATA
TACAACGACGCGGTACTCCACGTTCTGCGATCGGTCTGGAGAAAATCAAGCAGAAAGAGTAAAACACTGGACCAACACAGCCTCTCACGACGCAACGCATA
TACAACGACGCGGTACTCCACGTTCTGCGATCGGTCTGGAGTGACTAATCTCCTCAGTCTGCGGACTGCCCTCGACTCTCACGACGCAACGCATA
TACAACGACGCGGTACTCCACGTTCTGCGATCGGTCTGGATGAGGCTATGTAGGATCTGCGGTCGAGTATAGTGACTCTCACGACGCAACGCATA
TACAACGACGCGGTACTCCACGTTCTGCGATCGGTCTGGAGAAATGAGTTGCGGTGGTGATTCCTTTGTGGCAAGCTCTCACGACGCAACGCATA
TACAACGACGCGGTACTCCACGTTCTGCGATCGGTCTGGACGATCGAGAGTTGGTGGAGGACAAGCTAGTGATCGCTCTCACGACGCAACGCATA
TACAACGACGCGGTACTCCACGTTCTGCGATCGGTCTGGATGAAAGCTGAGAGAGTCGCTGATTCCTTGGCTAAGCTCTCACGACGCAACGCATA
TACAACGACGCGGTACTCCACGTTCTGCGATCGGTCTGGAGTGAGGCAACGAGCAGCCGAATTGGTGGTCGAGTATCTCTCACGACGCAACGCATA
TACAACGACGCGGTACTCCACGTTCTGCGATCGGTCTGGATTGAAGAATTTATGTAGCGGCGAACAACCATGAGATGATGTCTCTCACGACGCAACGCATA
TACAACGACGCGGTACTCCACGTTCTGCGATCGGTCTGGAGAGAAAAGGTGAAGAGGTCGAGTGATGTGTCGATGACTCTCACGACGCAACGCATA
TACAACGACGCGGTACTCCACGTTCTGCGATCGGTCTGGACTCCTTGAGGTCGAGTGATGAGGCTTCTTCGTTTGCTCTCACGACGCAACGCATA
TACAACGACGCGGTACTCCACGTTCTGCGATCGGTCTGGAAGAGAGAGAAGAGGCGGTTGTGTGGTGAGGCTTGGCTCTCACGACGCAACGCATA
TACAACGACGCGGTACTCCACGTTCTGCGATCGGTCTGGAACAGAGGAGAAAGTGATGAGGAATCGAGTGAAGTTGAGCCTCTCACGACGCAACGCATA
TACAACGACGCGGTACTCCACGTTCTGCGATCGGTCTGGATCGTGGAAGAAGAGAAGAAGGTGGTGGCTTTGGTGCTCTCACGACGCAACGCATA
TACAACGACGCGGTACTCCACGTTCTGCGATCGGTCTGGAGAGTGAAGGTTGAGGAATCGAGTGTTGCAGCAAATCTCTCACGACGCAACGCATA
TACAACGACGCGGTACTCCACGTTCTGCGATCGGTCTGGAGGTGAGCTCGAGTGCGTGTGGAAGAGATGAGTTCGCTCTCACGACGCAACGCATA
TACAACGACGCGGTACTCCACGTTCTGCGATCGGTCTGGATGTTTGGTCGATTGCGTGAGGAAGAGAGATGGTGACTCTCACGACGCAACGCATA
TACAACGACGCGGTACTCCACGTTCTGCGATCGGTCTGGAGCTCGAGTTTATGAAGGGATAACGCGATGGGATCGCTCTCACGACGCAACGCATA
TACAACGACGCGGTACTCCACGTTCTGCGATCGGTCTGGAAAGGATAGGTTGAGTGATGGAGAGGAGAAAGAGATGGATTCCTCTCACGACGCAACGCATA
TACAACGACGCGGTACTCCACGTTCTGCGATCGGTCTGGAACAGAGTGAGCTAGCTTCTCTATAGCTTCTTCTTGCTCACTCTCACGACGCAACGCATA
TACAACGACGCGGTACTCCACGTTCTGCGATCGGTCTGGACTTATCAGTGTGGGTTGTGGTTGGCTCCACGAGTTCTCTCACGACGCAACGCATA
TACAACGACGCGGTACTCCACGTTCTGCGATCGGTCTGGAGTCCTTGGCTCTGGTTTTAGTGGAAGTCTTCTTCTTGACTCTCACGACGCAACGCATA
TACAACGACGCGGTACTCCACGTTCTGCGATCGGTCTGGATTTGTTGTTCACGTTGGATAGCAAGGTGAAGAACTTCTTGTCTCTCACGACGCAACGCATA
TACAACGACGCGGTACTCCACGTTCTGCGATCGGTCTGGAAGTGTGTGGTAAGGTTGTGTCTCCAATTTTCGTTGTATACGCTCTCACGACGCAACGCATA
TACAACGACGCGGTACTCCACGTTCTGCGATCGGTCTGGAGTTTTGGAGGCCATCTACAAACTGGGACATGTGAGCTCTCACGACGCAACGCATA
TACAACGACGCGGTACTCCACGTTCTGCGATCGGTCTGGAATTCCTAGGTCTCCTCAAGCTCAAGGCGGCTCCTTCTCTCACGACGCAACGCATA
TACAACGACGCGGTACTCCACGTTCTGCGATCGGTCTGGATAATACTCCTCTACACTCCTAGATCCCTGAAACAAAGCACGCTCTCACGACGCAACGCATA
TACAACGACGCGGTACTCCACGTTCTGCGATCGGTCTGGAAAACTGTTTTAGTAACTCGCGGTGGTAGTGAGGGGCTCTCACGACGCAACGCATA
TACAACGACGCGGTACTCCACGTTCTGCGATCGGTCTGGAGTACATACCTTTTGCGAAGCTCAAGCTTCATGTCAGGCTCTCACGACGCAACGCATA
TACAACGACGCGGTACTCCACGTTCTGCGATCGGTCTGGACCAGCGTGTGATTTGTGCGTATCTAAGCCACCTCTCTCTCACGACGCAACGCATA
TACAACGACGCGGTACTCCACGTTCTGCGATCGGTCTGGATCTCAGCTACTTCTCGGTTCCACCATGGTAGGGCACTCTCACGACGCAACGCATA
TACAACGACGCGGTACTCCACGTTCTGCGATCGGTCTGGATGATCTGTAAGACATGCAACCGCTAGGGTTATCTTCTTGCTCTCACGACGCAACGCATA
TACAACGACGCGGTACTCCACGTTCTGCGATCGGTCTGGAGGCTCCGTGTAGTGGTAATACTCAAATAGGTGCTCCCTCTCACGACGCAACGCATA
TACAACGACGCGGTACTCCACGTTCTGCGATCGGTCTGGAATTCTTTTCTCCTATTCCAAGTAGGCTGCGGGATCAACTCTCACGACGCAACGCATA
TACAACGACGCGGTACTCCACGTTCTGCGATCGGTCTGGATCTTTCCAGCAAAGGTAGGTGCGGTGAGTTTCACTCTCTCACGACGCAACGCATA
TACAACGACGCGGTACTCCACGTTCTGCGATCGGTCTGGAGGGGTAAGTTTCTTTCGTCCTCCCTCAGTCGGTTCCTCTCACGACGCAACGCATA
TACAACGACGCGGTACTCCACGTTCTGCGATCGGTCTGGACGGTCTCCTTGGTTTCTCTGGTTGAGATAATCAAGCTCTCTCACGACGCAACGCATA
TACAACGACGCGGTACTCCACGTTCTGCGATCGGTCTGGATCTGGTGGCTCCACATCTTGGTTAAGATCAAAGTTGACTCTCACGACGCAACGCATA
TACAACGACGCGGTACTCCACGTTCTGCGATCGGTCTGGACCATATATAGGAGGTGCTGGTTGTACAACAGGTATCAGACCCTCTCACGACGCAACGCATA
TACAACGACGCGGTACTCCACGTTCTGCGATCGGTCTGGAGCACCGTTCGGGTTTGGCTGCTCCCATTGATCAAGCTCTCACGACGCAACGCATA
TACAACGACGCGGTACTCCACGTTCTGCGATCGGTCTGGATTTGAGTAGTAAGATTCGTGATAGGTGCCATGAGTGTCTCCCTCTCACGACGCAACGCATA
TACAACGACGCGGTACTCCACGTTCTGCGATCGGTCTGGAATAGTAACAAGATGAGGTGCATCTCCCATCGTGGTACCCTCTCACGACGCAACGCATA
TACAACGACGCGGTACTCCACGTTCTGCGATCGGTCTGGAAGACTAACAAGGAACGAATTAACCTGGTAAGATAGGAGCGTCTCTCACGACGCAACGCATA
TACAACGACGCGGTACTCCACGTTCTGCGATCGGTCTGGAAAAAGTGCATAAACACCCTGCACACAATGCAAAAGCCTCTCACGACGCAACGCATA
TACAACGACGCGGTACTCCACGTTCTGCGATCGGTCTGGAGCAACAAAACGGTTTGTTTTGGTTATTGTACCTTTTAGGCCCTCTCACGACGCAACGCATA
TACAACGACGCGGTACTCCACGTTCTGCGATCGGTCTGGAATATGTAGACAATATGCGCTCATCTTGGGGAACAACACACTCTCACGACGCAACGCATA
TACAACGACGCGGTACTCCACGTTCTGCGATCGGTCTGGAATTTGAATTCATAGAATTGGATAAAACTGCAGCGGAAGCCGCTCTCACGACGCAACGCATA
TACAACGACGCGGTACTCCACGTTCTGCGATCGGTCTGGAAGCCAATCAGCTATAAGCATGGCACAAAGTACCCACTCTCACGACGCAACGCATA
TACAACGACGCGGTACTCCACGTTCTGCGATCGGTCTGGATCAAACTAAATCTGGTCTAAGCAACTGAGAGACTGTCGTGTCTCTCACGACGCAACGCATA
TACAACGACGCGGTACTCCACGTTCTGCGATCGGTCTGGAAGATATTAACAATCACGCTGGATAATGCTTCTGCGAACACTCTCTCACGACGCAACGCATA
TACAACGACGCGGTACTCCACGTTCTGCGATCGGTCTGGATGAAAGAGGTTATTGTTCTTTGCCTACAGAAGAAGAGTGCGCTCTCACGACGCAACGCATA
TACAACGACGCGGTACTCCACGTTCTGCGATCGGTCTGGAAAAAGGGCTAGGATTCACTTAGGGCTGGGCTTAAACTCTCACGACGCAACGCATA
TACAACGACGCGGTACTCCACGTTCTGCGATCGGTCTGGAAACATCCGTAACAGTGCCTCCTGTATGTTTAAAGGTTAAGCCTCTCACGACGCAACGCATA
TACAACGACGCGGTACTCCACGTTCTGCGATCGGTCTGGATTTGACATAAAACTTTTCCGGTGATTTTCCGGCCAAATTCCCTCTCACGACGCAACGCATA
TACAACGACGCGGTACTCCACGTTCTGCGATCGGTCTGGACAAATTCCGTACCGAACAGAACCAAATCGGGCTGACTCTCACGACGCAACGCATA
TACAACGACGCGGTACTCCACGTTCTGCGATCGGTCTGGATTTTGGGCTCGTACAAATATCTCCATCGCGTTCACACTCTCACGACGCAACGCATA
TACAACGACGCGGTACTCCACGTTCTGCGATCGGTCTGGAATGTAGTCAAATACCAAACCTGCATTCCTCCAGAAGTAGCCTCTCACGACGCAACGCATA
TACAACGACGCGGTACTCCACGTTCTGCGATCGGTCTGGATCAACGAAACATCCATCAAGTTAAAGATTCAACCGACTGGACTCTCACGACGCAACGCATA
TACAACGACGCGGTACTCCACGTTCTGCGATCGGTCTGGAAATAATCAGTTCATGGGAGTTGGTGGGAATAGAAGACACCTCTCTCACGACGCAACGCATA
TACAACGACGCGGTACTCCACGTTCTGCGATCGGTCTGGATTTTGCAAGTTTTGGTGCTTGAAATAATGGGAATTTGGAGCCTCTCACGACGCAACGCATA
TACAACGACGCGGTACTCCACGTTCTGCGATCGGTCTGGATGATCTTAGTCTCTTCTCACACGACAGGTTTGTACCATCTCTCTCACGACGCAACGCATA
TACAACGACGCGGTACTCCACGTTCTGCGATCGGTCTGGAAATGAGAGAGGAGCTACAAATTTTGTCTGAAATGTGGCTGCCTCTCACGACGCAACGCATA
TACAACGACGCGGTACTCCACGTTCTGCGATCGGTCTGGATGTGAAAGCAATCACAATCAGTGGAATGATGAGATTGTCGGCTCTCACGACGCAACGCATA
TACAACGACGCGGTACTCCACGTTCTGCGATCGGTCTGGAGTTATATGAAGCTGCTGAGTTTGTGGATGAGGAGTTTGCTCTCTCACGACGCAACGCATA
TACAACGACGCGGTACTCCACGTTCTGCGATCGGTCTGGATGACTTCCTTGCAAAGATTGCAGATGTTGAAACGCCCTCTCACGACGCAACGCATA
TACAACGACGCGGTACTCCACGTTCTGCGATCGGTCTGGAATTCAGACTTAAGACAAAGAATGGCTTGTCTGACAAGAGCTCTCTCACGACGCAACGCATA
TACAACGACGCGGTACTCCACGTTCTGCGATCGGTCTGGATGGGTTACCAGAACATTCATTCGTGTGTTAATGATTGCTGCCTCTCACGACGCAACGCATA
TACAACGACGCGGTACTCCACGTTCTGCGATCGGTCTGGAATAAGTACAAGCTGCTTGAGAACTGTCCTAAATGCAATGCTCTCTCACGACGCAACGCATA
TACAACGACGCGGTACTCCACGTTCTGCGATCGGTCTGGATTCCAAGACTTAAAAGGATGTTTAGGTCTGAGCAAATGGCTCTCTCACGACGCAACGCATA
TACAACGACGCGGTACTCCACGTTCTGCGATCGGTCTGGATACCCATCATTTGCAGCAAAAGAAATGAATATGAGGCTTGGCTCTCACGACGCAACGCATA
TACAACGACGCGGTACTCCACGTTCTGCGATCGGTCTGGATTATACTTACCTTGTTAATTCCTGGTCTTCAGCAGTCGGGCCTCTCACGACGCAACGCATA
TACAACGACGCGGTACTCCACGTTCTGCGATCGGTCTGGAAGGTGCTTGAAGTTTAGCAGAAAACATGTGTATATGAGCCACTCTCACGACGCAACGCATA
TACAACGACGCGGTACTCCACGTTCTGCGATCGGTCTGGACAGAAAAGGTCTTCCACCATCACATACCTATAGGGGAAAGACTCTCACGACGCAACGCATA
TACAACGACGCGGTACTCCACGTTCTGCGATCGGTCTGGAAAAGATTTGGAGGATCTTGGTATTAGGAAGGAATTGCACCCCTCTCACGACGCAACGCATA
TACAACGACGCGGTACTCCACGTTCTGCGATCGGTCTGGACAGAGGGAAAAGAACATACTTACATGCAGTAGTTTGGTCGTCTCTCACGACGCAACGCATA
TACAACGACGCGGTACTCCACGTTCTGCGATCGGTCTGGATATGCAGAGGAGTATCACTAGAAGAAGGTAAGATCACCGGACTCTCACGACGCAACGCATA
TACAACGACGCGGTACTCCACGTTCTGCGATCGGTCTGGAATCACATGATTATCATGTGTTAATGCAGCAGCTTCTTCCCACTCTCACGACGCAACGCATA
TACAACGACGCGGTACTCCACGTTCTGCGATCGGTCTGGATTGCACTTAGAGGTTTCCTACCTAAAGGTGTCCTAGGGCTCTCACGACGCAACGCATA
TACAACGACGCGGTACTCCACGTTCTGCGATCGGTCTGGATGTACGCTTATGTGTGGTTTTAACAAGTTGTGTCAACGAGTCTCTCACGACGCAACGCATA
TACAACGACGCGGTACTCCACGTTCTGCGATCGGTCTGGAATTGCTAATGGAGGCTGAGATTATAGAAACTCTCTGCGTGTCTCTCACGACGCAACGCATA
TACAACGACGCGGTACTCCACGTTCTGCGATCGGTCTGGATTCCTTGCTGAGTGTTATCTAGCTGAAGAATGCATTCAGTCTCTCACGACGCAACGCATA
TACAACGACGCGGTACTCCACGTTCTGCGATCGGTCTGGATGTGGTGGGATTCTGATGTCTGGGGAGGTGTGTCTCTCTCACGACGCAACGCATA
TACAACGACGCGGTACTCCACGTTCTGCGATCGGTCTGGACGTATGGTGTCGATCGAACTGGATGGTGTCGGTCGCTCTCACGACGCAACGCATA
TACAACGACGCGGTACTCCACGTTCTGCGATCGGTCTGGAAGACATCATAAAACTTGCCATTGAACTCCACAACAAGCTTGCTCTCACGACGCAACGCATA
TACAACGACGCGGTACTCCACGTTCTGCGATCGGTCTGGATTTGTGATTTTGCATGACAAGTACACATCTCCAACATCTGCCTCTCACGACGCAACGCATA
TACAACGACGCGGTACTCCACGTTCTGCGATCGGTCTGGACAAACAGTCATGATGAGACACTTAAATGGTTGGCATTTGGTCTCTCACGACGCAACGCATA
TACAACGACGCGGTACTCCACGTTCTGCGATCGGTCTGGAAAGCAGACATTAGTCCTTTGGCTACAAATATTGACATGGGGCTCTCACGACGCAACGCATA
TACAACGACGCGGTACTCCACGTTCTGCGATCGGTCTGGAAAGAAGAAAGATGATGAGGTTGAGTATGTGTGTACCCGTGACTCTCACGACGCAACGCATA
TACAACGACGCGGTACTCCACGTTCTGCGATCGGTCTGGAACTTGTACCAGTAGAACCAGACGCAGCAGATGAACCTCTCACGACGCAACGCATA
TACAACGACGCGGTACTCCACGTTCTGCGATCGGTCTGGAAAGTTCCCGAGCTAGAAACAGAGATTGCTGATGCGCTCTCACGACGCAACGCATA
TACAACGACGCGGTACTCCACGTTCTGCGATCGGTCTGGACCTGTTGCTGAGCTAAACAACGAAGAAGAGCATGAACTCTCACGACGCAACGCATA
TACAACGACGCGGTACTCCACGTTCTGCGATCGGTCTGGATTGGTACGGGAATACGTTCCCATCATATTTGATCGTTGGCTCTCACGACGCAACGCATA
TACAACGACGCGGTACTCCACGTTCTGCGATCGGTCTGGATAGCTACAAGGAAAGAAGGAGCAAACAAATTTCTCACACCACTCTCACGACGCAACGCATA
TACAACGACGCGGTACTCCACGTTCTGCGATCGGTCTGGATGGCCTTCCCTTAAGTGGGTTAACCTAATATATGAGTAGCACTCTCACGACGCAACGCATA
TACAACGACGCGGTACTCCACGTTCTGCGATCGGTCTGGAAAGATTGTGATGCCTTAGTAAATGGGATACCTCCTCGACCCTCTCACGACGCAACGCATA
TACAACGACGCGGTACTCCACGTTCTGCGATCGGTCTGGATCATGGCATGTGAACAAATTGGTCTTTGAAAACACAACAGACTCTCACGACGCAACGCATA
TACAACGACGCGGTACTCCACGTTCTGCGATCGGTCTGGAATCTTCAGGAGGAAAATCTGCAGCATCAGCTTAGAAATCTTCTCTCACGACGCAACGCATA
TACAACGACGCGGTACTCCACGTTCTGCGATCGGTCTGGAAAGGCTATTATATGGGTTTCTCCTACAATGACTGCCGATGTCTCTCACGACGCAACGCATA
TACAACGACGCGGTACTCCACGTTCTGCGATCGGTCTGGATTTTGTGCTAATCATGACAACATTTGTTGTAGTGGCAACGGCTCTCACGACGCAACGCATA
TACAACGACGCGGTACTCCACGTTCTGCGATCGGTCTGGAATTAGTAACATTGGGGATATCTATCGACACCACCACCTGTCTCTCACGACGCAACGCATA
TACAACGACGCGGTACTCCACGTTCTGCGATCGGTCTGGATCTCATTACAGATATAGATGATTTTGTGGATTGCCCCGTGCCTCTCACGACGCAACGCATA
TACAACGACGCGGTACTCCACGTTCTGCGATCGGTCTGGATTGAGGAGAATTACGATTTTGAAGTTGCAGAGACAGTGTCGCTCTCACGACGCAACGCATA
TACAACGACGCGGTACTCCACGTTCTGCGATCGGTCTGGATCGACACTGGATGTAGACTTCACCACTCAGCCTTGCTCTCACGACGCAACGCATA
TACAACGACGCGGTACTCCACGTTCTGCGATCGGTCTGGATGCAAGGCTCCACGTCAAGGACAAAAGGAAGACAACTCTCACGACGCAACGCATA
TACAACGACGCGGTACTCCACGTTCTGCGATCGGTCTGGATTTTCCATCTGGGATCACAGCTATAAGTCCAGGTTCTGCCTCTCACGACGCAACGCATA
TACAACGACGCGGTACTCCACGTTCTGCGATCGGTCTGGATACAGCTGAAGAAATCTGGAAACTAAAATGCACGTTGGTGTCTCTCACGACGCAACGCATA
TACAACGACGCGGTACTCCACGTTCTGCGATCGGTCTGGAACGCCACCAGGACTCTCAGCATAGTGAATTTCAAGCTCTCACGACGCAACGCATA
TACAACGACGCGGTACTCCACGTTCTGCGATCGGTCTGGATGCTTCAGATTAAGATAAGGACATGCAACTATTGGTTGGCACTCTCACGACGCAACGCATA
TACAACGACGCGGTACTCCACGTTCTGCGATCGGTCTGGATGGACGGGACATTGCTGTTGGCAGCTATAACCGACCTCTCACGACGCAACGCATA
TACAACGACGCGGTACTCCACGTTCTGCGATCGGTCTGGAGTGCGGGCGGCTCAGCAAAAGGATGAGGATTTGATCTCTCACGACGCAACGCATA
TACAACGACGCGGTACTCCACGTTCTGCGATCGGTCTGGAGTGTTCCGAGGATAAGGAGTTGTAGGAAGATATCCTGAAGGCTCTCACGACGCAACGCATA
TACAACGACGCGGTACTCCACGTTCTGCGATCGGTCTGGAAGCGTACAATCAAAACACTTGAGAACTTGTTGCAGGCCTCTCACGACGCAACGCATA
TACAACGACGCGGTACTCCACGTTCTGCGATCGGTCTGGACCCCTTGAAAGGGTTTTGTCCTCGAAACTATTTGACCCTCTCACGACGCAACGCATA
TACAACGACGCGGTACTCCACGTTCTGCGATCGGTCTGGATCCACCAAGAGTAAGCAAGTTAGCTTTCATGCGGTCTCTCACGACGCAACGCATA
TACAACGACGCGGTACTCCACGTTCTGCGATCGGTCTGGAACCAACTAAAATATGCCCAACTTGCATAGTTGCAACATCACCTCTCACGACGCAACGCATA
TACAACGACGCGGTACTCCACGTTCTGCGATCGGTCTGGAGGAATGGATTAAGTTATCCCTTTGCTTCGGTTCTTCCGTCTCTCACGACGCAACGCATA
TACAACGACGCGGTACTCCACGTTCTGCGATCGGTCTGGATTCCCTTATTTCTGTGTATTCAAACCTCTTCCACGAGTTCGCTCTCACGACGCAACGCATA
TACAACGACGCGGTACTCCACGTTCTGCGATCGGTCTGGATTACTGATGGAGATGGTCTAAGCTTGAAGAGGCTAATCTCCCTCTCACGACGCAACGCATA
TACAACGACGCGGTACTCCACGTTCTGCGATCGGTCTGGAAGATTTGCCTACATTGATGGATGCATTCCACAAAGTGTTTCTCTCACGACGCAACGCATA
TACAACGACGCGGTACTCCACGTTCTGCGATCGGTCTGGACATGTGTCTATGCTAAGGAAGTGCATAACGCATCAGGACTCTCACGACGCAACGCATA
TACAACGACGCGGTACTCCACGTTCTGCGATCGGTCTGGAAAATGTCATATCAGAGCCTCCGCCGGATTTGCTAGCTCTCACGACGCAACGCATA
TACAACGACGCGGTACTCCACGTTCTGCGATCGGTCTGGAAATATGATGATTGTGGGAATGCTGATTCCGAATTTGTTGGGCTCTCACGACGCAACGCATA
TACAACGACGCGGTACTCCACGTTCTGCGATCGGTCTGGAAAGTTCAGAGATGGTCGGAAGATAAAGGTCAAATTGGTCGCTCTCACGACGCAACGCATA
TACAACGACGCGGTACTCCACGTTCTGCGATCGGTCTGGAAAGAATTTGTTTGGTGTTCGTGGCTAACATGATGCGTCTCTCACGACGCAACGCATA
TACAACGACGCGGTACTCCACGTTCTGCGATCGGTCTGGATTACGAGGGAAGAATTCGTAGATAATCCCTTGCAAATTGCTCTCTCACGACGCAACGCATA
TACAACGACGCGGTACTCCACGTTCTGCGATCGGTCTGGAAATACCGAGGGAATTATGACGAGTGGCAATTCCTCGCTCTCACGACGCAACGCATA
TACAACGACGCGGTACTCCACGTTCTGCGATCGGTCTGGAAATTGCCCTTCGCAAATGAAATTCGGTAGTAAGTCTATCGCCTCTCACGACGCAACGCATA
TACAACGACGCGGTACTCCACGTTCTGCGATCGGTCTGGATTTGGGACGAACAAAATACCTCACAAATCTCTCGCAAATTGCTCTCACGACGCAACGCATA
TACAACGACGCGGTACTCCACGTTCTGCGATCGGTCTGGATACGGTAGAAAAGTGGTAGCAATTGAGTGGTCTCTCTTACTCTCTCACGACGCAACGCATA
TACAACGACGCGGTACTCCACGTTCTGCGATCGGTCTGGATTAGAAATTTTGTTATGGAGAGGATCCAATGCTGGTTGCCTCTCTCACGACGCAACGCATA
TACAACGACGCGGTACTCCACGTTCTGCGATCGGTCTGGACAGCTCCAATCTCAGCAGATGTAGGAGCTATGGCGCTCTCACGACGCAACGCATA
TACAACGACGCGGTACTCCACGTTCTGCGATCGGTCTGGACCATTGGGCACCTCAGGGTTTGGATCAGAGCTGATCTCTCACGACGCAACGCATA
TACAACGACGCGGTACTCCACGTTCTGCGATCGGTCTGGACGGTTCTGTCCTTGTAGAGGATCCAGATCGAAAGCCTCTCACGACGCAACGCATA
TACAACGACGCGGTACTCCACGTTCTGCGATCGGTCTGGATGGTTTGCAATAAGCGTTTCAGCGGCAGCCAACCTCTCTCACGACGCAACGCATA
TACAACGACGCGGTACTCCACGTTCTGCGATCGGTCTGGATTGAGAGATTACAACCGAATCATCTCGAGGATGGACTGGCTCTCACGACGCAACGCATA
TACAACGACGCGGTACTCCACGTTCTGCGATCGGTCTGGAATCTTGCAATTCCCACGTAAATTTTGTGGGGAACCTCTCTCACGACGCAACGCATA
TACAACGACGCGGTACTCCACGTTCTGCGATCGGTCTGGACACACAAGTATGTTGCTAACATCATCACACAAGTATGCTGCCTCTCACGACGCAACGCATA
TACAACGACGCGGTACTCCACGTTCTGCGATCGGTCTGGAAATAAATCGGCTTGTTGGTTTTGACTCGCAAGTGAGGCTCTCACGACGCAACGCATA
TACAACGACGCGGTACTCCACGTTCTGCGATCGGTCTGGAAACGTAAACTTTCACAGAGGAGAAACCCTAAATTGAACCCTCTCTCACGACGCAACGCATA
TACAACGACGCGGTACTCCACGTTCTGCGATCGGTCTGGAACATAATCAACGATTGGAAGAGATCGGAGAAGAGAATCGGCCTCTCACGACGCAACGCATA
TACAACGACGCGGTACTCCACGTTCTGCGATCGGTCTGGATAGGGTAAATATGTGCAAGGGAAGTGCTACATACGACTTGTCTCTCACGACGCAACGCATA
TACAACGACGCGGTACTCCACGTTCTGCGATCGGTCTGGAAAATCCCTCACAAAACCCTCGCAAAAGAGAACCAACTCTCACGACGCAACGCATA
TACAACGACGCGGTACTCCACGTTCTGCGATCGGTCTGGAGGTTAAAGATTTGCGAGATAGTTGCGAGAGATTTGCAATGGCTCTCACGACGCAACGCATA
TACAACGACGCGGTACTCCACGTTCTGCGATCGGTCTGGACATATAATGTTCTCCGCAAACTACTCGTACTTCCCTCGCCTCTCACGACGCAACGCATA
TACAACGACGCGGTACTCCACGTTCTGCGATCGGTCTGGACGACGGGTATGCAACGCGCGTCCGTTTCATAGCAAATTACTCTCACGACGCAACGCATA
TACAACGACGCGGTACTCCACGTTCTGCGATCGGTCTGGAAGTGTTTCCTTTCTTCTTCAGAGCAACCTACGAGAAACTCCTCTCACGACGCAACGCATA
TACAACGACGCGGTACTCCACGTTCTGCGATCGGTCTGGAAAAGACAAAACACTGCAATACAATGACTATGCAAGCCATCCCTCTCACGACGCAACGCATA
TACAACGACGCGGTACTCCACGTTCTGCGATCGGTCTGGAACCAACAAGAAATACAATGACTAATGCAAGCCATCCGAAACCTCTCACGACGCAACGCATA
TACAACGACGCGGTACTCCACGTTCTGCGATCGGTCTGGAGTGGCTGCAACTGAAGGGTCTTCGTCAAACCTACACTCTCACGACGCAACGCATA
TACAACGACGCGGTACTCCACGTTCTGCGATCGGTCTGGAACTTATACTTACCAGAGAGTTCCCAGAAGACGGTTATGGTCCTCTCACGACGCAACGCATA
TACAACGACGCGGTACTCCACGTTCTGCGATCGGTCTGGATAATCTCGGCAAACTTGCACACCCAGGACTTTTAAGCCTCTCACGACGCAACGCATA
TACAACGACGCGGTACTCCACGTTCTGCGATCGGTCTGGAAACTCTTCCAGTGTCATGTTGTTGAGCCTAGCAGCCTCTCACGACGCAACGCATA
TACAACGACGCGGTACTCCACGTTCTGCGATCGGTCTGGATTTTCGGTGGCGGAGAAGCACCATCTACTGTCTGACTCTCACGACGCAACGCATA
TACAACGACGCGGTACTCCACGTTCTGCGATCGGTCTGGAGTGCGAAGGTACGGCGATTACCCTGAACCGTCGAGCTCTCACGACGCAACGCATA
TACAACGACGCGGTACTCCACGTTCTGCGATCGGTCTGGATGATGTTGCTTCTGAGACCGAAACCTTGTATACTCGTTTCTCTCACGACGCAACGCATA
TACAACGACGCGGTACTCCACGTTCTGCGATCGGTCTGGATTTTCACAGCGGAGAAGAAGCACGAAACCGGAGAACTCTCACGACGCAACGCATA
TACAACGACGCGGTACTCCACGTTCTGCGATCGGTCTGGAGAAGAACGGAGCCTGAGAACAAGAACGGAGAAGAACTCTCACGACGCAACGCATA
TACAACGACGCGGTACTCCACGTTCTGCGATCGGTCTGGAAAAATTAGGGTTTCAGTGTGAGCGGTTGGGTTTGACTCTCACGACGCAACGCATA
TACAACGACGCGGTACTCCACGTTCTGCGATCGGTCTGGATATAAATATAAGACGCCTCGCAAATCCGTCGCAACATTTGTCTCTCACGACGCAACGCATA
TACAACGACGCGGTACTCCACGTTCTGCGATCGGTCTGGATAGGGTTTTGCACATATTTTCGAGGAAGATGGTTGTCTTCGCTCTCACGACGCAACGCATA
TACAACGACGCGGTACTCCACGTTCTGCGATCGGTCTGGAGGCAGGCCGACCCGATTAGGGTTTTGCACTTATTTCTCTCACGACGCAACGCATA
TACAACGACGCGGTACTCCACGTTCTGCGATCGGTCTGGATTTTGACTCAACGCCATCAACAGATTCGCCGAATTCTCTCACGACGCAACGCATA
TACAACGACGCGGTACTCCACGTTCTGCGATCGGTCTGGAAAACAAAACAACTATACTGGGATCTTGGATGCGGAAAAGGTCTCTCACGACGCAACGCATA
TACAACGACGCGGTACTCCACGTTCTGCGATCGGTCTGGATGCTTATGTATCGTGCATCAGGGGCTGGTTTTGTTCTCTCACGACGCAACGCATA
TACAACGACGCGGTACTCCACGTTCTGCGATCGGTCTGGATCGGTGGCAGATAAATTGCTAGAGATTTGCGAGGACTCTCACGACGCAACGCATA
TACAACGACGCGGTACTCCACGTTCTGCGATCGGTCTGGAAGGTTATAAGCGTCATTTACCCTCTATTTTCGAGCTGACCCCTCTCACGACGCAACGCATA
TACAACGACGCGGTACTCCACGTTCTGCGATCGGTCTGGAGTATGGACCCGATCCGTTTGCAAGACACGCGGATCCTCTCACGACGCAACGCATA
TACAACGACGCGGTACTCCACGTTCTGCGATCGGTCTGGATTTTAACAGGATTGGCCCATTAACACGTCATTCTCCACTCTCTCACGACGCAACGCATA
TACAACGACGCGGTACTCCACGTTCTGCGATCGGTCTGGAAAAAGCCGCAAGTCCATAACCACTCTTAGTGATCCTCTCTCACGACGCAACGCATA
TACAACGACGCGGTACTCCACGTTCTGCGATCGGTCTGGAAAGCATATATTGGCAAGTTTCACAGGTCAATAAAGGTCGGTCTCTCACGACGCAACGCATA
TACAACGACGCGGTACTCCACGTTCTGCGATCGGTCTGGAAATCAATCCAGTTCATGTTTCTGAGGTTGAGTTGTTCGTGACTCTCACGACGCAACGCATA
TACAACGACGCGGTACTCCACGTTCTGCGATCGGTCTGGATTCATTGAGTGTGTTGATTTCCATACGATCAAACATGCAGCCTCTCACGACGCAACGCATA
TACAACGACGCGGTACTCCACGTTCTGCGATCGGTCTGGATTTGTTACATCAATTGGTTTGGATGTGAACCAGATGGGTCTCTCTCACGACGCAACGCATA
TACAACGACGCGGTACTCCACGTTCTGCGATCGGTCTGGAAGAGACCGACAAGAGTTATCAATCTCAATGGAGAGGATGACTCTCACGACGCAACGCATA
TACAACGACGCGGTACTCCACGTTCTGCGATCGGTCTGGACTGTATTGTTGTTGGAAGGATATGTGAGTTGTTTGCGAACCCTCTCACGACGCAACGCATA
TACAACGACGCGGTACTCCACGTTCTGCGATCGGTCTGGAGCCCAAGTTTACATTGTGTTGTTTGTAAGGTCAAGTGAAGTCTCTCACGACGCAACGCATA
TACAACGACGCGGTACTCCACGTTCTGCGATCGGTCTGGATTATAGACATATCAATGGTTCATGGTCCTTGTGGTGTGGTGCTCTCACGACGCAACGCATA
TACAACGACGCGGTACTCCACGTTCTGCGATCGGTCTGGATAATTTTGCATTCCAAATATGTTTCTGCTTGCAAAGCAGCCCTCTCACGACGCAACGCATA
TACAACGACGCGGTACTCCACGTTCTGCGATCGGTCTGGAGTGCTGATAGGGCAGACATAACTATGTCTGCCCTTCTCTCACGACGCAACGCATA
TACAACGACGCGGTACTCCACGTTCTGCGATCGGTCTGGAGGTAATGTCCTCTTTTCGGATGGTGAAGTGAAGTGGTCTCTCACGACGCAACGCATA
TACAACGACGCGGTACTCCACGTTCTGCGATCGGTCTGGAACACACTTATCAACATCCGAAAACCCATGTTATCGAATCGACTCTCACGACGCAACGCATA
TACAACGACGCGGTACTCCACGTTCTGCGATCGGTCTGGAAGGCAGCAAACAAGATAGGGTTATCGCCGGAGAAGCTCTCACGACGCAACGCATA
TACAACGACGCGGTACTCCACGTTCTGCGATCGGTCTGGAATTGATTCGAAGAGGATTTGTCACGGCGGAGAAGACTCTCACGACGCAACGCATA
TACAACGACGCGGTACTCCACGTTCTGCGATCGGTCTGGAAAAAGGGTTTCGATGTGAGCGGTATAAGACGCCGCCTCTCACGACGCAACGCATA
TACAACGACGCGGTACTCCACGTTCTGCGATCGGTCTGGAAAATCCGTCGCAACATTTGCTAGTGTTTTGCTAGGACTCTCACGACGCAACGCATA
TACAACGACGCGGTACTCCACGTTCTGCGATCGGTCTGGAAACAAACCAATCAAAAGATGTCAACTTGGCAAGGGATTTGCCTCTCACGACGCAACGCATA
TACAACGACGCGGTACTCCACGTTCTGCGATCGGTCTGGAGCAAGCTGACTAGATTAGGGGTTTTCACTTATTTGCGAGGCTCTCACGACGCAACGCATA
TACAACGACGCGGTACTCCACGTTCTGCGATCGGTCTGGATAGGGATATGCGAGGCCGACTCGAGTAGTGTTTTGCTCTCACGACGCAACGCATA
TACAACGACGCGGTACTCCACGTTCTGCGATCGGTCTGGATTACAATCATTTTCAAACTCAACGCACTCATCAGATTCGCCCTCTCACGACGCAACGCATA
TACAACGACGCGGTACTCCACGTTCTGCGATCGGTCTGGAAAGCCGACTACAGGGCTTCTTGGATTAACTTTAATAACCGCTCTCACGACGCAACGCATA
TACAACGACGCGGTACTCCACGTTCTGCGATCGGTCTGGATTGACATAGACCACGTCTAAGATATTTACCTGTACCCCTCGCTCTCACGACGCAACGCATA
TACAACGACGCGGTACTCCACGTTCTGCGATCGGTCTGGAACCGATCAACGGATTAAACCAATCACAGTTGAAAAGGACGCTCTCACGACGCAACGCATA
TACAACGACGCGGTACTCCACGTTCTGCGATCGGTCTGGATTCGACTTCCATGCTGATACGTATGGAAGGTATTGCCCTCTCACGACGCAACGCATA
TACAACGACGCGGTACTCCACGTTCTGCGATCGGTCTGGAAATCCAATACATGCTCCACGGATCTGTGAATCAAATAACCTCTCTCACGACGCAACGCATA
TACAACGACGCGGTACTCCACGTTCTGCGATCGGTCTGGACATGGTCGTCCAACCAAAGTTCCTTCAATTTCCCACTCTCACGACGCAACGCATA
TACAACGACGCGGTACTCCACGTTCTGCGATCGGTCTGGATGCAGCTGACTCGATTAGGGTTTTGCACTTATTTGCCTCTCACGACGCAACGCATA
TACAACGACGCGGTACTCCACGTTCTGCGATCGGTCTGGAGAGGGAGATGTGTGTCTTCGTAGTAAGTGCCTCGCCTCTCACGACGCAACGCATA
TACAACGACGCGGTACTCCACGTTCTGCGATCGGTCTGGAAAATTGCTAGGGATTAGCGAGGCCGACTCGATCAGCTCTCACGACGCAACGCATA
TACAACGACGCGGTACTCCACGTTCTGCGATCGGTCTGGATTCGTCTGATGCTTCTTCTTCTTTGGAACCATCATGATTGACTCTCACGACGCAACGCATA
TACAACGACGCGGTACTCCACGTTCTGCGATCGGTCTGGATTCCTCATGCATCATCTATTGGAAGCCGCATTGTTATGACTCTCACGACGCAACGCATA
TACAACGACGCGGTACTCCACGTTCTGCGATCGGTCTGGAAGTTAGTATCCTTCTCTACAGTTGATGATGGACGACATGGCCTCTCACGACGCAACGCATA
TACAACGACGCGGTACTCCACGTTCTGCGATCGGTCTGGATTAAAACGGTTTGCTTCTCCAAAATAAGAGGCCTAGAACCACTCTCACGACGCAACGCATA
TACAACGACGCGGTACTCCACGTTCTGCGATCGGTCTGGAAACATACATATCTGCTAATTCTGTGAAGATGTCAGCCGCCCTCTCACGACGCAACGCATA
TACAACGACGCGGTACTCCACGTTCTGCGATCGGTCTGGACCTTCCTCATTTTCAATAACTCCAATGCTGCATCAACATGCCTCTCACGACGCAACGCATA
TACAACGACGCGGTACTCCACGTTCTGCGATCGGTCTGGACTTTGTGCAGCAAGATAATCATCTTTGTCGCCAATAGTTGGCTCTCACGACGCAACGCATA
TACAACGACGCGGTACTCCACGTTCTGCGATCGGTCTGGAAACTTGTTTTCTTGTTTGGACATTATCGTCAGCATGAACGCCTCTCACGACGCAACGCATA
TACAACGACGCGGTACTCCACGTTCTGCGATCGGTCTGGATTTTCTGAGGTTGTGTAACGCCTGTGAACCGGAAACTCTCACGACGCAACGCATA
TACAACGACGCGGTACTCCACGTTCTGCGATCGGTCTGGATTCTGATCGGTACCAGATTTCGTGGAAAGCTTTGTGACTCTCACGACGCAACGCATA
TACAACGACGCGGTACTCCACGTTCTGCGATCGGTCTGGAGTGTGGGTTCGCAGCATGAATTTGTGGAGCCTGGGCTCTCACGACGCAACGCATA
TACAACGACGCGGTACTCCACGTTCTGCGATCGGTCTGGAGCCGAGGTGCAACAGAGGGCTGTTGTTGAAGAGAACTCTCACGACGCAACGCATA
TACAACGACGCGGTACTCCACGTTCTGCGATCGGTCTGGAGATGCCTAGTGCAGTATCCGGTGGATATGGTAGTGCTCTCACGACGCAACGCATA
TACAACGACGCGGTACTCCACGTTCTGCGATCGGTCTGGATCATGAGGAGACTACGACCAGATCTGACGGTGCGTCTCTCACGACGCAACGCATA
TACAACGACGCGGTACTCCACGTTCTGCGATCGGTCTGGATTTTGACTCTAGAGCATCGCAATGCTTCATTACTCTGGACTCTCACGACGCAACGCATA
TACAACGACGCGGTACTCCACGTTCTGCGATCGGTCTGGACCATTAAGGTTGTAGGAGGGCAGTGTCTAGCGGTTCTCTCACGACGCAACGCATA
TACAACGACGCGGTACTCCACGTTCTGCGATCGGTCTGGAGAGATGATCGAGAAAGGCTGGGAGGCTTACTTGGTCTCTCACGACGCAACGCATA
TACAACGACGCGGTACTCCACGTTCTGCGATCGGTCTGGAGACGAAATCTATGCTGGAGTCTTTAGGGAAGGTAGCAGTCTCTCACGACGCAACGCATA
TACAACGACGCGGTACTCCACGTTCTGCGATCGGTCTGGATAGAGGAGGCAGATGTTGCAAGACTGCTTTCAGGGCTCTCACGACGCAACGCATA
TACAACGACGCGGTACTCCACGTTCTGCGATCGGTCTGGATTAAGATTGAGCATCAGGTGAGTGAGATCGTGAAGTTGCCTCTCACGACGCAACGCATA
TACAACGACGCGGTACTCCACGTTCTGCGATCGGTCTGGATGAGAGTGAGCCAGCATAACTCAAGGTTTAACTTTGAGTGCTCTCACGACGCAACGCATA
TACAACGACGCGGTACTCCACGTTCTGCGATCGGTCTGGATTGTAACTGAGATTGTGGTCTCTTCTAGTTTCTGATCGGCACTCTCACGACGCAACGCATA
TACAACGACGCGGTACTCCACGTTCTGCGATCGGTCTGGACGAGATTTTGTGGGAAGCTTCCTGACGTCTAAGGCCTCTCACGACGCAACGCATA
TACAACGACGCGGTACTCCACGTTCTGCGATCGGTCTGGAAAAACGGGTCGGGTTGTTTCAAGTTGCAAGAAAGACTCTCACGACGCAACGCATA
TACAACGACGCGGTACTCCACGTTCTGCGATCGGTCTGGATGATTCTTCAGCTATTTCATCACCAACAACACGTTACGTGTCTCTCACGACGCAACGCATA
TACAACGACGCGGTACTCCACGTTCTGCGATCGGTCTGGATTGGCTCTCGGTTTGAATTTTCAAATGTGTCATTCTCATCCCTCTCACGACGCAACGCATA
TACAACGACGCGGTACTCCACGTTCTGCGATCGGTCTGGAATGAAAGGACTTTGGAACAAGTTGTTGCTTCTCAAGAGACTCTCTCACGACGCAACGCATA
TACAACGACGCGGTACTCCACGTTCTGCGATCGGTCTGGAATCTTCAAGGTCAACAAGAGTATTTACTCCTTCACTTGCCCCTCTCACGACGCAACGCATA
TACAACGACGCGGTACTCCACGTTCTGCGATCGGTCTGGAAAAAGTACGGATCTTTTAACGTATCCTTGCCCTTTCGTCGCTCTCACGACGCAACGCATA
TACAACGACGCGGTACTCCACGTTCTGCGATCGGTCTGGAAGATAAGCTAACAGAACAATGTGAAACTACCGAAATGCCCTCTCTCACGACGCAACGCATA
TACAACGACGCGGTACTCCACGTTCTGCGATCGGTCTGGATAGAACAATATGGGCCACTTCTTTTAAATCTCCACCTTGGCCTCTCACGACGCAACGCATA
TACAACGACGCGGTACTCCACGTTCTGCGATCGGTCTGGATAGTCCACTTCTGTTTCTAGTTAACTTGGATTCCCTCTCCGCTCTCACGACGCAACGCATA
TACAACGACGCGGTACTCCACGTTCTGCGATCGGTCTGGAGTACTTGAGCTTTACCGCTTAGTGGTTAGTAACTAGGAGCACTCTCACGACGCAACGCATA
TACAACGACGCGGTACTCCACGTTCTGCGATCGGTCTGGATGTCCAATGCTCCTTCAAGTGTGTTCACCGGGTAACTCTCACGACGCAACGCATA
TACAACGACGCGGTACTCCACGTTCTGCGATCGGTCTGGAATCTTTCCTTCAGCTATGACATCTCTCACAAAATGCAACCTCTCTCACGACGCAACGCATA
TACAACGACGCGGTACTCCACGTTCTGCGATCGGTCTGGAGCCAATGCAATTGCACTCTGAGAATCAAAATGTACTTCCACTCTCACGACGCAACGCATA
TACAACGACGCGGTACTCCACGTTCTGCGATCGGTCTGGATAGTTCTGTGGGAAACCAAGCTCATTAGCTAAACCTTTCACCTCTCACGACGCAACGCATA
TACAACGACGCGGTACTCCACGTTCTGCGATCGGTCTGGACCATAGGGCTTCCTTTACCGCCTCTATAAGTGCCACTCTCACGACGCAACGCATA
TACAACGACGCGGTACTCCACGTTCTGCGATCGGTCTGGAACTCGGCTTCTATTGTAGAAAGAGCTACCACTTTCTACAGTCTCTCACGACGCAACGCATA
TACAACGACGCGGTACTCCACGTTCTGCGATCGGTCTGGATTTCTTTCTGCCTCTCATGTATCTCAAGACCCACTTAGTCGCTCTCACGACGCAACGCATA
TACAACGACGCGGTACTCCACGTTCTGCGATCGGTCTGGAAAAACTGACTGATCACACCCAAAGGATAAGCAAGTTCCGCTCTCACGACGCAACGCATA
TACAACGACGCGGTACTCCACGTTCTGCGATCGGTCTGGAACCAGCTTTTCGATCTTTAGCAATTTCCATGCCTAGAATCTCTCTCACGACGCAACGCATA
TACAACGACGCGGTACTCCACGTTCTGCGATCGGTCTGGAACTGCTTAAGACCATACAGAGAGTGTTCATCTAGGAATCCGCTCTCACGACGCAACGCATA
TACAACGACGCGGTACTCCACGTTCTGCGATCGGTCTGGATTTTGTGTGAACCCCTTGGCAACCAATCTAGCTTTCTCTCACGACGCAACGCATA
TACAACGACGCGGTACTCCACGTTCTGCGATCGGTCTGGATTTTAGATCCAGTCGATCGACACCAAGTTGCGGCCCTCTCACGACGCAACGCATA
TACAACGACGCGGTACTCCACGTTCTGCGATCGGTCTGGAGCCCAGAAGATTTCCCTATTTTCATTAATTGTTCCTGCACGCTCTCACGACGCAACGCATA
TACAACGACGCGGTACTCCACGTTCTGCGATCGGTCTGGATGTTGTTTGTTCCAATCTTCATGTCTGAGTAGACTGCTTGTCTCTCACGACGCAACGCATA
TACAACGACGCGGTACTCCACGTTCTGCGATCGGTCTGGAAGTAGATTGCCCCTTTGCTAGGTGATTAGTAGGATTCTTCACTCTCACGACGCAACGCATA
TACAACGACGCGGTACTCCACGTTCTGCGATCGGTCTGGATATCTTGGTGCTTCCACTCTAGGTATTCTTGCATTTCTGGTCTCTCACGACGCAACGCATA
TACAACGACGCGGTACTCCACGTTCTGCGATCGGTCTGGATCTCAAGTTTATCCACAAGATCCCATGTGTGATTCTTTCCCCTCTCACGACGCAACGCATA
TACAACGACGCGGTACTCCACGTTCTGCGATCGGTCTGGATCTCTTAGAGCCGCCTGGTAAGAATTTGGTTCCAACTCTCACGACGCAACGCATA
TACAACGACGCGGTACTCCACGTTCTGCGATCGGTCTGGAGTGATCACCATCTTCAGTGAAGAAGGCAAAACTAACCAAGTCTCTCACGACGCAACGCATA
TACAACGACGCGGTACTCCACGTTCTGCGATCGGTCTGGAACTCATTATACTTTGGGTTTGACTTAACCGCTCTTCTTGCTCTCTCACGACGCAACGCATA
TACAACGACGCGGTACTCCACGTTCTGCGATCGGTCTGGAATGGACTTGTGTTTGAGAACTAGTAGGTGATCCAGTGTCTCTCTCACGACGCAACGCATA
TACAACGACGCGGTACTCCACGTTCTGCGATCGGTCTGGACTCGTACCATTCTAATCGTTTTCCATCAAAGTAGCTCCACCCTCTCACGACGCAACGCATA
TACAACGACGCGGTACTCCACGTTCTGCGATCGGTCTGGAAGTCATTTTCACTCACACATGTGTGTGAGTCATGTTTCAGGCTCTCACGACGCAACGCATA
TACAACGACGCGGTACTCCACGTTCTGCGATCGGTCTGGATCTTCTCTGAAGATCACATTCCCGCTTATTACACACTTCCTCTCTCACGACGCAACGCATA
TACAACGACGCGGTACTCCACGTTCTGCGATCGGTCTGGATAACACCTTCAGGATAGCTTGTAAATACGCTTTTCTTGCCCCTCTCACGACGCAACGCATA
TACAACGACGCGGTACTCCACGTTCTGCGATCGGTCTGGAAAACCAAACATCCAAACTTCCTCAAACCTTTCAAGTCAGGCTCTCACGACGCAACGCATA
TACAACGACGCGGTACTCCACGTTCTGCGATCGGTCTGGAGTAGTGAATGCTGCTTCTACCCCGAATTTCTTATCCATACCCTCTCACGACGCAACGCATA
TACAACGACGCGGTACTCCACGTTCTGCGATCGGTCTGGATTCTCTACCATCTTTTCCACTCAACAAACGTCTCAAATGCTCTCTCACGACGCAACGCATA
TACAACGACGCGGTACTCCACGTTCTGCGATCGGTCTGGAATCCAGACTTTTCTTGAGTAATCGTCGACGACTGAGATGACTCTCACGACGCAACGCATA
TACAACGACGCGGTACTCCACGTTCTGCGATCGGTCTGGAAATATTGGCAGTTACCTAAAGAGGCTGAACCCCACCCTCTCACGACGCAACGCATA
TACAACGACGCGGTACTCCACGTTCTGCGATCGGTCTGGAAAGTGAACGTACGTTAACTTCTCCTTGGTAACATGTTGAGCCTCTCACGACGCAACGCATA
TACAACGACGCGGTACTCCACGTTCTGCGATCGGTCTGGAAATTTCCATTCATTTTCGACTCATATGACTGAGCCACCTGTCTCTCACGACGCAACGCATA
TACAACGACGCGGTACTCCACGTTCTGCGATCGGTCTGGAGCCACGAAGAGGTCTCATCTTTAGACGCCACAGAGCTCTCACGACGCAACGCATA
TACAACGACGCGGTACTCCACGTTCTGCGATCGGTCTGGACCGAGAGCTGCCAACTCGTCGCCACACCTATTGAACTCTCACGACGCAACGCATA
TACAACGACGCGGTACTCCACGTTCTGCGATCGGTCTGGATAACTAGTTTAACTGAATAAGGAACTAACCGTTGCACGCCCCTCTCACGACGCAACGCATA
TACAACGACGCGGTACTCCACGTTCTGCGATCGGTCTGGAACTTCTCTCCTAGTGGATTCGATCGTAAAGTACTACTCCGACTCTCACGACGCAACGCATA
TACAACGACGCGGTACTCCACGTTCTGCGATCGGTCTGGATATGAGGCGAAATGAAACACGCATCAATTCCCCATCTCTCACGACGCAACGCATA
TACAACGACGCGGTACTCCACGTTCTGCGATCGGTCTGGATCTGCTACTCCCTCTGGAATGTATTGAGTCTCTCTTTTCTGCTCTCACGACGCAACGCATA
TACAACGACGCGGTACTCCACGTTCTGCGATCGGTCTGGAAGAGATCGTCGTTACCACTTAAGGGTCGAATTTCATTGAGCCTCTCACGACGCAACGCATA
TACAACGACGCGGTACTCCACGTTCTGCGATCGGTCTGGATGATTTTCCATCTGGATTTTCCAATTGTCGGATTGAGTCGACTCTCACGACGCAACGCATA
TACAACGACGCGGTACTCCACGTTCTGCGATCGGTCTGGAAAATACTTCCTAGTAGAACCTCGCATCATCAAAGGTAGCGTCTCTCACGACGCAACGCATA
TACAACGACGCGGTACTCCACGTTCTGCGATCGGTCTGGACGACACTGGTGGTGGTGTCGATTGATACTGGTGGTCTCTCACGACGCAACGCATA
TACAACGACGCGGTACTCCACGTTCTGCGATCGGTCTGGATGACCATCTATTGTGGGTGACTTCTTCAACCTGTCCCTCTCACGACGCAACGCATA
TACAACGACGCGGTACTCCACGTTCTGCGATCGGTCTGGATAGATACAGAGTTATCGAGTACACAACTGCCTAGATCGGGCCTCTCACGACGCAACGCATA
TACAACGACGCGGTACTCCACGTTCTGCGATCGGTCTGGAGTAGAGATATGTGTTGCCAGCTTGTCTTTCATCGTCTATGGCTCTCACGACGCAACGCATA
TACAACGACGCGGTACTCCACGTTCTGCGATCGGTCTGGAATGTTCAAGGATAATCTGCTCAGTTTATTCAACCGGTGGACTCTCACGACGCAACGCATA
TACAACGACGCGGTACTCCACGTTCTGCGATCGGTCTGGAACATATCAGGCGTGGTGTAGTCATCTAGTTAAATAGCACGCCTCTCACGACGCAACGCATA
TACAACGACGCGGTACTCCACGTTCTGCGATCGGTCTGGACGAGCGACACCCAGGTGGTCTCGATCGTCACAATCCTCTCACGACGCAACGCATA
TACAACGACGCGGTACTCCACGTTCTGCGATCGGTCTGGAATCTCACATCAGTAAGGACTACTTGAGTCCCATCACAGTCTCTCACGACGCAACGCATA
TACAACGACGCGGTACTCCACGTTCTGCGATCGGTCTGGAATTGCCAATACCCTTAACCTCAGAATAAGTATCATTGCCCGCTCTCACGACGCAACGCATA
TACAACGACGCGGTACTCCACGTTCTGCGATCGGTCTGGAATCTTTGAACAAGTCTCTTCTTGGGGTCATATGGAAAGAGCCTCTCACGACGCAACGCATA
TACAACGACGCGGTACTCCACGTTCTGCGATCGGTCTGGAATCTGTAGCTACCAAGTTCTCTTCAGTGGCCATCGCTCTCACGACGCAACGCATA
TACAACGACGCGGTACTCCACGTTCTGCGATCGGTCTGGAACAGCATTGCAGGGTCATGATTCCCACTGGACTTACTCTCACGACGCAACGCATA
TACAACGACGCGGTACTCCACGTTCTGCGATCGGTCTGGATTCTAACCACTTATAACACTGCTCGTTGAAGTGCTTTTCCTCTCTCACGACGCAACGCATA
TACAACGACGCGGTACTCCACGTTCTGCGATCGGTCTGGATTATTCCCCTGATTATTGTTCTTACCAACTGGTCTTCTGCGCTCTCACGACGCAACGCATA
TACAACGACGCGGTACTCCACGTTCTGCGATCGGTCTGGAATCATGAACAATCAATCTAGAGTTGTCCATGCGTAAGCTGCCTCTCACGACGCAACGCATA
TACAACGACGCGGTACTCCACGTTCTGCGATCGGTCTGGAAACATTCTTCGCTTTATCATATCACAGCGTTCGAGTCTTGACTCTCACGACGCAACGCATA
TACAACGACGCGGTACTCCACGTTCTGCGATCGGTCTGGATTTTCCTCAGTAAGAGGTGGTGGAGTCTTCCCAATCCTCTCACGACGCAACGCATA
TACAACGACGCGGTACTCCACGTTCTGCGATCGGTCTGGATTGATCCATCAAAGATTATGATCGAAGTTCCAGCCATCTCGCTCTCACGACGCAACGCATA
TACAACGACGCGGTACTCCACGTTCTGCGATCGGTCTGGATCAATACTCAACTCACAATCACTCTATTCGAACTCGGCTCTCTCTCACGACGCAACGCATA
TACAACGACGCGGTACTCCACGTTCTGCGATCGGTCTGGAAGCTAACAAAACAATGCGAAATCACTGAAATGCCTTCAAGTCTCTCACGACGCAACGCATA
TACAACGACGCGGTACTCCACGTTCTGCGATCGGTCTGGATCACATGGCTTTCTTCTGAGAGTGTTGACTTAACCCTCCTCTCACGACGCAACGCATA
TACAACGACGCGGTACTCCACGTTCTGCGATCGGTCTGGATTCAAAACAATATGAGCCACTTCCTTCACATGTAAACCCCTCTCTCACGACGCAACGCATA
TACAACGACGCGGTACTCCACGTTCTGCGATCGGTCTGGATGCCTTCATTCTTGGTGCTAAATCAATTAATGGACCAAGGACTCTCACGACGCAACGCATA
TACAACGACGCGGTACTCCACGTTCTGCGATCGGTCTGGAATGTATCGCCTAGGGCATTCTCCACTCTCTTAACTAGAGCTCTCACGACGCAACGCATA
TACAACGACGCGGTACTCCACGTTCTGCGATCGGTCTGGAACCATAGAATCTTAGCCGAAAAGTTTCTTCACCGGATCTGCTCTCACGACGCAACGCATA
TACAACGACGCGGTACTCCACGTTCTGCGATCGGTCTGGAATTTAGGAGGTGATTGGCACATGACTTCTAGGACTTTAGGACTCTCACGACGCAACGCATA
TACAACGACGCGGTACTCCACGTTCTGCGATCGGTCTGGATTGGGTTAAAATACGGTTTTCGTATGCGGTTTACAATGACCCTCTCACGACGCAACGCATA
TACAACGACGCGGTACTCCACGTTCTGCGATCGGTCTGGAAAGGAACGAGGATCGTCGGATATTAACAGTTTAAACGGTTGCTCTCACGACGCAACGCATA
TACAACGACGCGGTACTCCACGTTCTGCGATCGGTCTGGATTTTAATCTTCAATCTTTGGCCAACTTTCATGGTGCAGGAGCTCTCACGACGCAACGCATA
TACAACGACGCGGTACTCCACGTTCTGCGATCGGTCTGGAAAGCAATCATGTAGGCGTTTGGCGTTAAGGGTGTTCTCTCACGACGCAACGCATA
TACAACGACGCGGTACTCCACGTTCTGCGATCGGTCTGGAAAGCAAGTCTACAACACACATATTCGTTAGAGACGAGAGGACTCTCACGACGCAACGCATA
TACAACGACGCGGTACTCCACGTTCTGCGATCGGTCTGGATTTTGTATCTGTGTTTAGCTTTTGGTGCCTCGATAGCAAGACTCTCACGACGCAACGCATA
TACAACGACGCGGTACTCCACGTTCTGCGATCGGTCTGGAAAATGGCTAATTGGACAAGGTTATATTTCAGGGGACATCGTCTCTCACGACGCAACGCATA
TACAACGACGCGGTACTCCACGTTCTGCGATCGGTCTGGAAAACATGTTAACAACTAATGGAAGCAAGGTTGGGAGGATCACTCTCACGACGCAACGCATA
TACAACGACGCGGTACTCCACGTTCTGCGATCGGTCTGGAATAAAATTTCCTACAAGGTTTCGAGTTACCGGGAAGCAGTCTCTCACGACGCAACGCATA
TACAACGACGCGGTACTCCACGTTCTGCGATCGGTCTGGAAGTATTAAAAGCGTCTAATACTTTGTTACATGCGCAGCGGTCTCTCACGACGCAACGCATA
TACAACGACGCGGTACTCCACGTTCTGCGATCGGTCTGGATTCACAATCATGAGGGATGAAGCTTAGTGGGAAGTATAGGTCTCTCACGACGCAACGCATA
TACAACGACGCGGTACTCCACGTTCTGCGATCGGTCTGGAGCGCTTCGTGATCGCCAGTAATGAAGAAACCCCAACTCTCACGACGCAACGCATA
TACAACGACGCGGTACTCCACGTTCTGCGATCGGTCTGGAATGTCCATACTACAACGTCCAAGCAGATATATACGCATGGTCTCTCACGACGCAACGCATA
TACAACGACGCGGTACTCCACGTTCTGCGATCGGTCTGGATACAGGCAATTCAAACGGAACTCATTTATGGGGATTTAGGTCTCTCACGACGCAACGCATA
TACAACGACGCGGTACTCCACGTTCTGCGATCGGTCTGGAATATAGGTGCATGGTTAACAATCTTCAAACGGTGAGCACACTCTCACGACGCAACGCATA
TACAACGACGCGGTACTCCACGTTCTGCGATCGGTCTGGATTTTATCCAGGATTTTGAACGGCAGCTTGAATCCGGCTCTCACGACGCAACGCATA
TACAACGACGCGGTACTCCACGTTCTGCGATCGGTCTGGACCACATCATTCCCGTTACTTGCGGTAATAGTCAGAATTCCCTCTCACGACGCAACGCATA
TACAACGACGCGGTACTCCACGTTCTGCGATCGGTCTGGAGAGACAACTCGTACCGACAGTGATGTTGAACCATCGCTCTCACGACGCAACGCATA
TACAACGACGCGGTACTCCACGTTCTGCGATCGGTCTGGAATGTTAAGCTCTTGTTTTGCGTTTGTGATGTGGTTGTCTCTCTCACGACGCAACGCATA
TACAACGACGCGGTACTCCACGTTCTGCGATCGGTCTGGATTACAATGTTCTGTCCAAGATAACATGTCCACGAAACAGGGCTCTCACGACGCAACGCATA
TACAACGACGCGGTACTCCACGTTCTGCGATCGGTCTGGATCATTTCTGGGGAATTAGCTTATACAAACGTGCTCAACACTCTCTCACGACGCAACGCATA
TACAACGACGCGGTACTCCACGTTCTGCGATCGGTCTGGAACAGAACAATGGCACAACAGGAGAATCACACATTCTAAAGACTCTCACGACGCAACGCATA
TACAACGACGCGGTACTCCACGTTCTGCGATCGGTCTGGATCTTGCGAGCAAACATATCAATTATGAGAAGGCAGAAATGCCTCTCACGACGCAACGCATA
TACAACGACGCGGTACTCCACGTTCTGCGATCGGTCTGGATCATTGCCACCGGGCCACAGTTAGCAGATCACAAACTCTCACGACGCAACGCATA
TACAACGACGCGGTACTCCACGTTCTGCGATCGGTCTGGAAAGCCATCTATTTGTCTCCATATGAATGGCTGAAGACCATGCTCTCACGACGCAACGCATA
TACAACGACGCGGTACTCCACGTTCTGCGATCGGTCTGGATGGGCCCAACGATGAAGCGTTTCATGGGTTCTGACCTCTCACGACGCAACGCATA
TACAACGACGCGGTACTCCACGTTCTGCGATCGGTCTGGAAACTTCATCTTCAGACAGAATTGGTTTCTCTGTTTCTCGCGCTCTCACGACGCAACGCATA
TACAACGACGCGGTACTCCACGTTCTGCGATCGGTCTGGAATAACAATGAATGAGATACTGCAACCAACTCTAAGGTGGCCCTCTCACGACGCAACGCATA
TACAACGACGCGGTACTCCACGTTCTGCGATCGGTCTGGACGTATCCACAAACTCCTGTCCAATTTAAAAGTGAACATGCGCTCTCACGACGCAACGCATA
TACAACGACGCGGTACTCCACGTTCTGCGATCGGTCTGGATGGCAGATCTAAAGCAGAATATATTGCAGGATCTCTCTCCGCTCTCACGACGCAACGCATA
TACAACGACGCGGTACTCCACGTTCTGCGATCGGTCTGGAATCGTTTGAAACTTGCTCTCCAAATTCATGCTGTCCACTCTCACGACGCAACGCATA
TACAACGACGCGGTACTCCACGTTCTGCGATCGGTCTGGAACTATAGAAATTAGGGTTTTAGAAGAGAGAACCCGTCGCCGCTCTCACGACGCAACGCATA
TACAACGACGCGGTACTCCACGTTCTGCGATCGGTCTGGAGAATCGTCTGAGTTGCGCAGTCGCCGAAAACGATGCTCTCACGACGCAACGCATA
TACAACGACGCGGTACTCCACGTTCTGCGATCGGTCTGGAGAGAGGACGATTTCGCCGGAGTCGTCAGCTTCAACCTCTCACGACGCAACGCATA
TACAACGACGCGGTACTCCACGTTCTGCGATCGGTCTGGAAGTCTTCTAAATTCAACGGAGGTAACTGCAAATTCATCGGGCTCTCACGACGCAACGCATA
TACAACGACGCGGTACTCCACGTTCTGCGATCGGTCTGGATTCTCCATTCGCAAAAGAGATTTGGACATGAACCTTATCCGCTCTCACGACGCAACGCATA
TACAACGACGCGGTACTCCACGTTCTGCGATCGGTCTGGAGACAGAGGTGAAAACCGCGAACAGAGTGCTGTTTGCTCTCACGACGCAACGCATA
TACAACGACGCGGTACTCCACGTTCTGCGATCGGTCTGGATCCTAGGTCAATGGCAAATAAAAGCACTGGTTTCTCTTTGACTCTCACGACGCAACGCATA
TACAACGACGCGGTACTCCACGTTCTGCGATCGGTCTGGATTTTGCCACGCTTATCTGAAAGTCAAAGATCTCTTGGTGCCTCTCACGACGCAACGCATA
TACAACGACGCGGTACTCCACGTTCTGCGATCGGTCTGGACACATCATTATGTCCAAATATGTGGCGCTGCAAATGGACTCTCACGACGCAACGCATA
TACAACGACGCGGTACTCCACGTTCTGCGATCGGTCTGGATTTCGACATACATGTCTTCTCATATCCACTAGTGTCCACGTCTCTCACGACGCAACGCATA
TACAACGACGCGGTACTCCACGTTCTGCGATCGGTCTGGATTTCTCTCCGGATTGGGCTACCAATCATAGAATGATCTTCCCTCTCACGACGCAACGCATA
TACAACGACGCGGTACTCCACGTTCTGCGATCGGTCTGGAACGCCATTCATAAATTTAGGCTTATAGACTTGCTTGGTGGTCTCTCACGACGCAACGCATA
TACAACGACGCGGTACTCCACGTTCTGCGATCGGTCTGGAAATCCTTTATCAAAGCTTTTACCGCCTAGAAGTCGGATTGTCTCTCACGACGCAACGCATA
TACAACGACGCGGTACTCCACGTTCTGCGATCGGTCTGGATGAATTTCGAATGTCGAGTGAAGTAGGATAGAGTCAAGCCCCTCTCACGACGCAACGCATA
TACAACGACGCGGTACTCCACGTTCTGCGATCGGTCTGGAAAATGTTTTGAGAAAATGGAGTGTGTCCTCCCAATTTTGGTCTCTCACGACGCAACGCATA
TACAACGACGCGGTACTCCACGTTCTGCGATCGGTCTGGAAAATTGCTAAGGCAATATATCCGAGTTGAGGTTCACAACGGCTCTCACGACGCAACGCATA
TACAACGACGCGGTACTCCACGTTCTGCGATCGGTCTGGAATCCGGAATCTGTAATTATCCTCTCCTCGTTGAAGAGATCCCTCTCACGACGCAACGCATA
TACAACGACGCGGTACTCCACGTTCTGCGATCGGTCTGGAAGTTTTCATAGGGCATACTTTGTTAGCTCTCCACAACCACTCTCACGACGCAACGCATA
TACAACGACGCGGTACTCCACGTTCTGCGATCGGTCTGGATGATGGCTACAAGGAAACTTGTTGACTGTTTCAGTAATGCACTCTCACGACGCAACGCATA
TACAACGACGCGGTACTCCACGTTCTGCGATCGGTCTGGATTCACATGCCATGTTAGACATATGTGGACTTTTGAGATGCTCTCTCACGACGCAACGCATA
TACAACGACGCGGTACTCCACGTTCTGCGATCGGTCTGGATAAACAGGAAAGACGGTCTCTTGCTTTGTCTTGATCAATGCCTCTCACGACGCAACGCATA
TACAACGACGCGGTACTCCACGTTCTGCGATCGGTCTGGAATACGGTTGAAGTTAACTCCATATGTTGCGAGCTTGATGACTCTCACGACGCAACGCATA
TACAACGACGCGGTACTCCACGTTCTGCGATCGGTCTGGAGAACCAGCTAAAAGATGGGTTTTCACTCCAAGCCACTCTCACGACGCAACGCATA
TACAACGACGCGGTACTCCACGTTCTGCGATCGGTCTGGAATCCATTGATAGAACAAAACCACCTAACACGAAAATGGCCACTCTCACGACGCAACGCATA
TACAACGACGCGGTACTCCACGTTCTGCGATCGGTCTGGAATGACTAAGCTTTCATTATGTCGAAGAGTTGATGCGACACGCTCTCACGACGCAACGCATA
TACAACGACGCGGTACTCCACGTTCTGCGATCGGTCTGGATATTACACCATACCCAAAAGACGTCGTTTAATGCCATTCGCCTCTCACGACGCAACGCATA
TACAACGACGCGGTACTCCACGTTCTGCGATCGGTCTGGAATGTCACGTCAACTGTCCAGTGGAGGTTTAAGCATCTCTCACGACGCAACGCATA
TACAACGACGCGGTACTCCACGTTCTGCGATCGGTCTGGAATGATAGCTATTGAAGTTTTGGGATGAAAGGGCATATGCCACTCTCACGACGCAACGCATA
TACAACGACGCGGTACTCCACGTTCTGCGATCGGTCTGGATCGTATTGAATATGTTGATTGTCATGTCATCGCACAGTGGCCTCTCACGACGCAACGCATA
TACAACGACGCGGTACTCCACGTTCTGCGATCGGTCTGGAAATGGTTGACGTACAGTCTGACACTGTCAATGTCTTGACTCTCACGACGCAACGCATA
TACAACGACGCGGTACTCCACGTTCTGCGATCGGTCTGGATAGGTATGAAGCGCATAATCATGGGCATTTGGATATTTGGTCTCTCACGACGCAACGCATA
TACAACGACGCGGTACTCCACGTTCTGCGATCGGTCTGGATTGTTTTGGTTCGGTAGATGTTCTTTTGGTTCTGAACCAGTCTCTCACGACGCAACGCATA
TACAACGACGCGGTACTCCACGTTCTGCGATCGGTCTGGAAAAACAGATCTGAATCCCAGACCCAAGATAGGCGACTCTCACGACGCAACGCATA
TACAACGACGCGGTACTCCACGTTCTGCGATCGGTCTGGAACAAAACGCAAGAGAACAAGTGAAAATGGTGATGAAAACGACTCTCACGACGCAACGCATA
TACAACGACGCGGTACTCCACGTTCTGCGATCGGTCTGGATGTAGACAAGTCAATTAGTGTAAATACTGCAGGGTACCCCACTCTCACGACGCAACGCATA
TACAACGACGCGGTACTCCACGTTCTGCGATCGGTCTGGAAAAATCGGGCCTTTCAGGGTAAGGGTTTACAGGGACTCTCACGACGCAACGCATA
TACAACGACGCGGTACTCCACGTTCTGCGATCGGTCTGGACCGGCCGGACTCTGACCAGCCTGAAATACCCTTGAAAATACTCTCACGACGCAACGCATA
TACAACGACGCGGTACTCCACGTTCTGCGATCGGTCTGGATTTAAACAATTAACTAGATAGTTTACCCGCACAGTGCGGGGCTCTCACGACGCAACGCATA
TACAACGACGCGGTACTCCACGTTCTGCGATCGGTCTGGAAAATGATGGACAATAAATCAAGTTGGTTGCGACACGTCACTCTCACGACGCAACGCATA
TACAACGACGCGGTACTCCACGTTCTGCGATCGGTCTGGAAAAATTCTCTTCGGAAGAAAGCCCAAACACCCCGGCTCTCACGACGCAACGCATA
TACAACGACGCGGTACTCCACGTTCTGCGATCGGTCTGGAAAAAGCCTTATAGCATTGTAAGGGCCAGGTTGGGCCTCTCACGACGCAACGCATA
TACAACGACGCGGTACTCCACGTTCTGCGATCGGTCTGGATACGGGTCAGACTCCAATATATACTGATTTTGCAGGCTTCGCTCTCACGACGCAACGCATA
TACAACGACGCGGTACTCCACGTTCTGCGATCGGTCTGGATGTTGTTCCTGGCCCAGCTAGTCCGATGGACATACCTCTCACGACGCAACGCATA
TACAACGACGCGGTACTCCACGTTCTGCGATCGGTCTGGAAACACTATAACCAACATGACTTTGGCTACTTTCTCGCAGTCTCTCACGACGCAACGCATA
TACAACGACGCGGTACTCCACGTTCTGCGATCGGTCTGGAATCGGATAAATCCAAACCAAACTGAACACGATCCAAATCCGCTCTCACGACGCAACGCATA
TACAACGACGCGGTACTCCACGTTCTGCGATCGGTCTGGATGAACAAGAAAGTTAACACCTCGACACTACAGTATTCACGCCTCTCACGACGCAACGCATA
TACAACGACGCGGTACTCCACGTTCTGCGATCGGTCTGGACGCCGGTTCGATCGGTTAAACCACGACCCAAACATCTCTCACGACGCAACGCATA
TACAACGACGCGGTACTCCACGTTCTGCGATCGGTCTGGAGGCCGGCACGGCCGGGTATGGGTTTTAAAGAAATCCTCTCACGACGCAACGCATA
TACAACGACGCGGTACTCCACGTTCTGCGATCGGTCTGGAAATTTTAATGGATTGATCCGTGATCGAACCTGGTTGATCCACTCTCACGACGCAACGCATA
TACAACGACGCGGTACTCCACGTTCTGCGATCGGTCTGGAGTAACTCAGTGTACCAAAACATAGTCCGATTCACCGTCCCTCTCACGACGCAACGCATA
TACAACGACGCGGTACTCCACGTTCTGCGATCGGTCTGGATCCACGAATCGAGAGTTCTACAAATTCGCTTCCTAGGGCTCTCACGACGCAACGCATA
TACAACGACGCGGTACTCCACGTTCTGCGATCGGTCTGGAAATTTCTTCATTTCTATGGCGAGTCAATGAGCGAAATGGCCTCTCACGACGCAACGCATA
TACAACGACGCGGTACTCCACGTTCTGCGATCGGTCTGGAGGCTAGCTCCGCAATCTCTCTTCTCGATATCAAACTCCTCTCACGACGCAACGCATA
TACAACGACGCGGTACTCCACGTTCTGCGATCGGTCTGGACGACGATTCGGCGTTGGCGCAAGTAACCATGAATTCTCTCACGACGCAACGCATA
TACAACGACGCGGTACTCCACGTTCTGCGATCGGTCTGGAGCGCCTAACTAAGTGGTTCAAAGGTGATCAAGCCGCTCTCACGACGCAACGCATA
TACAACGACGCGGTACTCCACGTTCTGCGATCGGTCTGGAGAGCTCCGACGAGAAGATTCACCTGCTTCGCAGATCTCTCACGACGCAACGCATA
TACAACGACGCGGTACTCCACGTTCTGCGATCGGTCTGGAATGTTGGCACCGATTCGCCGCTCTGAGAAGTCAGACTCTCACGACGCAACGCATA
TACAACGACGCGGTACTCCACGTTCTGCGATCGGTCTGGAGGAACGGCGTTTTGATCAGAAGATGAGTGCTCACGCTCTCACGACGCAACGCATA
TACAACGACGCGGTACTCCACGTTCTGCGATCGGTCTGGAGTGCCGGAATCAAAACTTCTTCCTCTGCAGTGCCACTCTCACGACGCAACGCATA
TACAACGACGCGGTACTCCACGTTCTGCGATCGGTCTGGAGTCTAAGCAAGAAAAGTTCTATCCTCGTTGTACTCCAAGGCCTCTCACGACGCAACGCATA
TACAACGACGCGGTACTCCACGTTCTGCGATCGGTCTGGATTACTGGTCCTCAGTCTCGTGATACTCCTCCTAAAAGAGGCTCTCACGACGCAACGCATA
TACAACGACGCGGTACTCCACGTTCTGCGATCGGTCTGGAAGACATGAGAGGATGAACTCTTTAACCCTTTGAATCACCCGCTCTCACGACGCAACGCATA
TACAACGACGCGGTACTCCACGTTCTGCGATCGGTCTGGATGGTGCGACGGTTTCTGTGTGATGTAAGGATCACACTCTCACGACGCAACGCATA
TACAACGACGCGGTACTCCACGTTCTGCGATCGGTCTGGAAACTGGTTTCGCACAATTCGAAAACACAAATCATTCACACACTCTCACGACGCAACGCATA
TACAACGACGCGGTACTCCACGTTCTGCGATCGGTCTGGAGGGGATTGATTTGTTGAATGAGAATGTGAATGAAGCTGGCCTCTCACGACGCAACGCATA
TACAACGACGCGGTACTCCACGTTCTGCGATCGGTCTGGAGTGGACATGATTTGGGAGATAATGGTTACAGATGTAGGTGGCTCTCACGACGCAACGCATA
TACAACGACGCGGTACTCCACGTTCTGCGATCGGTCTGGATCAAGGATGGGTGGTCGATCTCATGATGGTTCTTCCTCTCACGACGCAACGCATA
TACAACGACGCGGTACTCCACGTTCTGCGATCGGTCTGGAAATGGACTGAAACGGTACTAATCGTTTCCCTAGTGTTTCACCTCTCACGACGCAACGCATA
TACAACGACGCGGTACTCCACGTTCTGCGATCGGTCTGGAACTTGACTAGTGCTTGCTTTGTGAGATAACCTTGTGAAGTCTCTCACGACGCAACGCATA
TACAACGACGCGGTACTCCACGTTCTGCGATCGGTCTGGATCCCTGAGTGTAGTTATCTTGAGGTTATTCTTCGTAACCCCCTCTCACGACGCAACGCATA
TACAACGACGCGGTACTCCACGTTCTGCGATCGGTCTGGAATGAAGTATCACCCCAGGTGGACGCGTTTAATCGGCTCTCACGACGCAACGCATA
TACAACGACGCGGTACTCCACGTTCTGCGATCGGTCTGGATTATTGATATCCTTGACAGTGGTGGGAGAAAAGTGACTGGACTCTCACGACGCAACGCATA
TACAACGACGCGGTACTCCACGTTCTGCGATCGGTCTGGATGATATCATTTTGTTTTGCTGCAATTCCTTTCCCTTTGCCCCTCTCACGACGCAACGCATA
TACAACGACGCGGTACTCCACGTTCTGCGATCGGTCTGGAAAAATTCTGAGGGTGACTCTTGGTGGGAAACTTGGCCTCTCACGACGCAACGCATA
TACAACGACGCGGTACTCCACGTTCTGCGATCGGTCTGGAAACATTCCCTTTACCAGATATAGCTTCGTTGCCAACAGTCTCTCACGACGCAACGCATA
TACAACGACGCGGTACTCCACGTTCTGCGATCGGTCTGGATTTCGCGCTGCTAGATTCTTACAGTCCTCTCATTGTCTCTCACGACGCAACGCATA
TACAACGACGCGGTACTCCACGTTCTGCGATCGGTCTGGATTCAGTAATCTAGCAAGGATTGAAAGGAGTGCACAAAAGCACTCTCACGACGCAACGCATA
TACAACGACGCGGTACTCCACGTTCTGCGATCGGTCTGGAAGCAAAATCAGGAACTGAAAATGCTGGTTGGTACGAGCTCTCACGACGCAACGCATA
TACAACGACGCGGTACTCCACGTTCTGCGATCGGTCTGGATGGTAGGTCAATAACAACACCAGTTGCTAATATTACCCTGCCTCTCACGACGCAACGCATA
TACAACGACGCGGTACTCCACGTTCTGCGATCGGTCTGGAAACTATCATTCACTGAAAATCAGGTGGGAGAAGTACGATGCCTCTCACGACGCAACGCATA
TACAACGACGCGGTACTCCACGTTCTGCGATCGGTCTGGATAAAGGGTGGACAGAGAAAGGAGCACATAAGTATGGTAGACTCTCACGACGCAACGCATA
TACAACGACGCGGTACTCCACGTTCTGCGATCGGTCTGGAGGGGAGCATTATGATGGAAGAGGATCTGTTCTCAAATGGCTCTCACGACGCAACGCATA
TACAACGACGCGGTACTCCACGTTCTGCGATCGGTCTGGATTGATTTAGTTGTTGGTGAACAATCCACAGGACAGACAAGTCTCTCACGACGCAACGCATA
TACAACGACGCGGTACTCCACGTTCTGCGATCGGTCTGGAGGGCTGAGACAGAGTTGGGGACCAAATGGGGAGACCTCTCACGACGCAACGCATA
TACAACGACGCGGTACTCCACGTTCTGCGATCGGTCTGGAGGGGAGACATGGCATGTATCACCTAACAGCGACCGCTCTCACGACGCAACGCATA
TACAACGACGCGGTACTCCACGTTCTGCGATCGGTCTGGAATTCCTTTGTTTGACTATGTTTGTAATCTCGCCTAACCCGACTCTCACGACGCAACGCATA
TACAACGACGCGGTACTCCACGTTCTGCGATCGGTCTGGATAACCTCACGTTTTCAGGTTGGTCAAGAACGTGGGCTCTCACGACGCAACGCATA
TACAACGACGCGGTACTCCACGTTCTGCGATCGGTCTGGAGAGAGGAACACTTTGGAAACGGGTAAGGAACTTTGTTTACTCTCTCACGACGCAACGCATA
TACAACGACGCGGTACTCCACGTTCTGCGATCGGTCTGGATGGAAGCCTCAGATGTTTGTTTGTCTGTCTTTGCACCTCTCACGACGCAACGCATA
TACAACGACGCGGTACTCCACGTTCTGCGATCGGTCTGGAATTAGATCGTTGATCGCAGAAAGGTTCACAAGTACGGACTCTCACGACGCAACGCATA
TACAACGACGCGGTACTCCACGTTCTGCGATCGGTCTGGAAAGAGTACCACAGGAGAAAGCTGGGACATAGTGGTCTCTCACGACGCAACGCATA
TACAACGACGCGGTACTCCACGTTCTGCGATCGGTCTGGAAATCTATCCTTGATATCATGTTTTGGTGAAGGGCTGAGCCCTCTCACGACGCAACGCATA
TACAACGACGCGGTACTCCACGTTCTGCGATCGGTCTGGAACATTATGGGTGGGCAGATGTGGTAGGTGATTCAACTCTCACGACGCAACGCATA
TACAACGACGCGGTACTCCACGTTCTGCGATCGGTCTGGACACAGTTGCTTTCGATCCAACCACGAGAGAGACCTCTCTCACGACGCAACGCATA
TACAACGACGCGGTACTCCACGTTCTGCGATCGGTCTGGACGGGTGTCTACCCAAACCTCGAGTTTGGGCCATCTCTCTCACGACGCAACGCATA
TACAACGACGCGGTACTCCACGTTCTGCGATCGGTCTGGACCCCTGACCAACCACAATGACATCACATCTGTTTGCTCTCACGACGCAACGCATA
TACAACGACGCGGTACTCCACGTTCTGCGATCGGTCTGGATTCTTGATCCATTTGATCCAACGTCCATCTCTTCGAATCTCCTCTCACGACGCAACGCATA
TACAACGACGCGGTACTCCACGTTCTGCGATCGGTCTGGAAAAATGTGGAAAATGCTTGACACTGTTAACTCACCGTCAACTCTCACGACGCAACGCATA
TACAACGACGCGGTACTCCACGTTCTGCGATCGGTCTGGATTCATGTTGACGTGGATTGTTACGTGGCCAGAGACCTCTCACGACGCAACGCATA
TACAACGACGCGGTACTCCACGTTCTGCGATCGGTCTGGATCCAAAACGACGTCATTCGGAGTGAAATGAGATGCCTCTCACGACGCAACGCATA
TACAACGACGCGGTACTCCACGTTCTGCGATCGGTCTGGACAAATTTTCCGCATAAACCATCCGATGCAAAACAAGCCCTCTCACGACGCAACGCATA
TACAACGACGCGGTACTCCACGTTCTGCGATCGGTCTGGAAAAACAATCAGCAATCTATTTATGCGGAAACGACGTCGTTCTCTCACGACGCAACGCATA
TACAACGACGCGGTACTCCACGTTCTGCGATCGGTCTGGATATCACATACAGGACAAAACTGGAGGACTTCCACTAAACCACTCTCACGACGCAACGCATA
TACAACGACGCGGTACTCCACGTTCTGCGATCGGTCTGGAAAAATTCGAATCAGAGAAGCTGTGGGTACAGACGTTCACTCTCACGACGCAACGCATA
TACAACGACGCGGTACTCCACGTTCTGCGATCGGTCTGGAGGCCACTTGGGATAAGCGCGCTTGTACAAGTTCATCTCTCACGACGCAACGCATA
TACAACGACGCGGTACTCCACGTTCTGCGATCGGTCTGGAGCACACTACGTCATGTTGTTGAACCACTCCATTGACTCTCACGACGCAACGCATA
TACAACGACGCGGTACTCCACGTTCTGCGATCGGTCTGGAATATGCATTTCATTGCCCCTGCACAGCTCACATGTCTCTCACGACGCAACGCATA
TACAACGACGCGGTACTCCACGTTCTGCGATCGGTCTGGATAATACTAATGCCTTACCATGTGTGCCTACTGGTTCCTTCACTCTCACGACGCAACGCATA
TACAACGACGCGGTACTCCACGTTCTGCGATCGGTCTGGAGCGACCACGACGCCCGCATTTTGACCATACTTCAACTCTCACGACGCAACGCATA
TACAACGACGCGGTACTCCACGTTCTGCGATCGGTCTGGACAGGCTGCACACACAAACATTGTGCCAGCTTTAGCCTCTCACGACGCAACGCATA
TACAACGACGCGGTACTCCACGTTCTGCGATCGGTCTGGATTTTCTCTTTTACCTTGAACCATTTCACGTCTTCGGGGTCTCTCACGACGCAACGCATA
TACAACGACGCGGTACTCCACGTTCTGCGATCGGTCTGGATCTGACTGAAGCTTTCATTTTCGATACTCTCTGAGGGTACCCTCTCACGACGCAACGCATA
TACAACGACGCGGTACTCCACGTTCTGCGATCGGTCTGGAGATTATTTTGTTGGGTTCTACGCTTTTCAAGGAACCAAGGGCTCTCACGACGCAACGCATA
TACAACGACGCGGTACTCCACGTTCTGCGATCGGTCTGGACAGCAATGGCAGGAGGATCCGACCCTTCAGAAATCCTCTCACGACGCAACGCATA
TACAACGACGCGGTACTCCACGTTCTGCGATCGGTCTGGATTCAGAACTACCAAAGGAAGGGGTGGGAAAGATATGGCTCTCACGACGCAACGCATA
TACAACGACGCGGTACTCCACGTTCTGCGATCGGTCTGGAGGCCGTATATTGAAGCCAACGAGAAACACCCTGGACTCTCACGACGCAACGCATA
TACAACGACGCGGTACTCCACGTTCTGCGATCGGTCTGGATGCAGGAATCTCTCCATCTTGTGCTTGTCTGAGCTCTCTCACGACGCAACGCATA
TACAACGACGCGGTACTCCACGTTCTGCGATCGGTCTGGAGAAATTGTCGGTCGCAAATACCGGCCTGGAAATTCCTCTCACGACGCAACGCATA
TACAACGACGCGGTACTCCACGTTCTGCGATCGGTCTGGAAAATTTGCTACCTTGCAATGAATTGACGGAAACCAACATGGCTCTCACGACGCAACGCATA
TACAACGACGCGGTACTCCACGTTCTGCGATCGGTCTGGAAATAGGAGCTTCGTAACCATCATACTTCTTTACGCTGCAAACTCTCACGACGCAACGCATA
TACAACGACGCGGTACTCCACGTTCTGCGATCGGTCTGGAACATAGACAAAGGTGATGAGAAGAGGGCAGAGCACCTCTCACGACGCAACGCATA
TACAACGACGCGGTACTCCACGTTCTGCGATCGGTCTGGATGATTACCTAAAATGCAGAACCGACATCTTGGATTCATGCTCTCTCACGACGCAACGCATA
TACAACGACGCGGTACTCCACGTTCTGCGATCGGTCTGGAGCAGAAGCCCAAATCCTATAATTGGTTTCGTTGTGTTCACTCTCACGACGCAACGCATA
TACAACGACGCGGTACTCCACGTTCTGCGATCGGTCTGGACAAGAGAAGATAGTTTAGAGGCAGCACCAAGAGGCACTCTCACGACGCAACGCATA
TACAACGACGCGGTACTCCACGTTCTGCGATCGGTCTGGAAATATGCAGCCGTACATATGACCCAATTGGTACACAATCACTCTCACGACGCAACGCATA
TACAACGACGCGGTACTCCACGTTCTGCGATCGGTCTGGATCTCTGTCTTCTTCTTCCATCTTCAGGGCTTGCTTCTCTCACGACGCAACGCATA
TACAACGACGCGGTACTCCACGTTCTGCGATCGGTCTGGAGAGCACAAGCTTTTGAGTCCTTGCGACATTATCAAAAGCCTCTCACGACGCAACGCATA
TACAACGACGCGGTACTCCACGTTCTGCGATCGGTCTGGAAAATTCTAGCATAGTCCTGAGGTAAAGACTCCTGCATTTGCCTCTCACGACGCAACGCATA
TACAACGACGCGGTACTCCACGTTCTGCGATCGGTCTGGACATCAAGATCAGTGTTATTACATTTGGATCCCACGAGGAGGCTCTCACGACGCAACGCATA
TACAACGACGCGGTACTCCACGTTCTGCGATCGGTCTGGATTCTGAAGGATTTAAGACCCCTGTACTTTGCAAAACGTCTCTCTCACGACGCAACGCATA
TACAACGACGCGGTACTCCACGTTCTGCGATCGGTCTGGATCTTGCAGGAACATCAATGGGAGTCTCTACTTCATCTGGCTCTCACGACGCAACGCATA
TACAACGACGCGGTACTCCACGTTCTGCGATCGGTCTGGAACACACAGACACACAATGACTCATACAGAACATAACTCCACCTCTCACGACGCAACGCATA
TACAACGACGCGGTACTCCACGTTCTGCGATCGGTCTGGAACAGAGGAAATAAACACCAACCTTCGTCATCAGCATATGCCTCTCACGACGCAACGCATA
TACAACGACGCGGTACTCCACGTTCTGCGATCGGTCTGGATTTGTTCTTCTGTCAAGTCTTCATCGTCCTGAACAATGAGCCTCTCACGACGCAACGCATA
TACAACGACGCGGTACTCCACGTTCTGCGATCGGTCTGGAAGGTGGACAGAAATGTATACCACCATTTCGGATTCATTCTGCTCTCACGACGCAACGCATA
TACAACGACGCGGTACTCCACGTTCTGCGATCGGTCTGGAAGTTTCAGTATCAATATCCCGCAGGTTCAATGATTTTCCGTCTCTCACGACGCAACGCATA
TACAACGACGCGGTACTCCACGTTCTGCGATCGGTCTGGATCTTGGTCATACATTCCTTCTTGATTGGAATCCTCTCCTCTCTCTCACGACGCAACGCATA
TACAACGACGCGGTACTCCACGTTCTGCGATCGGTCTGGAACCATTATCGGAATCCTCTTCATCTGTTTCATCCACAATCCCTCTCACGACGCAACGCATA
TACAACGACGCGGTACTCCACGTTCTGCGATCGGTCTGGATGTAAAACAAATCATAAAACCCAAAATAAGAGGGCCACCCGCTCTCACGACGCAACGCATA
TACAACGACGCGGTACTCCACGTTCTGCGATCGGTCTGGAAAAATAATCCAGGAACCTGATATTCTGAAGTCCCTCGCGCTCTCACGACGCAACGCATA
TACAACGACGCGGTACTCCACGTTCTGCGATCGGTCTGGAGCAAAGTCTTCTTCTTTAGCCTGCCCTGCTTCTGACTCTCACGACGCAACGCATA
TACAACGACGCGGTACTCCACGTTCTGCGATCGGTCTGGATTTTGTCAGCCTCAGCCATTTCTTCCTCTGTTGGCCTCTCACGACGCAACGCATA
TACAACGACGCGGTACTCCACGTTCTGCGATCGGTCTGGACATGTCTACACAAAGGAAGAATTGCACAAGTGACTTCCCACTCTCACGACGCAACGCATA
TACAACGACGCGGTACTCCACGTTCTGCGATCGGTCTGGAGAACAGATAACAACACGAGCCAACTGCCACCTTCACTCTCACGACGCAACGCATA
TACAACGACGCGGTACTCCACGTTCTGCGATCGGTCTGGAAGAGAACTAATCAGACTTACCTGTTCCCCTGCTAAAGGACTCTCACGACGCAACGCATA
TACAACGACGCGGTACTCCACGTTCTGCGATCGGTCTGGATTCAATTACTAAAGGCTCTTGTTTCATGGGATCAGGAACCACTCTCACGACGCAACGCATA
TACAACGACGCGGTACTCCACGTTCTGCGATCGGTCTGGAGGATCCTTCAGCACTTCAATTTTGGAGAATTGAAAATCCCCCTCTCACGACGCAACGCATA
TACAACGACGCGGTACTCCACGTTCTGCGATCGGTCTGGAAAATTAACAAGGGATCCATGGGTATAGCACAAGGCATGACTCTCACGACGCAACGCATA
TACAACGACGCGGTACTCCACGTTCTGCGATCGGTCTGGAGCAGAATGGCTTGATTACCAGTTGATTTACAGACAGTTTGCCTCTCACGACGCAACGCATA
TACAACGACGCGGTACTCCACGTTCTGCGATCGGTCTGGAGAGCACGCAAGTAACCAGAGAGAAGTAGAGTGCACCTCTCACGACGCAACGCATA
TACAACGACGCGGTACTCCACGTTCTGCGATCGGTCTGGATTTCCTGAGCTTTCATCATCCACCAGCATCCCAGCCTCTCACGACGCAACGCATA
TACAACGACGCGGTACTCCACGTTCTGCGATCGGTCTGGATGAACTTATATAAGCATAAATCACACACCTTGCGAGCCACACTCTCACGACGCAACGCATA
TACAACGACGCGGTACTCCACGTTCTGCGATCGGTCTGGAATGTATGATCGTTGACTTCGCCAGTGAGGCACAGTCTCTCACGACGCAACGCATA
TACAACGACGCGGTACTCCACGTTCTGCGATCGGTCTGGAAAGCCTTTGCGCCTTGAATAACCACATAAACTGCACTCTCACGACGCAACGCATA
TACAACGACGCGGTACTCCACGTTCTGCGATCGGTCTGGAAACTTACAATCCTCAGGAAATTCAGAAGCAAGTTGAGAGGCCTCTCACGACGCAACGCATA
TACAACGACGCGGTACTCCACGTTCTGCGATCGGTCTGGATTTTCACATCACTGGGCAAATCCTGCAATCATACAAAACGCTCTCACGACGCAACGCATA
TACAACGACGCGGTACTCCACGTTCTGCGATCGGTCTGGAAACTTCAAGCAAAATTTCAAGAAATCAGAAACCTGGTCGCTCTCTCACGACGCAACGCATA
TACAACGACGCGGTACTCCACGTTCTGCGATCGGTCTGGAATAGAGCAGAAAGAACTTACACGGATCAACACAGTAGTGCTCTCTCACGACGCAACGCATA
TACAACGACGCGGTACTCCACGTTCTGCGATCGGTCTGGAAAGAATCTATGAAGTTAGAGCTATTCTCTTCCCACGGAGCACTCTCACGACGCAACGCATA
TACAACGACGCGGTACTCCACGTTCTGCGATCGGTCTGGACTTGCAGATGCAACAAAAGCCATCAAATCAGCAACCCTCTCACGACGCAACGCATA
TACAACGACGCGGTACTCCACGTTCTGCGATCGGTCTGGAACCTATAACAAACTCTGCTCACTGAAAGAACCAACAAACGACTCTCACGACGCAACGCATA
TACAACGACGCGGTACTCCACGTTCTGCGATCGGTCTGGAACAAGACAATTCACATACCTTGGCCATTTCCATACATGTCACTCTCACGACGCAACGCATA
TACAACGACGCGGTACTCCACGTTCTGCGATCGGTCTGGAGAAGATCCCCATGAGGCGCCTTTAACACCTGTAATCTCTCACGACGCAACGCATA
TACAACGACGCGGTACTCCACGTTCTGCGATCGGTCTGGAAACATCTTCACCAAGTGAATTCAATTCCACAGAAGCAGAGACTCTCACGACGCAACGCATA
TACAACGACGCGGTACTCCACGTTCTGCGATCGGTCTGGAAAAACTCACGATAACACGAGGAGCACTGTTAATTCCTCCCTCTCACGACGCAACGCATA
TACAACGACGCGGTACTCCACGTTCTGCGATCGGTCTGGATGATGCTCTCTTCTCCTTCAAAACTGCTGCTCTCTCTCTCACGACGCAACGCATA
TACAACGACGCGGTACTCCACGTTCTGCGATCGGTCTGGATCTGCTCTCTAAGCATCTTACCACGTTGAACACGACTCTCACGACGCAACGCATA
TACAACGACGCGGTACTCCACGTTCTGCGATCGGTCTGGAAGCTCCTTTAACATAGTTACTATCCGATTTCCCAATCCGGCCTCTCACGACGCAACGCATA
TACAACGACGCGGTACTCCACGTTCTGCGATCGGTCTGGAGGGGTTTACCTTGAAGGTTGGTTCTATGGAGATTACGAGCTCTCACGACGCAACGCATA
TACAACGACGCGGTACTCCACGTTCTGCGATCGGTCTGGAAGAGGAGAAACGAGTCTTGTGAGCTTTGTTAACTTGAACTCCTCTCACGACGCAACGCATA
TACAACGACGCGGTACTCCACGTTCTGCGATCGGTCTGGACGTCCCATGGCTTCAGCAAGAGATGGTGGCTGGATTTCTCTCACGACGCAACGCATA
TACAACGACGCGGTACTCCACGTTCTGCGATCGGTCTGGATTTTGTTCGACGGCTCAAAGACAAAAGTGGAAGAAGACCTCTCACGACGCAACGCATA
TACAACGACGCGGTACTCCACGTTCTGCGATCGGTCTGGAATGGGCCCATTAGCCCAATATGAATGAGTATTTGTGACTCTCTCACGACGCAACGCATA
TACAACGACGCGGTACTCCACGTTCTGCGATCGGTCTGGATGATATTTTGCTACACATGCTTGGGGCCTAAAACTTTACCACTCTCACGACGCAACGCATA
TACAACGACGCGGTACTCCACGTTCTGCGATCGGTCTGGAAAAACAACAACAACGGGATTGAATGTGATGTCAAAAGCGCCTCTCACGACGCAACGCATA
TACAACGACGCGGTACTCCACGTTCTGCGATCGGTCTGGAAATTCCCAACAATTGACATGTACCCGTACACTAAACTGTCTCTCTCACGACGCAACGCATA
TACAACGACGCGGTACTCCACGTTCTGCGATCGGTCTGGAAGATGCTCTTTTAGTTGTTTAGTTTTGGTAAAACGGTGGCGCTCTCACGACGCAACGCATA
TACAACGACGCGGTACTCCACGTTCTGCGATCGGTCTGGAATGAGTGATCATGATTACTTTGAGTGGGTCGTGAAAAGCTCTCTCACGACGCAACGCATA
TACAACGACGCGGTACTCCACGTTCTGCGATCGGTCTGGAATTACATGAGAGACAATTTGTATTCGTCACCGATTGCACGGCTCTCACGACGCAACGCATA
TACAACGACGCGGTACTCCACGTTCTGCGATCGGTCTGGATGTTAATGTTTCTTCGATCTATTGAGGCTGTCGTGAAGTGGCTCTCACGACGCAACGCATA
TACAACGACGCGGTACTCCACGTTCTGCGATCGGTCTGGAGGATTTCGGGTTCACCATATCTAATGCTCTGGCTACCCTCTCACGACGCAACGCATA
TACAACGACGCGGTACTCCACGTTCTGCGATCGGTCTGGATATATCGTAAATGGTCTAAGGCTCAATCCAGACCCTTTGGTCTCTCACGACGCAACGCATA
TACAACGACGCGGTACTCCACGTTCTGCGATCGGTCTGGATCGTCACCTAATCATTCCATTGGTGTTTTGACCTCTTTTCTCTCTCACGACGCAACGCATA
TACAACGACGCGGTACTCCACGTTCTGCGATCGGTCTGGAGTTCATATGAATTTCTCAACCAATGCAACTGCGTAGACGTCCTCTCACGACGCAACGCATA
TACAACGACGCGGTACTCCACGTTCTGCGATCGGTCTGGAAAGCCAAATCCTCGACATGTACGATTAAAGTGATCGTGCCTCTCACGACGCAACGCATA
TACAACGACGCGGTACTCCACGTTCTGCGATCGGTCTGGAATGGGGAAGGTATTAAAATGTTCACCGTCAATCTTGCTTGGCTCTCACGACGCAACGCATA
TACAACGACGCGGTACTCCACGTTCTGCGATCGGTCTGGAGTTCGACATGGCATTCAATCCAATCCCGGAAAAGACTCTCACGACGCAACGCATA
TACAACGACGCGGTACTCCACGTTCTGCGATCGGTCTGGATTGGTTAATTGTCGCCATTAACTGGAGATAGATGGAATGCACTCTCACGACGCAACGCATA
TACAACGACGCGGTACTCCACGTTCTGCGATCGGTCTGGAAAAAGAGATGCGAGTCTATGGAAATGTATGCCTTGCTTGACTCTCACGACGCAACGCATA
TACAACGACGCGGTACTCCACGTTCTGCGATCGGTCTGGACACATGCCAACTAAATTAAAGAACACTCAGCTACATGCTGCCTCTCACGACGCAACGCATA
TACAACGACGCGGTACTCCACGTTCTGCGATCGGTCTGGAATGGCCACATATACGAAATATATGGCGTCATTTGGTCAACACTCTCACGACGCAACGCATA
TACAACGACGCGGTACTCCACGTTCTGCGATCGGTCTGGATTACATAGAATCTCAGGTTAACCGGTCCACTAACTCAAGCGCTCTCACGACGCAACGCATA
TACAACGACGCGGTACTCCACGTTCTGCGATCGGTCTGGAAAATGGAATGAGCTACGTAGCAAATAGAATTGGACCCTACGCTCTCACGACGCAACGCATA
TACAACGACGCGGTACTCCACGTTCTGCGATCGGTCTGGATTATCACACTCTCATCATTAGCAGCACTTCCAACAACCCCTCTCACGACGCAACGCATA
TACAACGACGCGGTACTCCACGTTCTGCGATCGGTCTGGACTTAAAGGCTTACACACCCCTCCAGTGTCAATGTCACTCTCACGACGCAACGCATA
TACAACGACGCGGTACTCCACGTTCTGCGATCGGTCTGGATCCGACTAAGATCGGAAATTTGTTTCGGTTTTGTTTCTGGCCTCTCACGACGCAACGCATA
TACAACGACGCGGTACTCCACGTTCTGCGATCGGTCTGGATCTTTTGCTTTAGGTAAGCTATGATCTCCATCTGTCGGTGTCTCTCACGACGCAACGCATA
TACAACGACGCGGTACTCCACGTTCTGCGATCGGTCTGGATTTTCACAATCCTCTCTGTTTCAGTCAAGTTGTTTCGAGGACTCTCACGACGCAACGCATA
TACAACGACGCGGTACTCCACGTTCTGCGATCGGTCTGGACTATATCAATTTGGATGTAGTTCATGGTGGAGCTTCTCCGGCTCTCACGACGCAACGCATA
TACAACGACGCGGTACTCCACGTTCTGCGATCGGTCTGGATTGATGCGGTATATCTAAATCGAAATCGGTAGTCGGAAGGACTCTCACGACGCAACGCATA
TACAACGACGCGGTACTCCACGTTCTGCGATCGGTCTGGATTTTCACAGTTCTTTGGTCGACTAGTGGTAGCTAGTCGGCTCTCACGACGCAACGCATA
TACAACGACGCGGTACTCCACGTTCTGCGATCGGTCTGGAATTTGCACCGCTCGACTCGTCGCATAAGGAAAACACTCTCACGACGCAACGCATA
TACAACGACGCGGTACTCCACGTTCTGCGATCGGTCTGGATTGATTTAGTCTTGGGTTTTGGTCTATTCGCACGTAATCCTCTCTCACGACGCAACGCATA
TACAACGACGCGGTACTCCACGTTCTGCGATCGGTCTGGAACATGTGACTCATGTTCAATTCAAAGAAGGCTCACAAGTCTCTCTCACGACGCAACGCATA
TACAACGACGCGGTACTCCACGTTCTGCGATCGGTCTGGATGAGTTCGCGTCCTCAACTTTCCCTAACTAAATTTTACACACTCTCACGACGCAACGCATA
TACAACGACGCGGTACTCCACGTTCTGCGATCGGTCTGGAAGCCCTATTCCCCTAACATACATTAAGCCAACTGAACAAACTCTCACGACGCAACGCATA
TACAACGACGCGGTACTCCACGTTCTGCGATCGGTCTGGAATATCGAATATCTCGCATTAAATGCGGGAACAAACTCTGGACTCTCACGACGCAACGCATA
TACAACGACGCGGTACTCCACGTTCTGCGATCGGTCTGGACATAATGATGATCAAAGATTTAATCGGGGTTGCGTGTTGGCCTCTCACGACGCAACGCATA
TACAACGACGCGGTACTCCACGTTCTGCGATCGGTCTGGATCCTCTATCAACGTTGCTTCCTCAACAAAAGTAGAAACACACTCTCACGACGCAACGCATA
TACAACGACGCGGTACTCCACGTTCTGCGATCGGTCTGGAAAAGAAAACAGCATTAACTTCTGCGAAGAAAACAAGAGCGACTCTCACGACGCAACGCATA
TACAACGACGCGGTACTCCACGTTCTGCGATCGGTCTGGAAGTACTTGGAGACAGAGGTAAGCAGTTAATGCTCATGGACTCTCACGACGCAACGCATA
TACAACGACGCGGTACTCCACGTTCTGCGATCGGTCTGGATTGTTCTGCCTAGGTATAGTGTAATAAATGGTACACCCCGACTCTCACGACGCAACGCATA
TACAACGACGCGGTACTCCACGTTCTGCGATCGGTCTGGACATAGGGCTTTGTCTTCTATCAAACTTGTCCGCTAACGTCTCTCACGACGCAACGCATA
TACAACGACGCGGTACTCCACGTTCTGCGATCGGTCTGGATGGTTGATTATCAACAGTATTCATGGCGATGGTTGTTAGGCCTCTCACGACGCAACGCATA
TACAACGACGCGGTACTCCACGTTCTGCGATCGGTCTGGATGGTAAGGGGAGAGTGGAAACGAGATGAGTCCGGACTCTCACGACGCAACGCATA
TACAACGACGCGGTACTCCACGTTCTGCGATCGGTCTGGACTTGGCGGTCAAGCTCCGGGAGAGAGATACGTTGGCTCTCACGACGCAACGCATA
TACAACGACGCGGTACTCCACGTTCTGCGATCGGTCTGGAAAGGACAGAGTGAATCTACAGACAAAAGATGAGGTGGAAGTCTCTCACGACGCAACGCATA
TACAACGACGCGGTACTCCACGTTCTGCGATCGGTCTGGAATCTTATCAATGGCCGCAATGGATGATGGGTCCAGCTCTCACGACGCAACGCATA
TACAACGACGCGGTACTCCACGTTCTGCGATCGGTCTGGACGAAGACATGACGTTGTTTATGGCAATTCGGTCGGCTCTCACGACGCAACGCATA
TACAACGACGCGGTACTCCACGTTCTGCGATCGGTCTGGAATCTAGAGGAGGTTCACTTGAAGGTCAAAACCATAAGCAGGCTCTCACGACGCAACGCATA
TACAACGACGCGGTACTCCACGTTCTGCGATCGGTCTGGAAATATGGGGACCCCGACAGTTAATTCATACTGAATCGTCTCTCTCACGACGCAACGCATA
TACAACGACGCGGTACTCCACGTTCTGCGATCGGTCTGGAAACAAGAATGTTATTCGGTAACGTCTCAAGTTATGGTCCGGCTCTCACGACGCAACGCATA
TACAACGACGCGGTACTCCACGTTCTGCGATCGGTCTGGACTAGAGTTACCGGGCAAAACAAGAACGGTGTCGGTCTCTCACGACGCAACGCATA
TACAACGACGCGGTACTCCACGTTCTGCGATCGGTCTGGAAATATTCGATAAAATACAAGGGAGACGGGTGTAGGAAGCGTCTCTCACGACGCAACGCATA
TACAACGACGCGGTACTCCACGTTCTGCGATCGGTCTGGACGACCCGTTAAACCTAATCCAAGCCCACCCAAGTGCTCTCACGACGCAACGCATA
TACAACGACGCGGTACTCCACGTTCTGCGATCGGTCTGGAAAACACAACATGGAGAAATGTTGAGAGAGATGCAGGAAAGACTCTCACGACGCAACGCATA
TACAACGACGCGGTACTCCACGTTCTGCGATCGGTCTGGAGAGATTCGTCTAGCTGGCTTGCTGGGTGGACAACTCTCTCACGACGCAACGCATA
TACAACGACGCGGTACTCCACGTTCTGCGATCGGTCTGGAACAGTACTACAGCTAATGTCCAGGATAACATGGTTATCGGGCTCTCACGACGCAACGCATA
TACAACGACGCGGTACTCCACGTTCTGCGATCGGTCTGGACACACAAGCTCCAATCCAGAGGAGTCAATACGTCTCTCTCACGACGCAACGCATA
TACAACGACGCGGTACTCCACGTTCTGCGATCGGTCTGGACTTGGAAGCGTAGACCCAGCTCGTCCCGATGTCTCCTCTCACGACGCAACGCATA
TACAACGACGCGGTACTCCACGTTCTGCGATCGGTCTGGAAGTAGTGGCGTTGTCTTCAACAGTGGCGCTGTCTTCTCTCACGACGCAACGCATA
TACAACGACGCGGTACTCCACGTTCTGCGATCGGTCTGGATTCTGTACTGAAGAGCTGATGGACGAGGATGACTTATCTCTCTCACGACGCAACGCATA
TACAACGACGCGGTACTCCACGTTCTGCGATCGGTCTGGACTGCACGACTCATTGTTCAAGAATAAGGAAGACTGCACGCTCTCACGACGCAACGCATA
TACAACGACGCGGTACTCCACGTTCTGCGATCGGTCTGGAATGCAACAGAGCTAGAGGAAATTGACCGATTCGAGACTCTCACGACGCAACGCATA
TACAACGACGCGGTACTCCACGTTCTGCGATCGGTCTGGATAAAATGCGCAACACAACTGCACACTTGCAGTGTTCTCTCACGACGCAACGCATA
TACAACGACGCGGTACTCCACGTTCTGCGATCGGTCTGGAGACGCAAGGGGAGACTTTCACAAACAGGCATCTATCTCTCACGACGCAACGCATA
TACAACGACGCGGTACTCCACGTTCTGCGATCGGTCTGGAAGCTGTGATTGGTAAATTGGTGCGGACCAAATACCCTCTCACGACGCAACGCATA
TACAACGACGCGGTACTCCACGTTCTGCGATCGGTCTGGAGGGGTTGGTAGGGGTCCAAGGCCTAACGAGTTGAGCTCTCACGACGCAACGCATA
TACAACGACGCGGTACTCCACGTTCTGCGATCGGTCTGGATTTTCGCTCTACCTGCTGCAGTCCATGGTTATGCGCTCTCACGACGCAACGCATA
TACAACGACGCGGTACTCCACGTTCTGCGATCGGTCTGGATATATGCGAAAGGTCATGGTGATTGTTGGGACTCATTTGACTCTCACGACGCAACGCATA
TACAACGACGCGGTACTCCACGTTCTGCGATCGGTCTGGACGATACGGAGGCTGCCTAATAGCAGCAAGCGCTCACTCTCACGACGCAACGCATA
TACAACGACGCGGTACTCCACGTTCTGCGATCGGTCTGGATTTTCAAGTGTTCCCCATTACTTTTGGGATAGTGAACAGCGCTCTCACGACGCAACGCATA
TACAACGACGCGGTACTCCACGTTCTGCGATCGGTCTGGATAGATTGTCACAAATCTCTAGGTTTACCCCATGTCTTCCCACTCTCACGACGCAACGCATA
TACAACGACGCGGTACTCCACGTTCTGCGATCGGTCTGGACGCAGCTTGCGTTATCCATCTAATGAGGAACATAGTATCACTCTCACGACGCAACGCATA
TACAACGACGCGGTACTCCACGTTCTGCGATCGGTCTGGAATGTTCAAGTCCGAAGGGTTGAGTTATTTGGTCGCCTCTCACGACGCAACGCATA
TACAACGACGCGGTACTCCACGTTCTGCGATCGGTCTGGACAGTGCAGCACGTGCTTACCGGCTAAACTATAACACTCTCACGACGCAACGCATA
TACAACGACGCGGTACTCCACGTTCTGCGATCGGTCTGGAATCTTTTAGCGGCCATACGTATTGATACTCTATGATGCGCCTCTCACGACGCAACGCATA
TACAACGACGCGGTACTCCACGTTCTGCGATCGGTCTGGAAACCAAACAACAAATAAAACTCCTCAGTACCAAAACCCACCCTCTCACGACGCAACGCATA
TACAACGACGCGGTACTCCACGTTCTGCGATCGGTCTGGAAATCCAGGTTACATGTTAACATATTCGATAACGCAGCAGCCCTCTCACGACGCAACGCATA
TACAACGACGCGGTACTCCACGTTCTGCGATCGGTCTGGAAATTACCCACTAATTAGGCCCACATGGAACTAACAAAAGGTCTCTCACGACGCAACGCATA
TACAACGACGCGGTACTCCACGTTCTGCGATCGGTCTGGAACAGGTAACGATACACAAATTCTGAGTTAGGATGCAACACCCTCTCACGACGCAACGCATA
TACAACGACGCGGTACTCCACGTTCTGCGATCGGTCTGGATTTTCACTTCTTGATCCAGAGCGGCAACATCAAATTCCCTCTCACGACGCAACGCATA
TACAACGACGCGGTACTCCACGTTCTGCGATCGGTCTGGAAGGGATTCCTTAACCCCTCTGGCAGCATGAGCATGCTCTCACGACGCAACGCATA
TACAACGACGCGGTACTCCACGTTCTGCGATCGGTCTGGAATTAGATAAACTGAAAGCACACCGGAATCAAACAGGGAAGACTCTCACGACGCAACGCATA
TACAACGACGCGGTACTCCACGTTCTGCGATCGGTCTGGACTGAGGGATGTCATGGGGACGATCCAGCGGGAAAGCTCTCACGACGCAACGCATA
TACAACGACGCGGTACTCCACGTTCTGCGATCGGTCTGGAGTTGCAGCAAGATAGGACCACCAGACGAGTTGGCCCTCTCACGACGCAACGCATA
TACAACGACGCGGTACTCCACGTTCTGCGATCGGTCTGGAATGTAGTTCCGCATACAACGCTGAGTCACGTCGAACTCTCACGACGCAACGCATA
TACAACGACGCGGTACTCCACGTTCTGCGATCGGTCTGGAATGGCATATACATACAATCATCCTCTGCAAACAATCGGACACTCTCACGACGCAACGCATA
TACAACGACGCGGTACTCCACGTTCTGCGATCGGTCTGGACGGTCAGACTCACCTATCCCCATAAGTAGATCAACAAGTCTCTCACGACGCAACGCATA
TACAACGACGCGGTACTCCACGTTCTGCGATCGGTCTGGAGCTGCAGGGAATATTAAATCCTCAGGCAGGCTTGTCTCTCACGACGCAACGCATA
TACAACGACGCGGTACTCCACGTTCTGCGATCGGTCTGGAAAGCACATCAACCCGCAGTTTCTCACCATCTATGCCTCTCACGACGCAACGCATA
TACAACGACGCGGTACTCCACGTTCTGCGATCGGTCTGGACGTCTGTCCTTAGTAGATGCCTAGGAAATTTGATGAGAGCACTCTCACGACGCAACGCATA
TACAACGACGCGGTACTCCACGTTCTGCGATCGGTCTGGATCCATAACCTTGCTGGTGAAATGTTTCTTCCGCTCCTCTCACGACGCAACGCATA
TACAACGACGCGGTACTCCACGTTCTGCGATCGGTCTGGAAAAATCTCTTTGTTGGAAAGGGCCACTTCACCAACACTCTCACGACGCAACGCATA
TACAACGACGCGGTACTCCACGTTCTGCGATCGGTCTGGATAACGACTAAGAACGTTACCTTTTCCCCTTTAGCTTCGAGACTCTCACGACGCAACGCATA
TACAACGACGCGGTACTCCACGTTCTGCGATCGGTCTGGAGTGACCTGTGGTAACGTTCTTCTAGATCAGACACCACCTCTCACGACGCAACGCATA
TACAACGACGCGGTACTCCACGTTCTGCGATCGGTCTGGACTCGACAAGGTCCTGGGTCTTTTGCTCTTTCTTCCCTCTCACGACGCAACGCATA
TACAACGACGCGGTACTCCACGTTCTGCGATCGGTCTGGATTGGTTAACGTCAACATCGATTCCGCCTACATCTTTCCCTCTCACGACGCAACGCATA
TACAACGACGCGGTACTCCACGTTCTGCGATCGGTCTGGAAAAAGTTCAGTTTACCTCATCTGAATCCTGTTTGGCGTCACTCTCACGACGCAACGCATA
TACAACGACGCGGTACTCCACGTTCTGCGATCGGTCTGGATACAATTACTAAGGTCGCAGAATAGTTACCTGTGTGGTCGGCTCTCACGACGCAACGCATA
TACAACGACGCGGTACTCCACGTTCTGCGATCGGTCTGGATAGCAAAGTAGCACGACCAGAAGCATCATCCGCAACTCTCACGACGCAACGCATA
TACAACGACGCGGTACTCCACGTTCTGCGATCGGTCTGGAAACAAGAAAATTTAACAAGGAAGTGACATCGCCAATGCACCCTCTCACGACGCAACGCATA
TACAACGACGCGGTACTCCACGTTCTGCGATCGGTCTGGATGGGTTGTGAAGAATAAATAGGAAAATCTTCAGCAGCCTGACTCTCACGACGCAACGCATA
TACAACGACGCGGTACTCCACGTTCTGCGATCGGTCTGGATATAGAATAAGGTTGTGAGTACTAAACCTCGGCGTGTACCGCTCTCACGACGCAACGCATA
TACAACGACGCGGTACTCCACGTTCTGCGATCGGTCTGGAAGTTGGAATGGGTGGACCGACTGGTGGAACAGCAGCTCTCACGACGCAACGCATA
TACAACGACGCGGTACTCCACGTTCTGCGATCGGTCTGGAGAGAGACATTTGGAATGGGGTCCATCTAGATGCCGCTCTCACGACGCAACGCATA
TACAACGACGCGGTACTCCACGTTCTGCGATCGGTCTGGAGAGGTCGATGTATTTGGTTCAACATCAGATCCGAGAGTGCTCTCACGACGCAACGCATA
TACAACGACGCGGTACTCCACGTTCTGCGATCGGTCTGGAGGGCTTGACAAAGGTCCCGAGACACCCTGACCTTCCTCTCACGACGCAACGCATA
TACAACGACGCGGTACTCCACGTTCTGCGATCGGTCTGGAGGGGACCGGTTAAGATCCTAGATAGGAAAGCACAAAACTCTCACGACGCAACGCATA
TACAACGACGCGGTACTCCACGTTCTGCGATCGGTCTGGAAAAATTAAACGCGCAGGCTCCTAAAACCCTGTCACCTCTCACGACGCAACGCATA
TACAACGACGCGGTACTCCACGTTCTGCGATCGGTCTGGATTCATCTACGTTTACCATCTAACCTGGTCGTTAAGAACCGTCTCTCACGACGCAACGCATA
TACAACGACGCGGTACTCCACGTTCTGCGATCGGTCTGGACGTATGGTCAACTCCCATGACAGCGTCGCCCTAAACTCTCACGACGCAACGCATA
TACAACGACGCGGTACTCCACGTTCTGCGATCGGTCTGGAAATACCGACCATAATTTTGCTAAAATGATCGTGCAACCCAGCTCTCACGACGCAACGCATA
TACAACGACGCGGTACTCCACGTTCTGCGATCGGTCTGGAACGCGTCAAAATAGTATCCGCTAACATAATACCTGCTCATCCTCTCACGACGCAACGCATA
TACAACGACGCGGTACTCCACGTTCTGCGATCGGTCTGGACTCGCCTGTAGTTGGATCATCACCCATTACCACGTCTCTCACGACGCAACGCATA
TACAACGACGCGGTACTCCACGTTCTGCGATCGGTCTGGAGACCTGAATTTTATTCTCTTCATTGAAATTGGTACCGCCGCCTCTCACGACGCAACGCATA
TACAACGACGCGGTACTCCACGTTCTGCGATCGGTCTGGAACGAATGACGGACCGGTACATCAACCGAGTTGTAGCTCTCACGACGCAACGCATA
TACAACGACGCGGTACTCCACGTTCTGCGATCGGTCTGGACCCTGAAACGCAGGAAGGGTGAAATCAGTCTCCATCTCTCACGACGCAACGCATA
TACAACGACGCGGTACTCCACGTTCTGCGATCGGTCTGGAAGGTACAGGATGACACGGCGGTGGAATAGGATTAACTCTCACGACGCAACGCATA
TACAACGACGCGGTACTCCACGTTCTGCGATCGGTCTGGAGGGGATCCGGGGAGGATACATCGTTGGTATTTCCACTCTCACGACGCAACGCATA
TACAACGACGCGGTACTCCACGTTCTGCGATCGGTCTGGATCAGCATCGGCAGCCGTATGTTCAGCCTGAGTACCCTCTCACGACGCAACGCATA
TACAACGACGCGGTACTCCACGTTCTGCGATCGGTCTGGAGTGTTCCCCAGAAACCAAACCTTTTCGATTTCCAGCCTCTCACGACGCAACGCATA
TACAACGACGCGGTACTCCACGTTCTGCGATCGGTCTGGATCCGTAAACCAATGAATCATCCCTTTGATGATCTTCTCAGCCTCTCACGACGCAACGCATA
TACAACGACGCGGTACTCCACGTTCTGCGATCGGTCTGGAAAAAGCAGGGATATCTATCCCACCAGACCCTTCACCTCTCACGACGCAACGCATA
TACAACGACGCGGTACTCCACGTTCTGCGATCGGTCTGGATTCCTTCTCAAACCAGTAGCTGATCTAGCATTAGTTGGTGCCTCTCACGACGCAACGCATA
TACAACGACGCGGTACTCCACGTTCTGCGATCGGTCTGGATTTCCTACCACGGACTACCTTGGTTTTACCACCTCCTCTCACGACGCAACGCATA
TACAACGACGCGGTACTCCACGTTCTGCGATCGGTCTGGATTTTCGACGCAACGACAACCTCAGTTGGTATACACCCTCTCACGACGCAACGCATA
TACAACGACGCGGTACTCCACGTTCTGCGATCGGTCTGGAAAAAGGCTTGCCTTCCTCGGCAATCTTCACGATGTCTCTCACGACGCAACGCATA
TACAACGACGCGGTACTCCACGTTCTGCGATCGGTCTGGATCTCGACCCTAACATCATCTTTGTCGTTCAACCATGTCTCTCACGACGCAACGCATA
TACAACGACGCGGTACTCCACGTTCTGCGATCGGTCTGGATAAGTCTTCCGCGGGATTCATCCAGGAATCCGGAACTCTCACGACGCAACGCATA
TACAACGACGCGGTACTCCACGTTCTGCGATCGGTCTGGATGTCGTGATAACTAGCAACCTTATATCGCGATCTGTTACCACTCTCACGACGCAACGCATA
TACAACGACGCGGTACTCCACGTTCTGCGATCGGTCTGGACTTCTTCAAGACCAAACAAAGTACTGTAGTAGGGCATCTGCCTCTCACGACGCAACGCATA
TACAACGACGCGGTACTCCACGTTCTGCGATCGGTCTGGATTAACGAAAATTGGACCGGAGTACTGGCGAAAACAACCTCTCACGACGCAACGCATA
TACAACGACGCGGTACTCCACGTTCTGCGATCGGTCTGGACCCCAAAGAACTGTTGAGAATGAAAGATCGCTCTTGTTCACTCTCACGACGCAACGCATA
TACAACGACGCGGTACTCCACGTTCTGCGATCGGTCTGGATCAAGCGCGTTTATAATCCCTGACAGTGTTTTGATTTTGTGCTCTCACGACGCAACGCATA
TACAACGACGCGGTACTCCACGTTCTGCGATCGGTCTGGAGTACACATTAACCCTTTTGCCAAGCGGCTCTTCTCCTCTCACGACGCAACGCATA
TACAACGACGCGGTACTCCACGTTCTGCGATCGGTCTGGACAAACGCAACCAACCGGTTCGGTAATTCAACGTCGCTCTCACGACGCAACGCATA
TACAACGACGCGGTACTCCACGTTCTGCGATCGGTCTGGATCCATCTGGAAACAAAACAATGGTGTAAGCGCGGTCTCTCACGACGCAACGCATA
TACAACGACGCGGTACTCCACGTTCTGCGATCGGTCTGGAAAAACCCTACCCAAGCCGAATTGAAATCCAATCAATACCTCTCTCACGACGCAACGCATA
TACAACGACGCGGTACTCCACGTTCTGCGATCGGTCTGGATTTAATGAGAAATCCACCGGCTCCAAAGGGACGGTCTCTCACGACGCAACGCATA
TACAACGACGCGGTACTCCACGTTCTGCGATCGGTCTGGAGCTTACGGGACGGTGCTTATAAATCGATCCAGATGACTCTCACGACGCAACGCATA
TACAACGACGCGGTACTCCACGTTCTGCGATCGGTCTGGATCTATAAGCGTTATTCTCTTCGACTTTCTTCGGGTTACGGTCTCTCACGACGCAACGCATA
TACAACGACGCGGTACTCCACGTTCTGCGATCGGTCTGGAGAGAGATGAGAACAGATAAACAAAGAGGACATGAAGACGCGCTCTCACGACGCAACGCATA
TACAACGACGCGGTACTCCACGTTCTGCGATCGGTCTGGATTTCTGAGAATGGTGTCATCCAATTTTGAGGTTGATTTCGCCTCTCACGACGCAACGCATA
TACAACGACGCGGTACTCCACGTTCTGCGATCGGTCTGGATTGATCGATGTTTGGTCAGGTCAAAGGTTTATACTTAGGCGCTCTCACGACGCAACGCATA
TACAACGACGCGGTACTCCACGTTCTGCGATCGGTCTGGATTACTTTGTGTTGGTTCTTTCTTGCCGGAATAGAAGTCTGGCTCTCACGACGCAACGCATA
TACAACGACGCGGTACTCCACGTTCTGCGATCGGTCTGGATTGTTGCTTGCGTTGTTAATTAGTGACTTTGATCATCCTGGCTCTCACGACGCAACGCATA
TACAACGACGCGGTACTCCACGTTCTGCGATCGGTCTGGATGTAGTTTTACCGCTTCCCATATCAATGTCGCCCTCTCTCACGACGCAACGCATA
TACAACGACGCGGTACTCCACGTTCTGCGATCGGTCTGGAAAAAGGTTGGCGCACAACATTTAGGTGAAGGAATTGTCTCTCACGACGCAACGCATA
TACAACGACGCGGTACTCCACGTTCTGCGATCGGTCTGGATAAAATCGTGGGTGATCTATGACAGTGATGATGGAAGATGCCTCTCACGACGCAACGCATA
TACAACGACGCGGTACTCCACGTTCTGCGATCGGTCTGGAAAAGAGATACACATGACACATATGCACACCCACTCACACTCTCACGACGCAACGCATA
TACAACGACGCGGTACTCCACGTTCTGCGATCGGTCTGGAGTTTAATATTTCCACAATCGATGGGTTGGTGTTTGAGACGGCTCTCACGACGCAACGCATA
TACAACGACGCGGTACTCCACGTTCTGCGATCGGTCTGGAAACCATGTAGGTCTTCCTCTTAGTCATAGGTAGGTCATCCTCTCTCACGACGCAACGCATA
TACAACGACGCGGTACTCCACGTTCTGCGATCGGTCTGGATTTTGTGTGTGTGTTACTTTTGACCAACCGGTTAGCCCTCTCACGACGCAACGCATA
TACAACGACGCGGTACTCCACGTTCTGCGATCGGTCTGGATATATACAATGCCACAATCACCACCTATAGTTCCTACGCCTCTCTCACGACGCAACGCATA
TACAACGACGCGGTACTCCACGTTCTGCGATCGGTCTGGAAGACCATCATTACTTGAATTCTCGTCAGTGGGTAGTACACCCTCTCACGACGCAACGCATA
TACAACGACGCGGTACTCCACGTTCTGCGATCGGTCTGGAAGTACTATTCTGATGAAGAACCCATGTGGTCTGTGGTCACTCTCACGACGCAACGCATA
TACAACGACGCGGTACTCCACGTTCTGCGATCGGTCTGGATGAGTGTTTCATACAGATCGAGTCAAACTTGACTCACTCGTCTCTCACGACGCAACGCATA
TACAACGACGCGGTACTCCACGTTCTGCGATCGGTCTGGAACTCATTAGTTGTACGTGAAGGTTAAAACCGTTTGAGACGTCTCTCACGACGCAACGCATA
TACAACGACGCGGTACTCCACGTTCTGCGATCGGTCTGGAACTAATCATGATGAGACATGAGGACACCTAGCTGTCTAGCCTCTCACGACGCAACGCATA
TACAACGACGCGGTACTCCACGTTCTGCGATCGGTCTGGAGGAGCATGCAACATGCACCAGAGAGATTAAGAAGTTGCTCTCACGACGCAACGCATA
TACAACGACGCGGTACTCCACGTTCTGCGATCGGTCTGGAGGGGTAATTCAACCGTGGAGGAGTTAAAATGCCAACTCTCACGACGCAACGCATA
TACAACGACGCGGTACTCCACGTTCTGCGATCGGTCTGGATAGAGTTGAAGAACCACGTTTTAAGGACATCAAACCGAGTTCTCTCACGACGCAACGCATA
TACAACGACGCGGTACTCCACGTTCTGCGATCGGTCTGGACGGCGACCAAACCGAAGATATGTGCAATAAGTCATCTCTCACGACGCAACGCATA
TACAACGACGCGGTACTCCACGTTCTGCGATCGGTCTGGAAATATGCATGTTGTCCTTCTTTACTTTGAGTCCCGAGAACCCTCTCACGACGCAACGCATA
TACAACGACGCGGTACTCCACGTTCTGCGATCGGTCTGGATTGTTTTCAGAACTCCGATCTTCTCACTATTCGCGCACTCTCACGACGCAACGCATA
TACAACGACGCGGTACTCCACGTTCTGCGATCGGTCTGGAAATCAAGTTGGTCACTCATCAATTCGATCCGACCATCTCTCTCACGACGCAACGCATA
TACAACGACGCGGTACTCCACGTTCTGCGATCGGTCTGGATGCGACTATGCATTTAGTTTTGGATTTCACATGGTTCCAAGCTCTCACGACGCAACGCATA
TACAACGACGCGGTACTCCACGTTCTGCGATCGGTCTGGAACACAAACATATAGGGTTCAAATGATTACAGCGGTACGAGCCTCTCACGACGCAACGCATA
TACAACGACGCGGTACTCCACGTTCTGCGATCGGTCTGGATTACATACAATTACGATTAGTCCGCAACGCTTTGTTGTCCGCTCTCACGACGCAACGCATA
TACAACGACGCGGTACTCCACGTTCTGCGATCGGTCTGGAAAAGCTGACTATATTGCTGACGGATTTATCTATCCCGACCGCTCTCACGACGCAACGCATA
TACAACGACGCGGTACTCCACGTTCTGCGATCGGTCTGGAAAAATCTGTTTCCGGAGGAACCGCGTAATCCTCTTCTCTCACGACGCAACGCATA
TACAACGACGCGGTACTCCACGTTCTGCGATCGGTCTGGACTCCCAAGATTACAGAAACACCCTCTTCTTCATCCCACCTCTCACGACGCAACGCATA
TACAACGACGCGGTACTCCACGTTCTGCGATCGGTCTGGATCTGTTATTTTCCTCTCCACGCCAGTTTCGTTCTGACTCTCACGACGCAACGCATA
TACAACGACGCGGTACTCCACGTTCTGCGATCGGTCTGGATTGGCATCGATTTGTCTGTGAAAGGAGAACAAATCAAATCGCTCTCACGACGCAACGCATA
TACAACGACGCGGTACTCCACGTTCTGCGATCGGTCTGGATGAGGAGGATTATTTCTTCATCGCTTCTTCTCCTGGAAAGTCTCTCACGACGCAACGCATA
TACAACGACGCGGTACTCCACGTTCTGCGATCGGTCTGGATTGAGGTTGTTGTTGTTGTGTTTTGTACCAATGCAGATTCTCTCTCACGACGCAACGCATA
TACAACGACGCGGTACTCCACGTTCTGCGATCGGTCTGGAGTTTGTTGGTTATGGAGTGGAAGCAAAACAATCAGCAGGCTCTCACGACGCAACGCATA
TACAACGACGCGGTACTCCACGTTCTGCGATCGGTCTGGATTGTGCTATGTATGATATCTGTGGAGCAAGAAGTGATGGGACTCTCACGACGCAACGCATA
TACAACGACGCGGTACTCCACGTTCTGCGATCGGTCTGGAAGTACTAAATTGCCCTTTCAACATTCCTTCTGTGAAGGTCACTCTCACGACGCAACGCATA
TACAACGACGCGGTACTCCACGTTCTGCGATCGGTCTGGATTCAAAGCTTATGTCCAACAATCACTGGCAATGTTTGTTGCCTCTCACGACGCAACGCATA
TACAACGACGCGGTACTCCACGTTCTGCGATCGGTCTGGAATCAGGCTATTCCTTTTATTGTTGGTTGTCCAGCATGTTTGCTCTCACGACGCAACGCATA
TACAACGACGCGGTACTCCACGTTCTGCGATCGGTCTGGAAAAATTTGGTAGCTCGAATAGCCGAGCTTTAGACTTTCTCGCTCTCACGACGCAACGCATA
TACAACGACGCGGTACTCCACGTTCTGCGATCGGTCTGGAGTGTCAATTTGCCAGGCTCACCGTATGGGATCGCTCTCTCACGACGCAACGCATA
TACAACGACGCGGTACTCCACGTTCTGCGATCGGTCTGGATTTTGCCAACACCGCCTGTGTCGTCTGGAATGAGGCTCTCACGACGCAACGCATA
TACAACGACGCGGTACTCCACGTTCTGCGATCGGTCTGGAATTTATTCATGTGGTGATGAGTCTCTTGGCTGTTCTTGTGGCTCTCACGACGCAACGCATA
TACAACGACGCGGTACTCCACGTTCTGCGATCGGTCTGGATGATTGTCCTTCTGCAGCTACTTGCTCTAGTAAAGCACTCTCACGACGCAACGCATA
TACAACGACGCGGTACTCCACGTTCTGCGATCGGTCTGGATCTTGCTCTATCAAGATTGGATCACTTGAGGTGAGTATGGACTCTCACGACGCAACGCATA
TACAACGACGCGGTACTCCACGTTCTGCGATCGGTCTGGACGAATGCTTGTGAAATGAAGTGTTACTTAACATGGTCCTGGCTCTCACGACGCAACGCATA
TACAACGACGCGGTACTCCACGTTCTGCGATCGGTCTGGATATTGGTTTCATTGTTTCTTGGAGGAGGTTTACTTCACCCACTCTCACGACGCAACGCATA
TACAACGACGCGGTACTCCACGTTCTGCGATCGGTCTGGAAAAAGACCTCACAGATGGGAACATTGTCAGAAGCTAGTGCTCTCACGACGCAACGCATA
TACAACGACGCGGTACTCCACGTTCTGCGATCGGTCTGGAAAAACCAGACACTATTCAATCGCAGGTACTTAATGCTCAGCCTCTCACGACGCAACGCATA
TACAACGACGCGGTACTCCACGTTCTGCGATCGGTCTGGAACGATATTTGAAGTTTGAGCTGCTGTAAGATGCTCATTGCTCTCTCACGACGCAACGCATA
TACAACGACGCGGTACTCCACGTTCTGCGATCGGTCTGGATCTCTCAGATGTTACAAAATACTCCACAGAGAAACTGGGGTCTCTCACGACGCAACGCATA
TACAACGACGCGGTACTCCACGTTCTGCGATCGGTCTGGACAGCTATCGACAGTACAAGGACACTTGGCCAACTTCTCTCACGACGCAACGCATA
TACAACGACGCGGTACTCCACGTTCTGCGATCGGTCTGGAAAAGAGGATTCCTGACATTGTTGTGTTATCTGCTTTCAGGACTCTCACGACGCAACGCATA
TACAACGACGCGGTACTCCACGTTCTGCGATCGGTCTGGAAGTATGGGATTTGGGTAGCAAGACACCCCACTCTTCTCTCACGACGCAACGCATA
TACAACGACGCGGTACTCCACGTTCTGCGATCGGTCTGGATTTGTGTTTGTCAGTCTCTGTAGTTCTTCTCCTTTGTGTGGCTCTCACGACGCAACGCATA
TACAACGACGCGGTACTCCACGTTCTGCGATCGGTCTGGAGTCTGATCCGGTTCAAAGTTGAGACACGGCCTGATCTCTCACGACGCAACGCATA
TACAACGACGCGGTACTCCACGTTCTGCGATCGGTCTGGAAAGGTATGTACTTGGTTTCTTTGCCCCTTTCTTATTGCTGTCTCTCACGACGCAACGCATA
TACAACGACGCGGTACTCCACGTTCTGCGATCGGTCTGGATTTTATATTGTATGTTGCAGCTGTGGGTAGGATCAGGTAGCCTCTCACGACGCAACGCATA
TACAACGACGCGGTACTCCACGTTCTGCGATCGGTCTGGAAGAGCTGCTGAAGAGAAACAATTCTTTGACACTCATCTTGCCTCTCACGACGCAACGCATA
TACAACGACGCGGTACTCCACGTTCTGCGATCGGTCTGGAAATAATAGCAACAGTTCAAACATCTTCTCACGAAAAGGCGCCTCTCACGACGCAACGCATA
TACAACGACGCGGTACTCCACGTTCTGCGATCGGTCTGGAAAAAGTTGTTTAATATGGTAGGTCGATGGACTTCGGGCACTCTCACGACGCAACGCATA
TACAACGACGCGGTACTCCACGTTCTGCGATCGGTCTGGATCACTCAGGTTCAATGGTTTCTCTGACAGATATCTGCATGACTCTCACGACGCAACGCATA
TACAACGACGCGGTACTCCACGTTCTGCGATCGGTCTGGAAACCCCTGGGAGAGGATTGTGCCACACAGAGTGTTCTCTCACGACGCAACGCATA
TACAACGACGCGGTACTCCACGTTCTGCGATCGGTCTGGAATGAAACCAGAAAATTATGACGACTATGGAGGCGTTGATCACTCTCACGACGCAACGCATA
TACAACGACGCGGTACTCCACGTTCTGCGATCGGTCTGGAATAATTCTGTCTCACCACTTTTCTTCAGCATTTCACCTCGACTCTCACGACGCAACGCATA
TACAACGACGCGGTACTCCACGTTCTGCGATCGGTCTGGACAGAATCATGTTTGAGTGCATTTAAGGGTCCACTTGATCCACTCTCACGACGCAACGCATA
TACAACGACGCGGTACTCCACGTTCTGCGATCGGTCTGGAACTACTGCACTGGGAGGTTTCTCAGGGAACAGTTTCTCTCACGACGCAACGCATA
TACAACGACGCGGTACTCCACGTTCTGCGATCGGTCTGGATCATATCAGTATCTGATACCCCTTGACATGCTTTCGACAGGCTCTCACGACGCAACGCATA
TACAACGACGCGGTACTCCACGTTCTGCGATCGGTCTGGAAAAGGTAACAAAACTGAGAAAGCAGTAGCATGGGAGAAAGCCTCTCACGACGCAACGCATA
TACAACGACGCGGTACTCCACGTTCTGCGATCGGTCTGGAAGTACTCTTTATGTGACAGGATGAGTTGTTGCCAATGGTCTCTCACGACGCAACGCATA
TACAACGACGCGGTACTCCACGTTCTGCGATCGGTCTGGAACTGAAAAGAGAAAGCACAGCAGATGTCATAACTATAGCCGCTCTCACGACGCAACGCATA
TACAACGACGCGGTACTCCACGTTCTGCGATCGGTCTGGATGTTTGCCTATATATCACTCACACTTGGAGATTCACCTCGCCTCTCACGACGCAACGCATA
TACAACGACGCGGTACTCCACGTTCTGCGATCGGTCTGGAAATTTCAGGTTCTGCTTGGTCTATCTGGTGTTCTACTTGTCCTCTCACGACGCAACGCATA
TACAACGACGCGGTACTCCACGTTCTGCGATCGGTCTGGATTTCAGTGCCGTTGGGATGAAATCGACTCTAATCATAATGGCTCTCACGACGCAACGCATA
TACAACGACGCGGTACTCCACGTTCTGCGATCGGTCTGGAATATTGCTTGCAACTTCAATATGTTAGCTGATGTTGTGGCGCTCTCACGACGCAACGCATA
TACAACGACGCGGTACTCCACGTTCTGCGATCGGTCTGGATTTTATCGACAGGTCGGTGTTGATAATATGTGCATCCTGGCTCTCACGACGCAACGCATA
TACAACGACGCGGTACTCCACGTTCTGCGATCGGTCTGGATTCATGCTGTCAAGAGGCAAGAGCAAGAGCTGCCTCTCTCACGACGCAACGCATA
TACAACGACGCGGTACTCCACGTTCTGCGATCGGTCTGGATTGGAAAGAAGAATTAGCAATGCCCTTATGGAAGTTGGACCCTCTCACGACGCAACGCATA
TACAACGACGCGGTACTCCACGTTCTGCGATCGGTCTGGATCGATTACTCTAGCAAGTTTAGCCGAGATTTTAGCTTTCGCCTCTCACGACGCAACGCATA
TACAACGACGCGGTACTCCACGTTCTGCGATCGGTCTGGATGTTGGTGCTTTCATTAAAATGCCAGCTGTTCGAGTCTCTCACGACGCAACGCATA
TACAACGACGCGGTACTCCACGTTCTGCGATCGGTCTGGATTTTAACGAGTATATGCATCATGCTTGCAGCATTGGCTCTCTCACGACGCAACGCATA
TACAACGACGCGGTACTCCACGTTCTGCGATCGGTCTGGAGTCCTTTTGGACTTTCTTCTCCAGATTACCGCGTTTGCTCTCACGACGCAACGCATA
TACAACGACGCGGTACTCCACGTTCTGCGATCGGTCTGGATTTTGACTTCCGACGGACGGAGGATAAGCGAGTTGCTCTCACGACGCAACGCATA
TACAACGACGCGGTACTCCACGTTCTGCGATCGGTCTGGATCAAATTTTCATTGGAGTTGTCTTGTGTCACCTTTCAGGGGCTCTCACGACGCAACGCATA
TACAACGACGCGGTACTCCACGTTCTGCGATCGGTCTGGATGGTCAAAGAAAAGCTGGCCTTTTGACTCGATATATGAAGGCTCTCACGACGCAACGCATA
TACAACGACGCGGTACTCCACGTTCTGCGATCGGTCTGGATTTGTATGCTTCATTGTACACTTTCAGGAAGTCCATGCACCCTCTCACGACGCAACGCATA
TACAACGACGCGGTACTCCACGTTCTGCGATCGGTCTGGATGTTCTTAGCCATTGGATAGTCAAAATAGTGGTCATTGCCTCTCTCACGACGCAACGCATA
TACAACGACGCGGTACTCCACGTTCTGCGATCGGTCTGGATCTTCTTTGGCTTAGCAATGGCTGGAATTGTGAGTTATACACTCTCACGACGCAACGCATA
TACAACGACGCGGTACTCCACGTTCTGCGATCGGTCTGGATCTCGTAATCATCCTATTCGTGGACCATATAGGCATTGTCGCTCTCACGACGCAACGCATA
TACAACGACGCGGTACTCCACGTTCTGCGATCGGTCTGGAACTCGTATTGAGCCTGGTTTGGAGCAACAGATTGTCTCTCACGACGCAACGCATA
TACAACGACGCGGTACTCCACGTTCTGCGATCGGTCTGGAAAAACTCAATTTGCCTCATGTCTCAGCTCAGAATCAAGACACTCTCACGACGCAACGCATA
TACAACGACGCGGTACTCCACGTTCTGCGATCGGTCTGGAAACTGCTACAGCTTCTTTAGCTGTTGGCATTAATTGTGTCTCTCTCACGACGCAACGCATA
TACAACGACGCGGTACTCCACGTTCTGCGATCGGTCTGGATCATTATTTTCCATAGATTGCAAGGGCTTCTTTGACTCCGGCTCTCACGACGCAACGCATA
TACAACGACGCGGTACTCCACGTTCTGCGATCGGTCTGGAAACTAAGCTACATAGCTAAGCCAGCTGCTTCGTGGCTCTCACGACGCAACGCATA
TACAACGACGCGGTACTCCACGTTCTGCGATCGGTCTGGACTCGATGACTTTCTTGTGTGGTTATCTCCCGAGGCCTCTCACGACGCAACGCATA
TACAACGACGCGGTACTCCACGTTCTGCGATCGGTCTGGATTTGGATGTTGCAGAAAGTTTACAAATGGTACCTTTTGCCCCTCTCACGACGCAACGCATA
TACAACGACGCGGTACTCCACGTTCTGCGATCGGTCTGGAATGTCCCACTGTTAAAACTTAAAAGTCACATGTGCATCCCCCTCTCACGACGCAACGCATA
TACAACGACGCGGTACTCCACGTTCTGCGATCGGTCTGGAAAAAGTGGTCTAGGTGGTCGCCTAGGCCCCGTTTACTCTCACGACGCAACGCATA
TACAACGACGCGGTACTCCACGTTCTGCGATCGGTCTGGATGATAGGCTCTTAGATGACACCTAAACAAACGTTTTGACCGCTCTCACGACGCAACGCATA
TACAACGACGCGGTACTCCACGTTCTGCGATCGGTCTGGAATGTTATGTAATAAACGCCTAAACCGCCTAAAATCGCCTGGCTCTCACGACGCAACGCATA
TACAACGACGCGGTACTCCACGTTCTGCGATCGGTCTGGAGTCACCGCCCGCTTAATGTCTAGCGCTTTCTTGAACTCTCACGACGCAACGCATA
TACAACGACGCGGTACTCCACGTTCTGCGATCGGTCTGGATGTTCTTGTATTTGTGTCACATTTCTAGCCTCCTTGTTGCCCTCTCACGACGCAACGCATA
TACAACGACGCGGTACTCCACGTTCTGCGATCGGTCTGGACTCCTGGTCAAACGAGCTGTGGCCTAAGTGAAGTACTCTCACGACGCAACGCATA
TACAACGACGCGGTACTCCACGTTCTGCGATCGGTCTGGAAAAATTTCTGGTTGTTTAGTGCTTCCGGCATGCAGACTCTCACGACGCAACGCATA
TACAACGACGCGGTACTCCACGTTCTGCGATCGGTCTGGATTTAAGTAGTGACCGCCCTTCCACAACACAATTCAAAGACTCTCACGACGCAACGCATA
TACAACGACGCGGTACTCCACGTTCTGCGATCGGTCTGGAGAAACTTCCTTGGTTCCTCAACGCGCTCCCTTCTGCTCTCACGACGCAACGCATA
TACAACGACGCGGTACTCCACGTTCTGCGATCGGTCTGGATTGTGCTAAAGGTGGACATGGTGCTTATTCTAGTAGTGTTGCTCTCACGACGCAACGCATA
TACAACGACGCGGTACTCCACGTTCTGCGATCGGTCTGGAATCAGGCTATGCAAATGGTATCATTCAAGCTTCATCGTTCCCTCTCACGACGCAACGCATA
TACAACGACGCGGTACTCCACGTTCTGCGATCGGTCTGGAGTACTTATCACACACCCCTTAACAAGCAGGTACTTTGCCCTCTCACGACGCAACGCATA
TACAACGACGCGGTACTCCACGTTCTGCGATCGGTCTGGATTCAATGAGAGCTGCTCAAGAATTTAGTGCAAAAGTTTCCCCTCTCACGACGCAACGCATA
TACAACGACGCGGTACTCCACGTTCTGCGATCGGTCTGGAATATGGAAAACTGCATTAATCAACCTCTCCATAGCCATCGGCTCTCACGACGCAACGCATA
TACAACGACGCGGTACTCCACGTTCTGCGATCGGTCTGGAAATGAACTGACTTTGAAAGTTCCATCATTTTACAGCTGCCGCTCTCACGACGCAACGCATA
TACAACGACGCGGTACTCCACGTTCTGCGATCGGTCTGGATTTTCTTTCTGTCTGCTTTCTGACTCAGCTTTTGGAGCCTCTCACGACGCAACGCATA
TACAACGACGCGGTACTCCACGTTCTGCGATCGGTCTGGATCGGCAATTATTTTGCTGGTGATCGCGATGATCATCTCTCACGACGCAACGCATA
TACAACGACGCGGTACTCCACGTTCTGCGATCGGTCTGGAATGCTAGGGAGTTATGGCAGTCTTTCATATCCAGCTAAACGCTCTCACGACGCAACGCATA
TACAACGACGCGGTACTCCACGTTCTGCGATCGGTCTGGACACTATCGGTTGTAAATCTAATCATGTCCGTGGGCATAGCCTCTCACGACGCAACGCATA
TACAACGACGCGGTACTCCACGTTCTGCGATCGGTCTGGAGGTTGAGTTTTGCGTACACATAACACACGCTTTCTCGCTCTCACGACGCAACGCATA
TACAACGACGCGGTACTCCACGTTCTGCGATCGGTCTGGAGTTAGTCCCCTCTCTGTCTGTACTAGCATTATACACAAGCACTCTCACGACGCAACGCATA
TACAACGACGCGGTACTCCACGTTCTGCGATCGGTCTGGATTGCTATTGTCACTCTGACTGTACGAAATGCTCAGATAAGCCTCTCACGACGCAACGCATA
TACAACGACGCGGTACTCCACGTTCTGCGATCGGTCTGGAACTGGGGACAGAAACCATCGGATGAAAGAGGCGTTCTCTCACGACGCAACGCATA
TACAACGACGCGGTACTCCACGTTCTGCGATCGGTCTGGATATTGTTGGCAGTGGAATTACATTGACGAAACTAGTTGGGGCTCTCACGACGCAACGCATA
TACAACGACGCGGTACTCCACGTTCTGCGATCGGTCTGGATGATTGTGCTCGGTTTCTCAAGATCAGAAGTCTTTGTGGCTCTCACGACGCAACGCATA
TACAACGACGCGGTACTCCACGTTCTGCGATCGGTCTGGATTTTCTCCTTGCCTTCTTCGCATTTGGCTTCTTAATTTGTCTCTCACGACGCAACGCATA
TACAACGACGCGGTACTCCACGTTCTGCGATCGGTCTGGATCCTGACAGGTGTACTACTTCAAGATGTATTTGGCACTAGTCTCTCACGACGCAACGCATA
TACAACGACGCGGTACTCCACGTTCTGCGATCGGTCTGGATGATTTGAATGGATGATGAAGGTGTTCTTGAGCATGTTTGGCTCTCACGACGCAACGCATA
TACAACGACGCGGTACTCCACGTTCTGCGATCGGTCTGGATCCAGCTCCAAGACATGTAGAAGGGGAAAGGCAAGCTCTCACGACGCAACGCATA
TACAACGACGCGGTACTCCACGTTCTGCGATCGGTCTGGATCATCGACCTTCGGTTTCATCAGTACCTTAGGTGAATTAGTCTCTCACGACGCAACGCATA
TACAACGACGCGGTACTCCACGTTCTGCGATCGGTCTGGAATCCATTTGTAAATGGTTAAAATTGTTTCACCCCACAGCCACTCTCACGACGCAACGCATA
TACAACGACGCGGTACTCCACGTTCTGCGATCGGTCTGGAAAAAGATCACACCAAATGTTATTCTTTTGGGCCGGTGTCTCTCACGACGCAACGCATA
TACAACGACGCGGTACTCCACGTTCTGCGATCGGTCTGGATGATTTCTTCGTCTTAGTTTAGCATCCATACGAGTGAGCGTCTCTCACGACGCAACGCATA
TACAACGACGCGGTACTCCACGTTCTGCGATCGGTCTGGAAAAAGGGTGAAACTTTGGTGAAGTTTTGGTGAAGGGTCTCTCACGACGCAACGCATA
TACAACGACGCGGTACTCCACGTTCTGCGATCGGTCTGGAGAAGGGTGAAACTCCCAAAGCCGAATTCGATCTTCCTCTCACGACGCAACGCATA
TACAACGACGCGGTACTCCACGTTCTGCGATCGGTCTGGAATCACATTTGTTTGGAAAATCTGTTAGTTGGGCTTTGGTCCCTCTCACGACGCAACGCATA
TACAACGACGCGGTACTCCACGTTCTGCGATCGGTCTGGATGGTTTACGTGATAGTCAGAAATGCAGGCAGTTTGATTACCCTCTCACGACGCAACGCATA
TACAACGACGCGGTACTCCACGTTCTGCGATCGGTCTGGATCTGGCATTAGTTGGAAAGCATTCCAAACATGGATACACACTCTCACGACGCAACGCATA
TACAACGACGCGGTACTCCACGTTCTGCGATCGGTCTGGATTGTGGTAGTCCATTGGAGAGAAGACCACTCTGAAGCCTCTCACGACGCAACGCATA
TACAACGACGCGGTACTCCACGTTCTGCGATCGGTCTGGATAAGGACAAACCGGATAAGCTGTCTACTGTTCTAAGTAGGCCTCTCACGACGCAACGCATA
TACAACGACGCGGTACTCCACGTTCTGCGATCGGTCTGGATTGGTTAATTTTGGTAACCTTGCTCCTTAACCGAATTCGGTCTCTCACGACGCAACGCATA
TACAACGACGCGGTACTCCACGTTCTGCGATCGGTCTGGAAATTCGGATCTCCAACAAAGTGTAGAGGGTGGGGTCTCTCACGACGCAACGCATA
TACAACGACGCGGTACTCCACGTTCTGCGATCGGTCTGGAGACATGGCTTAATATCTTGATCTCACTGGTTCCTAGCAACGCTCTCACGACGCAACGCATA
TACAACGACGCGGTACTCCACGTTCTGCGATCGGTCTGGAAAAATCTCTTTTGCCCAGAGAGAGAAGAAGAGACAGATCGGCTCTCACGACGCAACGCATA
TACAACGACGCGGTACTCCACGTTCTGCGATCGGTCTGGAAAGGAGTTGAGTAAGAATGGCGAAGCTGGTGCTCTCTCTCACGACGCAACGCATA
TACAACGACGCGGTACTCCACGTTCTGCGATCGGTCTGGATCACCGCCGTAATTATCGCTATTTTCTCCCATGGACTCTCACGACGCAACGCATA
TACAACGACGCGGTACTCCACGTTCTGCGATCGGTCTGGACCGCTTGTAACGCCGTCGCTGTACGTTGGAATCTCCTCTCACGACGCAACGCATA
TACAACGACGCGGTACTCCACGTTCTGCGATCGGTCTGGAGCTATTTGTTCGGTTTCTGAGGTTGTTTCGTAAGAATTGCACTCTCACGACGCAACGCATA
TACAACGACGCGGTACTCCACGTTCTGCGATCGGTCTGGAACTAATAAGGGTGGTTGATGTTGTGCAGGAGGAATTAGAGTCTCTCACGACGCAACGCATA
TACAACGACGCGGTACTCCACGTTCTGCGATCGGTCTGGAATAACATTGACAAAGCTTGCCTGCTTCTGTTACATTGCTCTCTCACGACGCAACGCATA
TACAACGACGCGGTACTCCACGTTCTGCGATCGGTCTGGAAAACAGGAAAAGCCACGAAACCATCTTGATATGAGAAACCGCTCTCACGACGCAACGCATA
TACAACGACGCGGTACTCCACGTTCTGCGATCGGTCTGGAGCTCAATTCTAAAGGCCAGCGTGAAGGAAAGGTCACTCTCACGACGCAACGCATA
TACAACGACGCGGTACTCCACGTTCTGCGATCGGTCTGGACAACATTGTTGCCTCTTTGTGCATTATCTGTAAACGAGACCCTCTCACGACGCAACGCATA
TACAACGACGCGGTACTCCACGTTCTGCGATCGGTCTGGATTTTGTGCATTTGCATGAAAGCGTGACTCGAGTTTTGCTCTCACGACGCAACGCATA
TACAACGACGCGGTACTCCACGTTCTGCGATCGGTCTGGATGATTCTTAACGAGGGTAACATGTATCCGTAGTTAGGAGCACTCTCACGACGCAACGCATA
TACAACGACGCGGTACTCCACGTTCTGCGATCGGTCTGGAATGACGAAAGGGAAAGAATCTGATAGGTTGACACTGCTCTCTCACGACGCAACGCATA
TACAACGACGCGGTACTCCACGTTCTGCGATCGGTCTGGAAAGAGTGTCTGTGAAACAACAACCGATTCACAATGAGTTCTCTCTCACGACGCAACGCATA
TACAACGACGCGGTACTCCACGTTCTGCGATCGGTCTGGAAGGCAGGTTTCTCACAGTGGATGATCCTCTAATTTTCTTTCCTCTCACGACGCAACGCATA
TACAACGACGCGGTACTCCACGTTCTGCGATCGGTCTGGATCATTCAAATAGAATAAGCGACCTGAGGGTGGTTGATTTGTCTCTCACGACGCAACGCATA
TACAACGACGCGGTACTCCACGTTCTGCGATCGGTCTGGATGGACGGTCTGTGTGATAGAATGCAGGACTATACTCTCTCTCACGACGCAACGCATA
TACAACGACGCGGTACTCCACGTTCTGCGATCGGTCTGGAGCCTAGTTCTTGTATATTTCTTATCACGCTGCTGTTCCAGGCTCTCACGACGCAACGCATA
TACAACGACGCGGTACTCCACGTTCTGCGATCGGTCTGGAAAATTGACCAATGAGATTCTTATTGCCACACTTCTGCAGGTCTCTCACGACGCAACGCATA
TACAACGACGCGGTACTCCACGTTCTGCGATCGGTCTGGAAATGTGTTCTTTCCTTTCCTTTTAAAATTTGCGCTCCGTGACTCTCACGACGCAACGCATA
TACAACGACGCGGTACTCCACGTTCTGCGATCGGTCTGGATAAGTACGCTTAGGTGCATCGTTTAATGAGTCAATGGAAGCCTCTCACGACGCAACGCATA
TACAACGACGCGGTACTCCACGTTCTGCGATCGGTCTGGATGTCTACTTGATCACACTGTCACCGTGTCTGCTGTCTCTCACGACGCAACGCATA
TACAACGACGCGGTACTCCACGTTCTGCGATCGGTCTGGAGCTTTCATGATGCTGAAAATTCTAGAACAAGTGCAGTGACGCTCTCACGACGCAACGCATA
TACAACGACGCGGTACTCCACGTTCTGCGATCGGTCTGGATGTGTGTGTGTTGTCATATAGATAAACAGGAAGCGAAAGCGCTCTCACGACGCAACGCATA
TACAACGACGCGGTACTCCACGTTCTGCGATCGGTCTGGATGTGGAAGGTAAGACAATCAAGAACCTTCTCTTACTCGAGCCTCTCACGACGCAACGCATA
TACAACGACGCGGTACTCCACGTTCTGCGATCGGTCTGGAACAGATTGCTGGAGGAAACTGAAGATGAGGTAAACATTCTGCTCTCACGACGCAACGCATA
TACAACGACGCGGTACTCCACGTTCTGCGATCGGTCTGGAAGTCAAGACTAAATTAAGGTTATGTGATGAGTGACCGCAGCCTCTCACGACGCAACGCATA
TACAACGACGCGGTACTCCACGTTCTGCGATCGGTCTGGATAGGTGAGGTGATAAAGAATGGCTCCCTAAAAGCAGGCTCTCACGACGCAACGCATA
TACAACGACGCGGTACTCCACGTTCTGCGATCGGTCTGGAAGAAGTCCGAAAGGTTCTGTGTCAAACTTTGAGTAACCACTCTCACGACGCAACGCATA
TACAACGACGCGGTACTCCACGTTCTGCGATCGGTCTGGACTGCCGACAATCAAGGTTAGCACAATAGTCTTTCTTCCTCTCTCACGACGCAACGCATA
TACAACGACGCGGTACTCCACGTTCTGCGATCGGTCTGGATTTTCTGAATTCAGTGAAACAGACTCAGAGGATGAGGAGGACTCTCACGACGCAACGCATA
TACAACGACGCGGTACTCCACGTTCTGCGATCGGTCTGGATCCAGTGAAAAGTTCACGTCAAATTAAGATCCCATCTTGGTCTCTCACGACGCAACGCATA
TACAACGACGCGGTACTCCACGTTCTGCGATCGGTCTGGATTGTGGCAATTGTTCGTTTTCCCTCAAAACCTTAATTAGCTCTCTCACGACGCAACGCATA
TACAACGACGCGGTACTCCACGTTCTGCGATCGGTCTGGAAGCGTATAAATGATGATCGGAAGAATTGTTGTACCGCTTGACTCTCACGACGCAACGCATA
TACAACGACGCGGTACTCCACGTTCTGCGATCGGTCTGGAATGATCACTGCACATAGCACGCTCCAACTTGCCCTCTCTCACGACGCAACGCATA
TACAACGACGCGGTACTCCACGTTCTGCGATCGGTCTGGAAAATCTATAAGTAGTGATGCCATTCAGGCAATGAGCCTTGTCTCTCACGACGCAACGCATA
TACAACGACGCGGTACTCCACGTTCTGCGATCGGTCTGGATGAGAAGCTTTCCTAGCATGGAGGCTTTGTTCACCCTCTCACGACGCAACGCATA
TACAACGACGCGGTACTCCACGTTCTGCGATCGGTCTGGATATATATAGGCAGTGAGAACGTAACGATGTGTTGGAGAGCACTCTCACGACGCAACGCATA
TACAACGACGCGGTACTCCACGTTCTGCGATCGGTCTGGAAGACTAGAGTCTTTGGGTTACCTAGACACTATCCCTTAGGGCTCTCACGACGCAACGCATA
TACAACGACGCGGTACTCCACGTTCTGCGATCGGTCTGGATGTTGACGGATATTGTGATGATAGAATAGGTGAGTAGGGCGCTCTCACGACGCAACGCATA
TACAACGACGCGGTACTCCACGTTCTGCGATCGGTCTGGATAAATGAAGTAAGTGCGCTGGTGAAAACTCGGAAAAGTTGCTCTCACGACGCAACGCATA
TACAACGACGCGGTACTCCACGTTCTGCGATCGGTCTGGAATCTTAAAATAACACAAACCCCATTGTAGGGCAAGTGTGCCTCTCACGACGCAACGCATA
TACAACGACGCGGTACTCCACGTTCTGCGATCGGTCTGGAAAGATTCCCAGCTGCACAAAGTATAACATAATGCATGACCACTCTCACGACGCAACGCATA
TACAACGACGCGGTACTCCACGTTCTGCGATCGGTCTGGAACATGCCAAGTAAACTAAAAGACACTCAACTTGATGCAACGCTCTCACGACGCAACGCATA
TACAACGACGCGGTACTCCACGTTCTGCGATCGGTCTGGAAAAACGGAGCTTTAAGCTTCTCTTCTCTCTTGAATCTCGGCTCTCACGACGCAACGCATA
TACAACGACGCGGTACTCCACGTTCTGCGATCGGTCTGGAGCTGCGCCACAACTACCTAACGTAAATGGATTGCACTCTCACGACGCAACGCATA
TACAACGACGCGGTACTCCACGTTCTGCGATCGGTCTGGATAAACATAGAATCTTAGGTTAACCGGTTGACTCACTCCGGCCTCTCACGACGCAACGCATA
TACAACGACGCGGTACTCCACGTTCTGCGATCGGTCTGGAAATATCAACCTAAACATGTCCCACCTTATAACCCTGTCCCGCTCTCACGACGCAACGCATA
TACAACGACGCGGTACTCCACGTTCTGCGATCGGTCTGGAATGTTAAGGGGACTCAACTGAATTAATCTTCTCAACCACGCCTCTCACGACGCAACGCATA
TACAACGACGCGGTACTCCACGTTCTGCGATCGGTCTGGACTCAAAGTAACTCACCGTCACTCCTCTTCCATTTGCGCTCTCACGACGCAACGCATA
TACAACGACGCGGTACTCCACGTTCTGCGATCGGTCTGGAAGGGATGGGGTTTAGTGTTATCGATGCATTACATCATCAACCTCTCACGACGCAACGCATA
TACAACGACGCGGTACTCCACGTTCTGCGATCGGTCTGGAAATGAAATTTTGCGGTTGGTGTGGATTTATGAGTGACATGTCTCTCACGACGCAACGCATA
TACAACGACGCGGTACTCCACGTTCTGCGATCGGTCTGGAAGGGGATGAGAACATTGCACTCATAAATGAGCAGTTCGCTCTCACGACGCAACGCATA
TACAACGACGCGGTACTCCACGTTCTGCGATCGGTCTGGAAAAATGCTTCGTGGTTGAATGATGATGGGAGAAGATGCCTCTCACGACGCAACGCATA
TACAACGACGCGGTACTCCACGTTCTGCGATCGGTCTGGAAAGTCGTTTAATAATGCATGCACGTGTGACGTGAAGTCTCTCACGACGCAACGCATA
TACAACGACGCGGTACTCCACGTTCTGCGATCGGTCTGGAAACTACATCGTTTTGCTTAGCCACGTTTATGTCATACGTCTCTCTCACGACGCAACGCATA
TACAACGACGCGGTACTCCACGTTCTGCGATCGGTCTGGATTTTCCCCTTCTTTTCCTTGCATGTATCTTCTTCTTCTGCGCTCTCACGACGCAACGCATA
TACAACGACGCGGTACTCCACGTTCTGCGATCGGTCTGGAATTAGATTGAATCCGTCATTTTCAAACTCAGCTTCTCCGGCCTCTCACGACGCAACGCATA
TACAACGACGCGGTACTCCACGTTCTGCGATCGGTCTGGATTTTGTTCAAGCTTCTTCTCACCCAAACGGCAGATCTCTCACGACGCAACGCATA
TACAACGACGCGGTACTCCACGTTCTGCGATCGGTCTGGAAGTTCTTCTTTGTTTCAAGTTTGTAGCTGTCGTGGGTTCCCTCTCACGACGCAACGCATA
TACAACGACGCGGTACTCCACGTTCTGCGATCGGTCTGGAGGCTACACAAACGGCACTGAGCAGTCCACCTTTCTCTCTCACGACGCAACGCATA
TACAACGACGCGGTACTCCACGTTCTGCGATCGGTCTGGACGATTTCATAGTCGCGGTGGCTATCCGTGTTTGTGCTCTCACGACGCAACGCATA
TACAACGACGCGGTACTCCACGTTCTGCGATCGGTCTGGATCTTCTCCAACATCATCTTCTTTGTCCTTGGTTTCCTTTGACTCTCACGACGCAACGCATA
TACAACGACGCGGTACTCCACGTTCTGCGATCGGTCTGGATCGGGTTCTGTGTAGGTAAAATATTAACTCATCACCACCGACTCTCACGACGCAACGCATA
TACAACGACGCGGTACTCCACGTTCTGCGATCGGTCTGGAATCGTCATTATTGAAGATTTGGAGCATTACTTCCTTCGGCACTCTCACGACGCAACGCATA
TACAACGACGCGGTACTCCACGTTCTGCGATCGGTCTGGAAAGGATTTTGGGCAATTTCAACACACTACAAGAAAACACGCCTCTCACGACGCAACGCATA
TACAACGACGCGGTACTCCACGTTCTGCGATCGGTCTGGAAGTTGCCTCGCAAAATATACGCAATTTGCGAGGGACTCTCACGACGCAACGCATA
TACAACGACGCGGTACTCCACGTTCTGCGATCGGTCTGGATGCTTTTGATGTATGTGACCAATTTGCATGAGGCTCTCTCTCACGACGCAACGCATA
TACAACGACGCGGTACTCCACGTTCTGCGATCGGTCTGGAAACCGGTAGGAGATTGATTGACAGGCGGAGGAGAACTCTCACGACGCAACGCATA
TACAACGACGCGGTACTCCACGTTCTGCGATCGGTCTGGAAAACCGGGAATAATCGTTGCCATTGAATGACATCTTGCCTCTCACGACGCAACGCATA
TACAACGACGCGGTACTCCACGTTCTGCGATCGGTCTGGAGCGTCGATGAAATCTATTCCAGACGGCGGCGACGACTCTCACGACGCAACGCATA
TACAACGACGCGGTACTCCACGTTCTGCGATCGGTCTGGATTGGGTTTGAGCGAAGCTCAAACTCGCTCGCGTTGCTCTCACGACGCAACGCATA
TACAACGACGCGGTACTCCACGTTCTGCGATCGGTCTGGACTTCAATTTTGCGAGGGACTTGCGAGTTTCCGTAGCTCTCACGACGCAACGCATA
TACAACGACGCGGTACTCCACGTTCTGCGATCGGTCTGGAATAAGTGATGTTTTCCACCGCAAATTTCCCTTGCAAATCGCTCTCACGACGCAACGCATA
TACAACGACGCGGTACTCCACGTTCTGCGATCGGTCTGGAGTTCTTTTACCGTGTTCTTGTATAGTTGCCAATTCGTTCCGCTCTCACGACGCAACGCATA
TACAACGACGCGGTACTCCACGTTCTGCGATCGGTCTGGATCTAACTTTCTAACAAAAGTATCAACCCGCGGTGTATTGCGCTCTCACGACGCAACGCATA
TACAACGACGCGGTACTCCACGTTCTGCGATCGGTCTGGAGCGATTTGCAAGAGAATTTTACGATGGAAAATATCCCTCGCCTCTCACGACGCAACGCATA
TACAACGACGCGGTACTCCACGTTCTGCGATCGGTCTGGAAAATTGTCACAGACTTGCGAGAATCTTGCGAGGGACTCTCACGACGCAACGCATA
TACAACGACGCGGTACTCCACGTTCTGCGATCGGTCTGGACAAATGACACGTCATGATTCCGTCGCAAAATTTGCACTCTCACGACGCAACGCATA
TACAACGACGCGGTACTCCACGTTCTGCGATCGGTCTGGAGGGGAAAAGTCCCTCGCATAATTGCGTCGAAGTTGCTCTCACGACGCAACGCATA
TACAACGACGCGGTACTCCACGTTCTGCGATCGGTCTGGACGAGAAAATTGCGTGGAAATCAGAATTCCTCGCAAATGCCTCTCACGACGCAACGCATA
TACAACGACGCGGTACTCCACGTTCTGCGATCGGTCTGGAAAAACGCCTCGCAAATTGCGACAAACTTGCAACGTCTCTCACGACGCAACGCATA
TACAACGACGCGGTACTCCACGTTCTGCGATCGGTCTGGAATTTTGTAGTAAACATTGCAACGGAATTGCGAGTCATTGGCCTCTCACGACGCAACGCATA
TACAACGACGCGGTACTCCACGTTCTGCGATCGGTCTGGAAATAATTTTACCGGTCTAGTTGCTAGGTGAACTTCCCTCGCCTCTCACGACGCAACGCATA
TACAACGACGCGGTACTCCACGTTCTGCGATCGGTCTGGACAGGTCTTGTTAGCTTTTGGAGGGATCCTAAGTCGAACTCTCACGACGCAACGCATA
TACAACGACGCGGTACTCCACGTTCTGCGATCGGTCTGGAGGCCTGGGGATATATAAATACCGCTCTGGCCAGACCTCTCACGACGCAACGCATA
TACAACGACGCGGTACTCCACGTTCTGCGATCGGTCTGGATGTGTTTCGAATTTGCTTTGATTATGTTTGCTCGGTTTGGTCTCTCACGACGCAACGCATA
TACAACGACGCGGTACTCCACGTTCTGCGATCGGTCTGGAAGGATTTATGGGGCCAGTTCATTGCAGCAAGAGGCCTCTCACGACGCAACGCATA
TACAACGACGCGGTACTCCACGTTCTGCGATCGGTCTGGACTCTACAATAACTGAACCGGTCAGCTCCAATCAGAGACCTCTCACGACGCAACGCATA
TACAACGACGCGGTACTCCACGTTCTGCGATCGGTCTGGACTTGTGGCTGTCGAACTTGAGGTTGTTGTAATTGACCCTCTCACGACGCAACGCATA
TACAACGACGCGGTACTCCACGTTCTGCGATCGGTCTGGACCAACAGTGGATCCTCTCCATCTGATGCCTTCTAACTCTCACGACGCAACGCATA
TACAACGACGCGGTACTCCACGTTCTGCGATCGGTCTGGAAACAAAACAAAACAATCGCTTTTACATCGCAAATCCATCGCCTCTCACGACGCAACGCATA
TACAACGACGCGGTACTCCACGTTCTGCGATCGGTCTGGAAAAACAGAACCTCGCAAATCCATCAGAACATTTGCGACTCTCACGACGCAACGCATA
TACAACGACGCGGTACTCCACGTTCTGCGATCGGTCTGGAAGAATTTGCGACTACTTGTTACTAACAAAGTCCCTCGCACTCTCACGACGCAACGCATA
TACAACGACGCGGTACTCCACGTTCTGCGATCGGTCTGGAAATTGCGAGGAATGAGCGAGACCGCATATTTGCAACTCTCACGACGCAACGCATA
TACAACGACGCGGTACTCCACGTTCTGCGATCGGTCTGGACTAATTTGCTACCGATTGTGTCCCTCGCAAATTGCGCTCTCACGACGCAACGCATA
TACAACGACGCGGTACTCCACGTTCTGCGATCGGTCTGGAAGTGCTTCGCGAGGCATTTAGTTCGTTGCATAATTCTCTCACGACGCAACGCATA
TACAACGACGCGGTACTCCACGTTCTGCGATCGGTCTGGATGCGAGGAATTTGCTACTGATTTGATTTTGGGACGCCTCTCACGACGCAACGCATA
TACAACGACGCGGTACTCCACGTTCTGCGATCGGTCTGGAGCGTTTTGCGAGGAACAGTTGTTCGTCGCAATTCCCTCTCACGACGCAACGCATA
TACAACGACGCGGTACTCCACGTTCTGCGATCGGTCTGGAAATGGAAGGAAGAAGCATGGAATAGAAGGAAGATGTGTGTTCTCTCACGACGCAACGCATA
TACAACGACGCGGTACTCCACGTTCTGCGATCGGTCTGGAATCGTAACCCAATGTAAATAAACTGGTTCACCCATGCTCTCTCTCACGACGCAACGCATA
TACAACGACGCGGTACTCCACGTTCTGCGATCGGTCTGGAAAAAGTGTGGTGGACAAACAAATCTGTCGCAACATGACTCTCACGACGCAACGCATA
TACAACGACGCGGTACTCCACGTTCTGCGATCGGTCTGGATCAGTTATGCAAAGTATAAGCCAACACATCCCAACACTTGCCTCTCACGACGCAACGCATA
TACAACGACGCGGTACTCCACGTTCTGCGATCGGTCTGGAAACACCATAACCATCCTACTTTGATGCTTCGGTCGTCTCTCACGACGCAACGCATA
TACAACGACGCGGTACTCCACGTTCTGCGATCGGTCTGGACAGAATCCGGCGTTGACCAATGTTGATCGACGTTTCTCTCACGACGCAACGCATA
TACAACGACGCGGTACTCCACGTTCTGCGATCGGTCTGGAAGGTTGGGATTAATCTCAATTCATCACCGAATCTGATTCCGCTCTCACGACGCAACGCATA
TACAACGACGCGGTACTCCACGTTCTGCGATCGGTCTGGACCACTTTGTTCTTGCCTCTTTCTTCTCCTCCATGCCTCTCACGACGCAACGCATA
TACAACGACGCGGTACTCCACGTTCTGCGATCGGTCTGGATCTTGGTCCTACTGAATCAAAGTCATCATCAGATTGGTCCACTCTCACGACGCAACGCATA
TACAACGACGCGGTACTCCACGTTCTGCGATCGGTCTGGATGAAGCAACTCTGGACTTTCTTCTTCTTGTCTTTCCTTTGTCTCTCACGACGCAACGCATA
TACAACGACGCGGTACTCCACGTTCTGCGATCGGTCTGGAGCAGTAAAAGATGTGAATTCAAATCCAGACATTCTCAGCGGCTCTCACGACGCAACGCATA
TACAACGACGCGGTACTCCACGTTCTGCGATCGGTCTGGAAACAAAGTTTTCTGTTTCGATGCAAAACTCTAACTGCAGCGCTCTCACGACGCAACGCATA
TACAACGACGCGGTACTCCACGTTCTGCGATCGGTCTGGAGTTTTATGGGCATGGTTGAAGGTTTAACCCTGTGAGATCCTCTCACGACGCAACGCATA
TACAACGACGCGGTACTCCACGTTCTGCGATCGGTCTGGAATGATATCTCATATGGCTAACGAACTTCGTGTACCGCTTCTCTCTCACGACGCAACGCATA
TACAACGACGCGGTACTCCACGTTCTGCGATCGGTCTGGATTCGTTTGCTGTAACCGATCCCGTAATGTCGCCGTCTCTCACGACGCAACGCATA
TACAACGACGCGGTACTCCACGTTCTGCGATCGGTCTGGAGTTATTGCTGTGTTTGTTGATGATGATTTCGGTAGGAACGGCTCTCACGACGCAACGCATA
TACAACGACGCGGTACTCCACGTTCTGCGATCGGTCTGGATGTTGCTGCGTTGAACGATAAGCTTGCGAGTAGGACTCTCACGACGCAACGCATA
TACAACGACGCGGTACTCCACGTTCTGCGATCGGTCTGGATTGAGAATTACTTATAAGGCGGGTTTACATCCTGACACGGCCTCTCACGACGCAACGCATA
TACAACGACGCGGTACTCCACGTTCTGCGATCGGTCTGGATCATGAACATGCTGATAAAGATCATGTTGCTTCAACCGAGGCTCTCACGACGCAACGCATA
TACAACGACGCGGTACTCCACGTTCTGCGATCGGTCTGGAATTGTTGTGATACATGTTTATTCGGAGTTGGGGTTCGCCTCTCACGACGCAACGCATA
TACAACGACGCGGTACTCCACGTTCTGCGATCGGTCTGGAATCTTGGAATGATGGGAAATGGATATGTTTGGATCGCTACGCTCTCACGACGCAACGCATA
TACAACGACGCGGTACTCCACGTTCTGCGATCGGTCTGGAGATTGGCTCTCTACGAATCTTGACTCTTCTTCGCCGCTCTCACGACGCAACGCATA
TACAACGACGCGGTACTCCACGTTCTGCGATCGGTCTGGATTACCCGCTGAGAGGTTGGAAACTATTCAAGGTGTCTCTCACGACGCAACGCATA
TACAACGACGCGGTACTCCACGTTCTGCGATCGGTCTGGATCTTGTTCTGCGTCCACACACGCCGGATTCGGATTTCTCTCACGACGCAACGCATA
TACAACGACGCGGTACTCCACGTTCTGCGATCGGTCTGGATTTTCAAGAGGTGGCGTAAGATGTCTGGTGCTTCTCTCTCACGACGCAACGCATA
TACAACGACGCGGTACTCCACGTTCTGCGATCGGTCTGGATGGACTCTATGCTTATGATTCTGTTATGTTGTTAGCCCGGGCTCTCACGACGCAACGCATA
TACAACGACGCGGTACTCCACGTTCTGCGATCGGTCTGGAAAAGACGGTGGGAATATATCGTTTTCGAATCACTCAATGCTCTCTCACGACGCAACGCATA
TACAACGACGCGGTACTCCACGTTCTGCGATCGGTCTGGAAAGCGGAAATCTCAACTTAGAGGCTATGACTGTCTTTGATGCTCTCACGACGCAACGCATA
TACAACGACGCGGTACTCCACGTTCTGCGATCGGTCTGGAGTGGAGAAGCACTGCTTAAAGATATCCTCGGAACGCCTCTCACGACGCAACGCATA
TACAACGACGCGGTACTCCACGTTCTGCGATCGGTCTGGAGTATGGTTGGTTTAACGGGACAGCTTCAGTTCACTCCCTCTCACGACGCAACGCATA
TACAACGACGCGGTACTCCACGTTCTGCGATCGGTCTGGAAGACAGGTCTCGGACCCGTCCAGCTTACGATATTACTCTCACGACGCAACGCATA
TACAACGACGCGGTACTCCACGTTCTGCGATCGGTCTGGATCAATGTGGCGGGAACCGGTGTTCGTCAAATAGGCCTCTCACGACGCAACGCATA
TACAACGACGCGGTACTCCACGTTCTGCGATCGGTCTGGAAATATGTCAACAAGTCCGAAACTAAAGCATGTCATTTGGCCCTCTCACGACGCAACGCATA
TACAACGACGCGGTACTCCACGTTCTGCGATCGGTCTGGAGGGAGAAACGTTTACGAAACCTCGCGGATGGGTTTCTCTCACGACGCAACGCATA
TACAACGACGCGGTACTCCACGTTCTGCGATCGGTCTGGATCTCTAACAATGGGAAAGAACTCAAGATTGGCGTGCCCTCTCACGACGCAACGCATA
TACAACGACGCGGTACTCCACGTTCTGCGATCGGTCTGGATCTTCGCGTTAGTTACAAGGAGTTTGTATCACAAATTCGCGCTCTCACGACGCAACGCATA
TACAACGACGCGGTACTCCACGTTCTGCGATCGGTCTGGAGAACCGAGAACATGTTCAAAGGGTTTTGCATTGATGTCTCTCTCACGACGCAACGCATA
TACAACGACGCGGTACTCCACGTTCTGCGATCGGTCTGGATCACGGCTGCAGTGAATCTTTTACCGTACGCAGTTCTCTCACGACGCAACGCATA
TACAACGACGCGGTACTCCACGTTCTGCGATCGGTCTGGATATTCCTTATGGAAATGGAAAGGAGAATCCGAGCTACACGCCTCTCACGACGCAACGCATA
TACAACGACGCGGTACTCCACGTTCTGCGATCGGTCTGGAATTTACTGCAGAATTTTGATGGGGTAGTAGGTGATGTTGCCCTCTCACGACGCAACGCATA
TACAACGACGCGGTACTCCACGTTCTGCGATCGGTCTGGAAACCGGACAAAGATTGTAGATTTCACACAACCATATGCAGCCTCTCACGACGCAACGCATA
TACAACGACGCGGTACTCCACGTTCTGCGATCGGTCTGGAAAAACTGAATTCAGGAGCCTGGGCTTTTCTTCGACCTCTCACGACGCAACGCATA
TACAACGACGCGGTACTCCACGTTCTGCGATCGGTCTGGACTTTCAACCGTCTTATGTGGGCTGTCACGGGTTGTCTCTCACGACGCAACGCATA
TACAACGACGCGGTACTCCACGTTCTGCGATCGGTCTGGATGCTTTCTCTTTGTTGGCATTGTTGTTTGGATCTTGGACTCTCACGACGCAACGCATA
TACAACGACGCGGTACTCCACGTTCTGCGATCGGTCTGGAACATAGGACTAACGATGAATTCAGAGGCCCACCTAAGACTCTCACGACGCAACGCATA
TACAACGACGCGGTACTCCACGTTCTGCGATCGGTCTGGAAGTAGCTTAGAGACAACTGCTTGTTATCTTTTGGCTGATCCCTCTCACGACGCAACGCATA
TACAACGACGCGGTACTCCACGTTCTGCGATCGGTCTGGATTGTTTGTTTGATATCTGCAGGTTTAGCTTCTCGACCATGTCTCTCACGACGCAACGCATA
TACAACGACGCGGTACTCCACGTTCTGCGATCGGTCTGGATTTTCGCGCATAGTATGTCGAAAGAAAACTTACTGTGCCCTCTCACGACGCAACGCATA
TACAACGACGCGGTACTCCACGTTCTGCGATCGGTCTGGATTGGCTTTTGACTGATATGACTCTTTCCCTTGGTTTTGACACTCTCACGACGCAACGCATA
TACAACGACGCGGTACTCCACGTTCTGCGATCGGTCTGGAGGAGAGAACACAGTTAGTACACTTGGACGGTTGGTCTCTCACGACGCAACGCATA
TACAACGACGCGGTACTCCACGTTCTGCGATCGGTCTGGACTAGTCTGACATCGATATTGACGGTTCAGCAGCTCTCCTCTCACGACGCAACGCATA
TACAACGACGCGGTACTCCACGTTCTGCGATCGGTCTGGATTCACCCATCAAGGGAATTGAAAGCCTTAGAGAAAGAGATGCTCTCACGACGCAACGCATA
TACAACGACGCGGTACTCCACGTTCTGCGATCGGTCTGGAATCCAATAGGGTACCAGGTTGGTTCATTTGCAGAGACTCTCACGACGCAACGCATA
TACAACGACGCGGTACTCCACGTTCTGCGATCGGTCTGGAGTTATTTGAGGAACGAACTCAACATATCAGAGTCACGCCTCTCTCACGACGCAACGCATA
TACAACGACGCGGTACTCCACGTTCTGCGATCGGTCTGGAAGTCCCACTTGGAACACCTGAAGCCTATGCTAAGGCTCTCACGACGCAACGCATA
TACAACGACGCGGTACTCCACGTTCTGCGATCGGTCTGGACATTAAAAGATGGACCAAGCAAAGGAGGCGTTGCCCTCTCACGACGCAACGCATA
TACAACGACGCGGTACTCCACGTTCTGCGATCGGTCTGGATCTCCAGCAACTGCGCTTATAGAATCGTTGGTCAACTCTCACGACGCAACGCATA
TACAACGACGCGGTACTCCACGTTCTGCGATCGGTCTGGAAAATGGTTTTACGTAGGCCTTTCCTAGAGACTCTCCTCTCTCTCACGACGCAACGCATA
TACAACGACGCGGTACTCCACGTTCTGCGATCGGTCTGGAATAGATCTATCAACAGCGATCTTAGAGCTAGCAGAGAACGGCTCTCACGACGCAACGCATA
TACAACGACGCGGTACTCCACGTTCTGCGATCGGTCTGGAAGATTTGCAAAGGATCCACGACAAATGGCTAATGAAGAACCTCTCACGACGCAACGCATA
TACAACGACGCGGTACTCCACGTTCTGCGATCGGTCTGGAGCATGCACTCTAGAGAACGCGGAGCTCGAATCAGACTCTCACGACGCAACGCATA
TACAACGACGCGGTACTCCACGTTCTGCGATCGGTCTGGAAAAAGCTTTTGGGGACTATTTCTCATATGCGGCGTCTCTCACGACGCAACGCATA
TACAACGACGCGGTACTCCACGTTCTGCGATCGGTCTGGAAAAAGCCAACCGATGATGCCATTGCAAGAGATCAACTCTCACGACGCAACGCATA
TACAACGACGCGGTACTCCACGTTCTGCGATCGGTCTGGACAGCAGAATCATGACTCTTCCTCCATGCGCTCCACCTCTCACGACGCAACGCATA
TACAACGACGCGGTACTCCACGTTCTGCGATCGGTCTGGAAGATTCTTGTCTCTCATGGATGAGAAAGAAGAGTCCAAGCACTCTCACGACGCAACGCATA
TACAACGACGCGGTACTCCACGTTCTGCGATCGGTCTGGAAAGAAGAGAAAGATCGATGGTTCAATGAACGATACATCGGGCTCTCACGACGCAACGCATA
TACAACGACGCGGTACTCCACGTTCTGCGATCGGTCTGGAATCAACACGATCACGAGGTTTCGATAGAGAAAGAAGCTTCCTCTCACGACGCAACGCATA
TACAACGACGCGGTACTCCACGTTCTGCGATCGGTCTGGAACTAACGATTCTAAAACGTTGAACGAAACCATACCGTGACACTCTCACGACGCAACGCATA
TACAACGACGCGGTACTCCACGTTCTGCGATCGGTCTGGAATTAGTTGGGACCATAAAGGTTGGTGTCTCTTTCAGAGTTGCTCTCACGACGCAACGCATA
TACAACGACGCGGTACTCCACGTTCTGCGATCGGTCTGGAAGAGAAGGCCACGACATTCTAAATCCTGATCCAATCGCTCTCACGACGCAACGCATA
TACAACGACGCGGTACTCCACGTTCTGCGATCGGTCTGGAAATAATAACCACACAAACCCCAAATAAACCCTCAGCTTCCTCTCTCACGACGCAACGCATA
TACAACGACGCGGTACTCCACGTTCTGCGATCGGTCTGGAAGAATATTCCGGTAGCCGGAGTTCTAACACACAGCCTCTCACGACGCAACGCATA
TACAACGACGCGGTACTCCACGTTCTGCGATCGGTCTGGATTCTCGCGGAACTTGAAGCTCTAAGTGAAAACCTTTACCCTCTCACGACGCAACGCATA
TACAACGACGCGGTACTCCACGTTCTGCGATCGGTCTGGAAGAAACCTCAGGTTTCAGTTGGAAACAGGAGAACAAACTCTCTCACGACGCAACGCATA
TACAACGACGCGGTACTCCACGTTCTGCGATCGGTCTGGACTCGCTCTCCCTCGGAGTTCTGTTCCGTCGCTTGTTACTCTCACGACGCAACGCATA
TACAACGACGCGGTACTCCACGTTCTGCGATCGGTCTGGACCTCTGCTGATGAAGTGAGTACAGCACGAGCTGAGCTCTCACGACGCAACGCATA
TACAACGACGCGGTACTCCACGTTCTGCGATCGGTCTGGAGATTTGACAGTATCGAAGCCGCGGGCTCGGCGTTTATCTCTCACGACGCAACGCATA
TACAACGACGCGGTACTCCACGTTCTGCGATCGGTCTGGAGTCTCCGTGGCGGTCGAGACCGAAACTTGAGGTAGCTCTCACGACGCAACGCATA
TACAACGACGCGGTACTCCACGTTCTGCGATCGGTCTGGAAGGAGGAAGAGAATGTTACTCAGAGCAACAGGATTGTCACTCTCACGACGCAACGCATA
TACAACGACGCGGTACTCCACGTTCTGCGATCGGTCTGGAAGAAACCAGAGGAGTCGTCATCGGGTTCGGGTGTGCTCTCACGACGCAACGCATA
TACAACGACGCGGTACTCCACGTTCTGCGATCGGTCTGGAAAGGAAGAGAAGAAAGGGATTTGGAATTGGAAGCCGACTCTCACGACGCAACGCATA
TACAACGACGCGGTACTCCACGTTCTGCGATCGGTCTGGATTCGAGGGCTGGTTCGGATTGGTATGCAGAAGCTACTCTCACGACGCAACGCATA
TACAACGACGCGGTACTCCACGTTCTGCGATCGGTCTGGAGCTGTTTGTTATCAGTGGAGGTTGTGGCGGCGCAGCTCTCACGACGCAACGCATA
TACAACGACGCGGTACTCCACGTTCTGCGATCGGTCTGGAAATCTTCCAGCGTCGATGAATGGTTTACGCCTTGGCTCTCACGACGCAACGCATA
TACAACGACGCGGTACTCCACGTTCTGCGATCGGTCTGGAAGTTTGCGTGAGGAAGAAGGAAACTAAAGACGGTGCCTCTCACGACGCAACGCATA
TACAACGACGCGGTACTCCACGTTCTGCGATCGGTCTGGATGTTCAGACGATGCCGTGTAGGGTTTCTCAGGGTTCTCTCACGACGCAACGCATA
TACAACGACGCGGTACTCCACGTTCTGCGATCGGTCTGGACTGCTGATTTTGAGGAGACCTTGTTTATCAAGTGCCATGCTCTCACGACGCAACGCATA
TACAACGACGCGGTACTCCACGTTCTGCGATCGGTCTGGATGTATTACTCACCGGCGAACGGTAAAGGTAGTCCACTCTCACGACGCAACGCATA
TACAACGACGCGGTACTCCACGTTCTGCGATCGGTCTGGATTTTGTTTTATCTTTTCGCCGTGGATGCCAAGGAACTCTCTCACGACGCAACGCATA
TACAACGACGCGGTACTCCACGTTCTGCGATCGGTCTGGAGGAGTTTGGAAGGCATGTGGTGGATTTGAGTGAGTCTCTCACGACGCAACGCATA
TACAACGACGCGGTACTCCACGTTCTGCGATCGGTCTGGATGATTCAGGAGTCGGTAGAGAAGATGAATTACGAAGGAGCCTCTCACGACGCAACGCATA
TACAACGACGCGGTACTCCACGTTCTGCGATCGGTCTGGATAGGGTTAGGCAATGGGATATGAATTGGGGACTTTCAGCTCTCACGACGCAACGCATA
TACAACGACGCGGTACTCCACGTTCTGCGATCGGTCTGGATGGCTTTGAAATTAGGGTTTCAGATTATGGAGAAAGACGGTCTCTCACGACGCAACGCATA
TACAACGACGCGGTACTCCACGTTCTGCGATCGGTCTGGAGGAGCTGGGATTTACAGTAAACAAGGCGAATTCGGCTCTCACGACGCAACGCATA
TACAACGACGCGGTACTCCACGTTCTGCGATCGGTCTGGACCGAGTAGTAAACCTAAGAATTTCGCTAATTCCTTCGGTCGCTCTCACGACGCAACGCATA
TACAACGACGCGGTACTCCACGTTCTGCGATCGGTCTGGAAAAGCAATCGAAGACGTCGTTTAGTGTTCCGAGCCCTCTCACGACGCAACGCATA
TACAACGACGCGGTACTCCACGTTCTGCGATCGGTCTGGAGACGCCAGCGAGTGGTGTGGAGTCAGTTTCGGATTTCTCTCACGACGCAACGCATA
TACAACGACGCGGTACTCCACGTTCTGCGATCGGTCTGGATCACGGGATGGAGCATTTGAATCTGGATGAACCTGCTCTCACGACGCAACGCATA
TACAACGACGCGGTACTCCACGTTCTGCGATCGGTCTGGAAAAACGACAAACCGGAACAGAGAGCTGAAGATGATCACTCTCACGACGCAACGCATA
TACAACGACGCGGTACTCCACGTTCTGCGATCGGTCTGGATCTGATGGAACCATAGGTGAAAGATCTGTTGAGATGAAGGACTCTCACGACGCAACGCATA
TACAACGACGCGGTACTCCACGTTCTGCGATCGGTCTGGAACATGTTAATGTTGATGATCCACGGCACATAATGAGACTCACTCTCACGACGCAACGCATA
TACAACGACGCGGTACTCCACGTTCTGCGATCGGTCTGGACCGAGCTTGATTCAATTGCAAAGCAGATCAAAGCGCTCTCACGACGCAACGCATA
TACAACGACGCGGTACTCCACGTTCTGCGATCGGTCTGGACTTGAATCGATGATGAAAGACGAGAGTGATGGAGGTGATGCTCTCACGACGCAACGCATA
TACAACGACGCGGTACTCCACGTTCTGCGATCGGTCTGGAGTGAAACAGAGTCACAAAGGCTAGATGAAGAGGAACAAACTCTCTCACGACGCAACGCATA
TACAACGACGCGGTACTCCACGTTCTGCGATCGGTCTGGAGGAGTTTCTTCAGTTACTTGAGGATGAAGAAACCGAGAAGCCTCTCACGACGCAACGCATA
TACAACGACGCGGTACTCCACGTTCTGCGATCGGTCTGGATGAAATTTTATCAGCACAAAATGGACATCTCTGAACTGCGGCTCTCACGACGCAACGCATA
TACAACGACGCGGTACTCCACGTTCTGCGATCGGTCTGGATCTGGCGAATCCGTAGACGATGAATCGGAGAATTACCTCTCACGACGCAACGCATA
TACAACGACGCGGTACTCCACGTTCTGCGATCGGTCTGGACTCTCGGATCTCGGTAAAGGCATTGGTTGCGTTGTCTCTCACGACGCAACGCATA
TACAACGACGCGGTACTCCACGTTCTGCGATCGGTCTGGATCAGACACGAGACGGTGGTTACTTAGTCTCTATGAACCCTCTCACGACGCAACGCATA
TACAACGACGCGGTACTCCACGTTCTGCGATCGGTCTGGACTTTCGACACGGTGGTCATGAGGAAAGACACTCCTCTCTCACGACGCAACGCATA
TACAACGACGCGGTACTCCACGTTCTGCGATCGGTCTGGAAAGCTTGTTATGCAAATCTCCAAACAGATTGTGGTAAGGCCTCTCACGACGCAACGCATA
TACAACGACGCGGTACTCCACGTTCTGCGATCGGTCTGGAATCTGAAATCTTTATTACAGGTACTACCAGAAGCCGGACCACTCTCACGACGCAACGCATA
TACAACGACGCGGTACTCCACGTTCTGCGATCGGTCTGGAGCCACTGGATTCGAGCTATTTCATAGAATGGCGGGCTCTCACGACGCAACGCATA
TACAACGACGCGGTACTCCACGTTCTGCGATCGGTCTGGATTCGGGTGAGGAACTAGAGTCAAAGATATCTTCGCTTATGGCTCTCACGACGCAACGCATA
TACAACGACGCGGTACTCCACGTTCTGCGATCGGTCTGGACGATAGATGAGCTAATGGGGAAAACAGGGGAGCAACTCTCACGACGCAACGCATA
TACAACGACGCGGTACTCCACGTTCTGCGATCGGTCTGGAGTGGCTTTTGAAGGAATAGCGTCAGCGATTATACAAGGGCTCTCACGACGCAACGCATA
TACAACGACGCGGTACTCCACGTTCTGCGATCGGTCTGGAGAACAAAGAGAGAGCTAACACGAGCGCAGCGCGAACTCTCACGACGCAACGCATA
TACAACGACGCGGTACTCCACGTTCTGCGATCGGTCTGGACTGTCGCAGCTGTTAAAACAATGGCTAACGCGATGCTCTCACGACGCAACGCATA
TACAACGACGCGGTACTCCACGTTCTGCGATCGGTCTGGAAGCAGCGGAAGAAGGGAGAGAATAATGACCGGTATCTCTCACGACGCAACGCATA
TACAACGACGCGGTACTCCACGTTCTGCGATCGGTCTGGAATGGAATGTGGAGGAGAATCCATTGACTTCGGCAGCTCTCACGACGCAACGCATA
TACAACGACGCGGTACTCCACGTTCTGCGATCGGTCTGGAGGAGGTTTTAGCCGTCTCTTTACAGAAACTAGAGGAAATGGCTCTCACGACGCAACGCATA
TACAACGACGCGGTACTCCACGTTCTGCGATCGGTCTGGATTGTTGAAGGACTTAAGATTCAAGCTGACATGGTGGATGACTCTCACGACGCAACGCATA
TACAACGACGCGGTACTCCACGTTCTGCGATCGGTCTGGATGAAGCTCCTTTCGAGGTTTCGGCTGCGAAAGGTCCTCTCACGACGCAACGCATA
TACAACGACGCGGTACTCCACGTTCTGCGATCGGTCTGGAAGAAGAATCCACTTGAATCGACCATTCCGCTGGAACTCTCACGACGCAACGCATA
TACAACGACGCGGTACTCCACGTTCTGCGATCGGTCTGGAGAATGGCAAAAGGAGCATCGCACACAGCAAAAGCTCTCTCACGACGCAACGCATA
TACAACGACGCGGTACTCCACGTTCTGCGATCGGTCTGGAGTTTTGGCGACAGTACAGCTCCGTGACCCGACAAGCTCTCACGACGCAACGCATA
TACAACGACGCGGTACTCCACGTTCTGCGATCGGTCTGGAGAGATATGAGGCTGTAGGAGGGACAGTTGTGGTAGCCTCTCACGACGCAACGCATA
TACAACGACGCGGTACTCCACGTTCTGCGATCGGTCTGGAAGTACAAGCGGAAGAGGAGGAGGAGAAAGGGTTAACTCTCACGACGCAACGCATA
TACAACGACGCGGTACTCCACGTTCTGCGATCGGTCTGGAGAGTGAAGAAAGATGCGGCGGAGAAGCGGAGGCTTACTCTCACGACGCAACGCATA
TACAACGACGCGGTACTCCACGTTCTGCGATCGGTCTGGAGGCGCAATGGCTTGTGGAACACGGAATGGGAAAGACTCTCACGACGCAACGCATA
TACAACGACGCGGTACTCCACGTTCTGCGATCGGTCTGGAAATGGCGGATATGTGGCTTAAATCTATAAGGAACCCTGATGCTCTCACGACGCAACGCATA
TACAACGACGCGGTACTCCACGTTCTGCGATCGGTCTGGATTCCTCGCCTTCTTATGCCATTGTTCTAATGCTTTTGAAGTCTCTCACGACGCAACGCATA
TACAACGACGCGGTACTCCACGTTCTGCGATCGGTCTGGATTGCTCATCAAACACTGATCGCTTCATTGTGGATCCCTCTCACGACGCAACGCATA
TACAACGACGCGGTACTCCACGTTCTGCGATCGGTCTGGAATATAAATGTTGCATACCTGAGTGACGAGAGCGTAAAGGGGCTCTCACGACGCAACGCATA
TACAACGACGCGGTACTCCACGTTCTGCGATCGGTCTGGATGATATAACTGCATAGGAATTGTACTCCCACCCTAAAGCCACTCTCACGACGCAACGCATA
TACAACGACGCGGTACTCCACGTTCTGCGATCGGTCTGGAACTATTACTCACCCTAGGCAGACACGAATGATTATAAGGCCCTCTCACGACGCAACGCATA
TACAACGACGCGGTACTCCACGTTCTGCGATCGGTCTGGAATACTAAATCATAGGCTTAGGCATTCGGATTTCGGTTCGGCTCTCACGACGCAACGCATA
TACAACGACGCGGTACTCCACGTTCTGCGATCGGTCTGGATCAGTTTGGATAATTCGGATGAGGGAGTTTGTTATCCGTTCCTCTCACGACGCAACGCATA
TACAACGACGCGGTACTCCACGTTCTGCGATCGGTCTGGAAAAATGTTGGTCTGAGACGTTGACAACTGGCATCCCTCTCACGACGCAACGCATA
TACAACGACGCGGTACTCCACGTTCTGCGATCGGTCTGGATTGAATTACTGCATGTCTCTCTTGAATCTCCAATGCCATGTCTCTCACGACGCAACGCATA
TACAACGACGCGGTACTCCACGTTCTGCGATCGGTCTGGAAATGACTTACTAGAGGAGGAATCATGGTGATTACGGCAGTCTCTCACGACGCAACGCATA
TACAACGACGCGGTACTCCACGTTCTGCGATCGGTCTGGAAAAACAACATTACAAAGGCCCAAAGCTCGGGTCTGCTCTCACGACGCAACGCATA
TACAACGACGCGGTACTCCACGTTCTGCGATCGGTCTGGAACCAGGTGCCAAATGAACCTAAATACATAGGGTTTTAGAGCCTCTCACGACGCAACGCATA
TACAACGACGCGGTACTCCACGTTCTGCGATCGGTCTGGATAATGCACTCACACTTATGAATCCATGTCGCATTGTCAAGTCTCTCACGACGCAACGCATA
TACAACGACGCGGTACTCCACGTTCTGCGATCGGTCTGGATCAGACTTCCTCACTGATCTAAGTATTTGACGGAAGAAGCACTCTCACGACGCAACGCATA
TACAACGACGCGGTACTCCACGTTCTGCGATCGGTCTGGAAGAATTTATTGCTAGCCCAAGAATTGACATGTTCTCGGACACTCTCACGACGCAACGCATA
TACAACGACGCGGTACTCCACGTTCTGCGATCGGTCTGGATACCATTCATCATTTCTTGTTCATGGATGACCTCTTGCTCCCTCTCACGACGCAACGCATA
TACAACGACGCGGTACTCCACGTTCTGCGATCGGTCTGGAAATTTCTACCAATATACCTTGGCTCTTCCAAGCATCATGGTCTCTCACGACGCAACGCATA
TACAACGACGCGGTACTCCACGTTCTGCGATCGGTCTGGATTAATATTACTTTCTTGCAATTTACTGGAGGAGCGTCGGCCCTCTCACGACGCAACGCATA
TACAACGACGCGGTACTCCACGTTCTGCGATCGGTCTGGAAAAGAACGACGTTGAACAGAGTAGAGAATACGCATTGCACTCTCACGACGCAACGCATA
TACAACGACGCGGTACTCCACGTTCTGCGATCGGTCTGGAAAAAGACATTGCATGGCCGTATCTTGATGGAACACACTCTCACGACGCAACGCATA
TACAACGACGCGGTACTCCACGTTCTGCGATCGGTCTGGATATGCTCGCAATGTAGTTTTGGCCAAATGTTAGAAGCACTCTCACGACGCAACGCATA
TACAACGACGCGGTACTCCACGTTCTGCGATCGGTCTGGAAATAGGGATACGATCCATCAGTTACATCCCTAACCATACGCCTCTCACGACGCAACGCATA
TACAACGACGCGGTACTCCACGTTCTGCGATCGGTCTGGAAGCACTCCAACCAGAAGACCAAAATAGATTGAAGACGACTCTCACGACGCAACGCATA
TACAACGACGCGGTACTCCACGTTCTGCGATCGGTCTGGATTCTGTTAGCGTGTGAGGCTTATCTATTACGGAAATCAACGCTCTCACGACGCAACGCATA
TACAACGACGCGGTACTCCACGTTCTGCGATCGGTCTGGATATATTGGTTGTGTGGTTTGTAGAGCTTCAATCTGTGTGCTCTCTCACGACGCAACGCATA
TACAACGACGCGGTACTCCACGTTCTGCGATCGGTCTGGAAGCTTCAAACAAAGCTTTCTTCTTCTTTCGTTCGAAAACCTCTCTCACGACGCAACGCATA
TACAACGACGCGGTACTCCACGTTCTGCGATCGGTCTGGACCATAAGGTATAATGGTGTTCTCTATCAAATCACCTCGCCGCTCTCACGACGCAACGCATA
TACAACGACGCGGTACTCCACGTTCTGCGATCGGTCTGGAATGGAGATCAAGATGATAACACCACAAACTGTAGAAACGGCCTCTCACGACGCAACGCATA
TACAACGACGCGGTACTCCACGTTCTGCGATCGGTCTGGACCAAGTCGGGGTCTGGTCTAGCTGTCTTGGACCTTCTCTCACGACGCAACGCATA
TACAACGACGCGGTACTCCACGTTCTGCGATCGGTCTGGACCACCTCCTCCACCACCACCTCCAGCCATTACTTACTCTCACGACGCAACGCATA
TACAACGACGCGGTACTCCACGTTCTGCGATCGGTCTGGATAGAGAGAATGAAAAGGAAAGGGATGATGTTGCCATTGACGCTCTCACGACGCAACGCATA
TACAACGACGCGGTACTCCACGTTCTGCGATCGGTCTGGAAGTGGGAATGTATGGAGAAGAACGAGTACGGAATAATTGGTCTCTCACGACGCAACGCATA
TACAACGACGCGGTACTCCACGTTCTGCGATCGGTCTGGAAGTTTTCTTATTTAATTGGGTTGTCGAGTTGTAGCCCCACACTCTCACGACGCAACGCATA
TACAACGACGCGGTACTCCACGTTCTGCGATCGGTCTGGAACACAAGATGCTTGTTGACACTATCACAAATCCCTGCCTCTCACGACGCAACGCATA
TACAACGACGCGGTACTCCACGTTCTGCGATCGGTCTGGATGGTTGTTAAACAAAGACGAATTGACAACTTTACGCAAGGTCTCTCACGACGCAACGCATA
TACAACGACGCGGTACTCCACGTTCTGCGATCGGTCTGGAGTTCGTGCATCAAAGGAAAGACAAGGAACTATGCTCGCTCTCACGACGCAACGCATA
TACAACGACGCGGTACTCCACGTTCTGCGATCGGTCTGGAGGGTACATGCTCGGTCGGACGTTGAGTGGAACACTCTCTCACGACGCAACGCATA
TACAACGACGCGGTACTCCACGTTCTGCGATCGGTCTGGAAAAAGATTTGAAGCTCCCTGCTCGAGAGGAAGTCGCTCTCACGACGCAACGCATA
TACAACGACGCGGTACTCCACGTTCTGCGATCGGTCTGGAAGTGCATGTCATTCGGGATTTCTACTCGTCCCAAACTCTCACGACGCAACGCATA
TACAACGACGCGGTACTCCACGTTCTGCGATCGGTCTGGAAGCTGCTTGTTTTGTTTTGTTATTTTGCTCGACTTTCTTGCCTCTCACGACGCAACGCATA
TACAACGACGCGGTACTCCACGTTCTGCGATCGGTCTGGATCGACCAAAATTAGTATCTTGCTCGGCCGAGTGCTCTCTCACGACGCAACGCATA
TACAACGACGCGGTACTCCACGTTCTGCGATCGGTCTGGATCTTAGTTTCCTCTTTAGTTCACGCATTTGATAGCTCCTGCCTCTCACGACGCAACGCATA
TACAACGACGCGGTACTCCACGTTCTGCGATCGGTCTGGATTGGACATTACACTTTCTTTAGTAGAAAGAGCGGAGAGCCACTCTCACGACGCAACGCATA
TACAACGACGCGGTACTCCACGTTCTGCGATCGGTCTGGAGCTTTATGTGACTCATCTCTCTCTTATCCACACCATTGAGCCTCTCACGACGCAACGCATA
TACAACGACGCGGTACTCCACGTTCTGCGATCGGTCTGGATGGACTTGCTCCATCATAGGCAACAATATGTGATCAAAAGGCTCTCACGACGCAACGCATA
TACAACGACGCGGTACTCCACGTTCTGCGATCGGTCTGGATTGTTCATTGCCTTTTATCGCATCCTTACTTGTGTTGACTGCTCTCACGACGCAACGCATA
TACAACGACGCGGTACTCCACGTTCTGCGATCGGTCTGGAACGAGCTCCAAGTCTTCACTACCGACCATTTCCTTCTCTCACGACGCAACGCATA
TACAACGACGCGGTACTCCACGTTCTGCGATCGGTCTGGACTCTCTCTTTTCACCTTAGGCGTGTGTTCAGCTTAGCCTCTCACGACGCAACGCATA
TACAACGACGCGGTACTCCACGTTCTGCGATCGGTCTGGAACCTCTTGTTGACTAGTTAAGAGGTTCATGAAGCCTGATCCCTCTCACGACGCAACGCATA
TACAACGACGCGGTACTCCACGTTCTGCGATCGGTCTGGAAGATAGTTCCTCAACCTTCAAGGAAGAATGACAGAACCTCCCTCTCACGACGCAACGCATA
TACAACGACGCGGTACTCCACGTTCTGCGATCGGTCTGGAAACAGCAGCTCAAACAAGTAATTCCGACTTGCAATTTCTCTCTCACGACGCAACGCATA
TACAACGACGCGGTACTCCACGTTCTGCGATCGGTCTGGAAATTTTGATGGATTGACACTCGTCGGAGTATAGTCGTCTCCCTCTCACGACGCAACGCATA
TACAACGACGCGGTACTCCACGTTCTGCGATCGGTCTGGAACCGATCTGATATCCGAATCCAAATTAGGCTTTTCAGACACCTCTCACGACGCAACGCATA
TACAACGACGCGGTACTCCACGTTCTGCGATCGGTCTGGAAAACCCTAGTTGTTTTACAACACGTTACCAGCACTAAACCCCTCTCACGACGCAACGCATA
TACAACGACGCGGTACTCCACGTTCTGCGATCGGTCTGGATTTTGTTGCAGATCTGCAAATTTGTTGCAGCATTAGGGCTCTCACGACGCAACGCATA
TACAACGACGCGGTACTCCACGTTCTGCGATCGGTCTGGATTTTGTTGCAGATCTTTAGCATTACTTCGGCGCTTAACAGCTCTCACGACGCAACGCATA
TACAACGACGCGGTACTCCACGTTCTGCGATCGGTCTGGACAAATTAGGAAGATCCATGAAGGATTAGGTGCAGATGTGGGCTCTCACGACGCAACGCATA
TACAACGACGCGGTACTCCACGTTCTGCGATCGGTCTGGAATGAGGATGGTGAGAGTAAAGTTATGGAGTCAAATCCTGCACTCTCACGACGCAACGCATA
TACAACGACGCGGTACTCCACGTTCTGCGATCGGTCTGGATTCTCCAATCCTCTAGATTGAATGGGTAATAAGGCAATGGCCTCTCACGACGCAACGCATA
TACAACGACGCGGTACTCCACGTTCTGCGATCGGTCTGGAGTGTTACTAGTAAGAGTTGATGAGTGCCACAGCTAGCGCTCTCACGACGCAACGCATA
TACAACGACGCGGTACTCCACGTTCTGCGATCGGTCTGGATTGAGGGAGTATTATGAGGATCAAGTCAATGGTACAGCTCACTCTCACGACGCAACGCATA
TACAACGACGCGGTACTCCACGTTCTGCGATCGGTCTGGATTTTGCTTTGTTTCAGAAATATGCAATGCAAACAGCCACGCTCTCACGACGCAACGCATA
TACAACGACGCGGTACTCCACGTTCTGCGATCGGTCTGGAAATGCATCATTCCTTCAGTTGTACAATAGGAAGGCTACTCGCTCTCACGACGCAACGCATA
TACAACGACGCGGTACTCCACGTTCTGCGATCGGTCTGGAAGTGAGGGTGTATACGTCAACGTTTTCAATGTTTTCTTCGACTCTCACGACGCAACGCATA
TACAACGACGCGGTACTCCACGTTCTGCGATCGGTCTGGATTGGATATGCAACAAATGGTACATCGTATGGGACGTGTCTCTCACGACGCAACGCATA
TACAACGACGCGGTACTCCACGTTCTGCGATCGGTCTGGAAAAGAAGTGTTATTGACAGCCAGTGGATAAGATGCCAACTCTCTCACGACGCAACGCATA
TACAACGACGCGGTACTCCACGTTCTGCGATCGGTCTGGAAACTTAACTCCTTTCGATTATATACTCGAAGACTCGGCCCCCTCTCACGACGCAACGCATA
TACAACGACGCGGTACTCCACGTTCTGCGATCGGTCTGGATGGTATCCATCATAACAAAGCCATGTGGTTAGAGAAACCAACTCTCACGACGCAACGCATA
TACAACGACGCGGTACTCCACGTTCTGCGATCGGTCTGGAACATATCAACGTGGTCATATACTTAGGCGGAAATTTTCCCCCTCTCACGACGCAACGCATA
TACAACGACGCGGTACTCCACGTTCTGCGATCGGTCTGGAGGTTCCTAAAATAGTTTGTGAGAAAGGTCTGCATGCATTGCCTCTCACGACGCAACGCATA
TACAACGACGCGGTACTCCACGTTCTGCGATCGGTCTGGAAGGAAATGGTAGAAGTATTTTCACCAGACTGCCTGAAATCGCTCTCACGACGCAACGCATA
TACAACGACGCGGTACTCCACGTTCTGCGATCGGTCTGGATGCAAAGTTTGTAGAGTAAAGGGCTGACTTATGAATCGACCCTCTCACGACGCAACGCATA
TACAACGACGCGGTACTCCACGTTCTGCGATCGGTCTGGACTGGACAGAGGTGGGTAGGCCAAGGTGCTGTAGATCTCTCACGACGCAACGCATA
TACAACGACGCGGTACTCCACGTTCTGCGATCGGTCTGGAAGCTACCAGGTTTGAACCAATTTGATTCCCTTAGGGACTCTCACGACGCAACGCATA
TACAACGACGCGGTACTCCACGTTCTGCGATCGGTCTGGAACCAATTTCCTAAGTTGATTGTCAGCCCGACCCAACTCTCACGACGCAACGCATA
TACAACGACGCGGTACTCCACGTTCTGCGATCGGTCTGGAATAAATTCAAGACTCTCTTTCCTGACCTCATCGGATGCAGCCTCTCACGACGCAACGCATA
TACAACGACGCGGTACTCCACGTTCTGCGATCGGTCTGGATTGGATGCGTACTTTCTTGAACGGATGATGAGTAGCCCTCTCACGACGCAACGCATA
TACAACGACGCGGTACTCCACGTTCTGCGATCGGTCTGGATCTGCTTCATCATCATCAACCAATTCTAACTTACGCTTCCACTCTCACGACGCAACGCATA
TACAACGACGCGGTACTCCACGTTCTGCGATCGGTCTGGAACAAAGACCCAAAACAAGAGTCTATGATGGTTTCCATCTCCCTCTCACGACGCAACGCATA
TACAACGACGCGGTACTCCACGTTCTGCGATCGGTCTGGACTGATTTACTGGGCGATGAATTAAGGATTGCTAACCGAGGCTCTCACGACGCAACGCATA
TACAACGACGCGGTACTCCACGTTCTGCGATCGGTCTGGATGGAGGAATGAAGAATGAAGATTGAAGGATCAACAAGCTCCCTCTCACGACGCAACGCATA
TACAACGACGCGGTACTCCACGTTCTGCGATCGGTCTGGACGCCTTCAGAAACTAAGACGGTGTAAGAATCTTGACTGACTCTCACGACGCAACGCATA
TACAACGACGCGGTACTCCACGTTCTGCGATCGGTCTGGAATACAACAGCCATATCAACCACATCATCTCTCTCATCACCACTCTCACGACGCAACGCATA
TACAACGACGCGGTACTCCACGTTCTGCGATCGGTCTGGATAGTGAAGAAACTCTCTGGAGTATACATACCTGTCAAGCGGCTCTCACGACGCAACGCATA
TACAACGACGCGGTACTCCACGTTCTGCGATCGGTCTGGAAGCAAGAGAAGGAGAAATTTGAGAGTCACAAACAAGTTGGCCTCTCACGACGCAACGCATA
TACAACGACGCGGTACTCCACGTTCTGCGATCGGTCTGGAATAACCTAGTTTTACAACACGTTATCAGCACGAAGCCCTCTCTCACGACGCAACGCATA
TACAACGACGCGGTACTCCACGTTCTGCGATCGGTCTGGAGGGGTATTACCCAAAGCTCGTTTTGATTGGCTGCACTCTCACGACGCAACGCATA
TACAACGACGCGGTACTCCACGTTCTGCGATCGGTCTGGAAGCGATGTTTAAGATCACTTCTAAGCTGAAGTTGTATGGGGCTCTCACGACGCAACGCATA
TACAACGACGCGGTACTCCACGTTCTGCGATCGGTCTGGAAAGGTCATTGATGCATAAATGTTCGGAAAGACAAACACCACCTCTCACGACGCAACGCATA
TACAACGACGCGGTACTCCACGTTCTGCGATCGGTCTGGAATGAGCTCATATCCTCCCTTCTTCTAGCGGAGAAGACTCTCACGACGCAACGCATA
TACAACGACGCGGTACTCCACGTTCTGCGATCGGTCTGGAATAAGTTGCTAATGCAGAACCATGTATCAAGTCAAACCGGTCTCTCACGACGCAACGCATA
TACAACGACGCGGTACTCCACGTTCTGCGATCGGTCTGGATCCACTCCATTCCTGGAAGGAAATGTGACATCCCACTCTCACGACGCAACGCATA
TACAACGACGCGGTACTCCACGTTCTGCGATCGGTCTGGAAAAAGTTACCATAGTGGTTGTGGTCATGGACGTGGACTCTCACGACGCAACGCATA
TACAACGACGCGGTACTCCACGTTCTGCGATCGGTCTGGAATATGTACGTGGCTTTGGTCGAGGTCGAGGTCGAACTCTCACGACGCAACGCATA
TACAACGACGCGGTACTCCACGTTCTGCGATCGGTCTGGAAAAACCCAATGGAAATGTGACCAATGTATGTGACCGTTCTCTCACGACGCAACGCATA
TACAACGACGCGGTACTCCACGTTCTGCGATCGGTCTGGAGTGGAGGAAATGGTCATTGGTTTCACACATGTCGTCTCTCACGACGCAACGCATA
TACAACGACGCGGTACTCCACGTTCTGCGATCGGTCTGGAAATAAATTGAAAATAGATCTCCAGCTCACGCTTCCAACGCGCTCTCACGACGCAACGCATA
TACAACGACGCGGTACTCCACGTTCTGCGATCGGTCTGGAATGACCATTGACGAGCCCGACGACCATCGACGAAGCTCTCACGACGCAACGCATA
TACAACGACGCGGTACTCCACGTTCTGCGATCGGTCTGGAGCTTCGTGCTCGAGCTCGAGGACATTTCCGACAAACTCTCACGACGCAACGCATA
TACAACGACGCGGTACTCCACGTTCTGCGATCGGTCTGGAGCTTTGAGCTCCGATCTGCATTTCCGACGAGGCTTCTCTCACGACGCAACGCATA
TACAACGACGCGGTACTCCACGTTCTGCGATCGGTCTGGAATTAGACGAGTACTGTTGCTTAATGGTGTTCTTCTTCACCGCTCTCACGACGCAACGCATA
TACAACGACGCGGTACTCCACGTTCTGCGATCGGTCTGGAAAGTTTGATAAAGAGCCAACAAATCCTGTGGATTTTGGAGCCTCTCACGACGCAACGCATA
TACAACGACGCGGTACTCCACGTTCTGCGATCGGTCTGGACTCTCTCTGGTGGTTATGACGATGATTGGGCTGATCTCTCACGACGCAACGCATA
TACAACGACGCGGTACTCCACGTTCTGCGATCGGTCTGGAAAAGCCATTCGTGAATCCGAACTTCAATCTGAAGATGGTCTCTCACGACGCAACGCATA
TACAACGACGCGGTACTCCACGTTCTGCGATCGGTCTGGACACCAAGCGGGAGCACCGGTTCCACCCACATATATCTCTCACGACGCAACGCATA
TACAACGACGCGGTACTCCACGTTCTGCGATCGGTCTGGATCAGCTGTGTGTCCGGTGAAAGCAATATACAGATATGATCCTCTCACGACGCAACGCATA
TACAACGACGCGGTACTCCACGTTCTGCGATCGGTCTGGATAGGAGGGGAACATACATATTCAGGATGACCTTCCTAAACCCTCTCACGACGCAACGCATA
TACAACGACGCGGTACTCCACGTTCTGCGATCGGTCTGGACACCAAAGACGATTGATTTCAAATCGATTCTCTTCGTTCCGCTCTCACGACGCAACGCATA
TACAACGACGCGGTACTCCACGTTCTGCGATCGGTCTGGAAAAACCCAGGTCCTTCAAATACTTCGGCTTTTCAACTTCCTCTCACGACGCAACGCATA
TACAACGACGCGGTACTCCACGTTCTGCGATCGGTCTGGATTGGATATAATCCAAAGGCAAAGGTGGTTGTTAGCTTGAGACTCTCACGACGCAACGCATA
TACAACGACGCGGTACTCCACGTTCTGCGATCGGTCTGGAAAGGGAATTAGCTCTTTGCAACAGTGTAAGGTTTTCTTGGACTCTCACGACGCAACGCATA
TACAACGACGCGGTACTCCACGTTCTGCGATCGGTCTGGATTTGCTGCAGTATATAGACGCTCGTGAATAATGGAAAACCACTCTCACGACGCAACGCATA
TACAACGACGCGGTACTCCACGTTCTGCGATCGGTCTGGATATAGAAGGTCTTGGCAATCATCTGATTTACGGCTTGGTTTCTCTCACGACGCAACGCATA
TACAACGACGCGGTACTCCACGTTCTGCGATCGGTCTGGAGAATGGGCTCTATGATTGCTCTGGTTCATAGCGTTGGCTCTCACGACGCAACGCATA
TACAACGACGCGGTACTCCACGTTCTGCGATCGGTCTGGATCGTTGTTCATGCGTATTGTTGAGAGATTCTCCAATGAAGTCTCTCACGACGCAACGCATA
TACAACGACGCGGTACTCCACGTTCTGCGATCGGTCTGGAATGCAGAAGGAGTTTTAAGAGATGAAGATTGGCAAGCCTCTCTCACGACGCAACGCATA
TACAACGACGCGGTACTCCACGTTCTGCGATCGGTCTGGAAATTTCTACGATGACGCTAAGTCTGAAGAGTTGAGAAAGCCCTCTCACGACGCAACGCATA
TACAACGACGCGGTACTCCACGTTCTGCGATCGGTCTGGAAGGTACCTTCTTCAGAAGAGTTGTTTGGAGATACCAGATGGCTCTCACGACGCAACGCATA
TACAACGACGCGGTACTCCACGTTCTGCGATCGGTCTGGAGCTTGCAGCAACAGCACCAAGAATTTGATTTTGAGAGCTCTCACGACGCAACGCATA
TACAACGACGCGGTACTCCACGTTCTGCGATCGGTCTGGACTTGTCGATCAAGACCTTCGGGTTTCACAGACAGACTCTCACGACGCAACGCATA
TACAACGACGCGGTACTCCACGTTCTGCGATCGGTCTGGAACACACCCCTTCGTGTCGATCGACACCAAAAGCTGCTCTCACGACGCAACGCATA
TACAACGACGCGGTACTCCACGTTCTGCGATCGGTCTGGATTGGTGGGAGGCAACCAACTGGTTTTAATTTTCTTTTCCCTCTCACGACGCAACGCATA
TACAACGACGCGGTACTCCACGTTCTGCGATCGGTCTGGATGTTCAAAATCTGAAAAGGGAAGAGGCAATATGTCATTGGCCTCTCACGACGCAACGCATA
TACAACGACGCGGTACTCCACGTTCTGCGATCGGTCTGGATTTGCTTCCTGTTGTAGATTGTAGTCTGATTCCTATTGGCGCTCTCACGACGCAACGCATA
TACAACGACGCGGTACTCCACGTTCTGCGATCGGTCTGGAATTTCTTGACCAAGACTGAGTTAATGCAGAAGATGAGGCACTCTCACGACGCAACGCATA
TACAACGACGCGGTACTCCACGTTCTGCGATCGGTCTGGAATGAGCGTTGAAGTGGAAGTTTGAGTTCATGTCTAGATGGCTCTCACGACGCAACGCATA
TACAACGACGCGGTACTCCACGTTCTGCGATCGGTCTGGATCTTGATCACGTAGCTTGGAGAAATCTTCAATCCTCATTGCCTCTCACGACGCAACGCATA
TACAACGACGCGGTACTCCACGTTCTGCGATCGGTCTGGATTCCCGAATTCAATTACCCAGTGAGACAGACTTGCCCTCTCACGACGCAACGCATA
TACAACGACGCGGTACTCCACGTTCTGCGATCGGTCTGGAGGATAACTATGGCGTGGCTGCTCTTAGATTAGGGTCTCTCACGACGCAACGCATA
TACAACGACGCGGTACTCCACGTTCTGCGATCGGTCTGGATTCTGGTTGTGATGGTGGCTCAAGTGGTGACGAAGCTCTCACGACGCAACGCATA
TACAACGACGCGGTACTCCACGTTCTGCGATCGGTCTGGAACAAGGAGATATATGTTGACCAATTCACCCACAATGTGGAACTCTCACGACGCAACGCATA
TACAACGACGCGGTACTCCACGTTCTGCGATCGGTCTGGATTCATGGTCTTAATCGATGCATCAACAAGATGGTCACATGTCTCTCACGACGCAACGCATA
TACAACGACGCGGTACTCCACGTTCTGCGATCGGTCTGGAATTATCAACTCGCAACATGGTGTTGCAAGACTATACTTGCTCTCTCACGACGCAACGCATA
TACAACGACGCGGTACTCCACGTTCTGCGATCGGTCTGGATTGTATGCCTGTTTGGATAAGTGTTGAACATCTTGTTGCACCTCTCACGACGCAACGCATA
TACAACGACGCGGTACTCCACGTTCTGCGATCGGTCTGGATTATGAAATCTAAACTCCCAACTTCTATGTGGGGACTCCCTCTCTCACGACGCAACGCATA
TACAACGACGCGGTACTCCACGTTCTGCGATCGGTCTGGAATACTACATGCAGCGACATTAATTCGCATCAGACCTACAAGCTCTCACGACGCAACGCATA
TACAACGACGCGGTACTCCACGTTCTGCGATCGGTCTGGAGGGGATTTGTTGTATATGTTCATGTTGCTCCACCACAACCTCTCACGACGCAACGCATA
TACAACGACGCGGTACTCCACGTTCTGCGATCGGTCTGGAATGAATTACCCTCGATAATTAAATACCTCGAGCCGTCCACACTCTCACGACGCAACGCATA
TACAACGACGCGGTACTCCACGTTCTGCGATCGGTCTGGATGTTTCCAGAATCATTTACTGACCTGAACAGAGTGACCAAGCTCTCACGACGCAACGCATA
TACAACGACGCGGTACTCCACGTTCTGCGATCGGTCTGGAAGAAGGACAATATCAAACTGCTAGTAAGTCTAGAGCACGCACTCTCACGACGCAACGCATA
TACAACGACGCGGTACTCCACGTTCTGCGATCGGTCTGGAAATAATGGCCAGACCGAGGAAGTTAGAGACATTAGACATGACTCTCACGACGCAACGCATA
TACAACGACGCGGTACTCCACGTTCTGCGATCGGTCTGGAAGAATGCAGGGAGATTGTGATAAATCGAGTTGAGAGACTGACTCTCACGACGCAACGCATA
TACAACGACGCGGTACTCCACGTTCTGCGATCGGTCTGGAAGTGAAGTGATGAGATACAAAGCACGTCTAGTAGCTCAAGGCTCTCACGACGCAACGCATA
TACAACGACGCGGTACTCCACGTTCTGCGATCGGTCTGGAATGGTGGATGCAACTACTTTTAGATTCCTTATCTGTCTGGCCTCTCACGACGCAACGCATA
TACAACGACGCGGTACTCCACGTTCTGCGATCGGTCTGGAATTTACATGACAGTCCCGAACGGATTTAAACTGCATGAAGCCTCTCACGACGCAACGCATA
TACAACGACGCGGTACTCCACGTTCTGCGATCGGTCTGGAACTGATCTCTTTACGGATTGAAACAATCGAGGAGAATGTGGCTCTCACGACGCAACGCATA
TACAACGACGCGGTACTCCACGTTCTGCGATCGGTCTGGAAAAAGATTCTCTCTAGAACAGAGCACCTCTGTTGAGTAGCCCTCTCACGACGCAACGCATA
TACAACGACGCGGTACTCCACGTTCTGCGATCGGTCTGGAAACAGGACATGTGTGCACCTACAGTAGTACTCCTATTTCTCTCTCACGACGCAACGCATA
TACAACGACGCGGTACTCCACGTTCTGCGATCGGTCTGGATTCTTCTTCACCCATAATCTACAGAAGGATGGTGAGGAACACTCTCACGACGCAACGCATA
TACAACGACGCGGTACTCCACGTTCTGCGATCGGTCTGGAGGGAGTAAATGCGTGTTACACGCAGTTTCTCTTAACCCTCTCACGACGCAACGCATA
TACAACGACGCGGTACTCCACGTTCTGCGATCGGTCTGGAAAGCTCATTACTCATTATGGCATGGTTCAGACTCAACTTGTCTCTCACGACGCAACGCATA
TACAACGACGCGGTACTCCACGTTCTGCGATCGGTCTGGAAGGAGAAAATTCAGGTTGATTCAACTTGAAGCCTGATTGGCCTCTCACGACGCAACGCATA
TACAACGACGCGGTACTCCACGTTCTGCGATCGGTCTGGAAGCATGTCTCAGAATCACCATGCTGCTGCTTGCGACTCTCACGACGCAACGCATA
TACAACGACGCGGTACTCCACGTTCTGCGATCGGTCTGGAGCCAGCTTGCAAATGTTAGGCAAAGAGTGACAAACCTCTCACGACGCAACGCATA
TACAACGACGCGGTACTCCACGTTCTGCGATCGGTCTGGAACTCGGTAAGAACAACATAAGCTCTTGATTAGCTATGTGGCCTCTCACGACGCAACGCATA
TACAACGACGCGGTACTCCACGTTCTGCGATCGGTCTGGATAGGAAAGACTAGTTCAATCAAACTCCAGACACAGATGGCTCTCTCACGACGCAACGCATA
TACAACGACGCGGTACTCCACGTTCTGCGATCGGTCTGGATACGCAAATCATGTTGCTAGATGTAAAGGGTTGTGTTCTCACTCTCACGACGCAACGCATA
[truncated: 2,750 more rows]

## Sheet: PC2N
PC2N
[truncated: 5,728 more rows]

## Sheet: PC2S
PC2S
[truncated: 5,321 more rows]

## Sheet: PC3N
PC3N
[truncated: 5,618 more rows]

## Sheet: PC3S
PC3S
[truncated: 5,421 more rows]

[truncated: 4 more sheets: PC4N, PC4S, PC5N, PC5S]
