# Supplementary material for: Phytochrome B sets condensate number through graded nucleator states and seeding-site efficacy
Source: Nat Commun. 2026 Jun 2;17:7072. doi: 10.1038/s41467-026-73929-w (PMC13392045; doi:10.1038/s41467-026-73929-w)
Supplement: Supplementary file 6 — Source Data [file 41467_2026_73929_MOESM6_ESM.xlsx]

## Sheet: Fig.1
Source Data Figure 1
Fig. 1c-e	Raw data for the number of twelve individual BCY body types per nucleus in cotyledon pavement-cell nuclei of 4-day-old seedlings grown under continuous red light (Rc10; 10 µmol m⁻² s⁻¹) at 16 °C.
	CC1-BCY-body
	Repeat 1	CC1-BCY-body				Repeat 2	CC1-BCY-body				Repeat 3	CC1-BCY-body
	Nucleus ID	Total	Nuo	nonNuo		Nucleus ID	Total	Nuo	nonNuo		Nucleus ID	Total	Nuo	nonNuo
	2069	1	0	1		2161	1	1	0		2063	0	0	0
	2116	1	0	1		2135	1	1	0		2108	1	0	1
	2068	1	0	1		2169	1	0	1		2117	1	0	1
	2140	1	1	0		2113	1	0	1		2080	0	0	0
	2105	0	0	0		2100	0	0	0		2120	1	1	0
	2106	3	1	2		2062	1	0	1		2126	0	0	0
	2164	1	0	1		2160	1	1	0		2092	1	0	1
	2070	1	1	0		2102	3	0	3		2089	1	0	1
	2072	1	0	1		2086	0	0	0		2104	1	1	0
	2095	0	0	0		2124	0	0	0		2170	1	1	0
	2101	0	0	0		2077	2	0	2		2150	2	1	1
	2110	1	0	1		2107	1	0	1		2103	0	0	0
	2155	3	3	0		2165	1	0	1		2076	1	0	1
	2111	2	0	2		2107	1	0	1		2098	2	0	2
	2125	3	0	3		2073	1	0	1		2159	4	0	4
	2067	0	0	0		2119	2	0	2		2096	0	0	0
	2101	3	0	3		2153	1	0	1		2097	1	0	1
	2167	1	1	0		2156	2	0	2		2114	0	0	0
	2060	1	0	1		2074	1	0	1		2109	2	1	1
	2149	0	0	0		2081	2	1	1		2121	2	1	1
	2099	0	0	0		2104	2	0	2		2105	1	0	1
	2152	0	0	0		2098	1	0	1		2151	2	1	1
	2115	2	0	2		2093	0	0	0		2078	3	1	2
	2075	1	0	1		2154	2	0	2		2148	0	0	0
	2163	1	0	1		2157	2	1	1		2061	1	0	1
	2094	2	0	2		2122	1	1	0		2118	1	0	1
	Avg	1.15385	0.269231	0.884615		Avg	1.19231	0.230769	0.961538		Avg	1.11538	0.307692	0.807692
	>0	19	5	15		>0	22	6	18		>0	19	8	16
	CC2-BCY-body
	Repeat 1	CC2-BCY-body				Repeat 2	CC2-BCY-body				Repeat 3	CC2-BCY-body
	Nucleus ID	Total	Nuo	nonNuo		Nucleus ID	Total	Nuo	nonNuo		Nucleus ID	Total	Nuo	nonNuo
	2140	1	0	1		2124	1	0	1		2179	1	1	0
	2101	1	1	0		2121	2	0	2		2185	1	0	1
	2191	2	1	1		2130	1	0	1		2176	1	1	0
	2171	2	0	2		2079	2	0	2		2109	1	0	1
	2188	1	1	0		2065	2	1	1		2104	1	1	0
	2123	2	2	0		2184	1	1	0		2076	0	0	0
	2075	1	1	0		2190	3	2	1		2063	2	1	1
	2083	0	0	0		2150	2	2	0		2060	1	1	0
	2135	2	2	0		2126	0	0	0		2173	1	1	0
	2187	2	1	1		2102	0	0	0		2183	1	0	1
	2128	0	0	0		2174	2	0	2		2095	0	0	0
	2149	3	0	3		2186	1	0	1		2169	2	2	0
	2129	0	0	0		2108	1	1	0		2055	0	0	0
	2181	1	1	0		2189	2	1	1		2078	0	0	0
	2170	1	1	0		2106	1	1	0		2107	2	1	1
	2192	1	1	0		2100	0	0	0		2126	2	0	2
	2175	2	0	2		2099	2	2	0		2148	2	0	2
	2182	0	0	0		2177	1	0	1		2172	1	1	0
	2072	1	0	1		2178	0	0	0		2127	1	0	1
	2094	3	2	1		2167	1	1	0		2068	2	2	0
	Avg	1.3	0.7	0.6		Avg	1.25	0.6	0.65		Avg	1.1	0.6	0.5
	>0	16	11	8		>0	16	9	10		>0	16	10	8
	CC3-BCY-body
	Repeat 1	CC3-BCY-body				Repeat 2	CC3-BCY-body				Repeat 3	CC3-BCY-body
	Nucleus ID	Total	Nuo	nonNuo		Nucleus ID	Total	Nuo	nonNuo		Nucleus ID	Total	Nuo	nonNuo
	2157	3	2	1		2077	2	0	2		2100	3	0	3
	2116	2	0	2		2126	0	0	0		2055	1	1	0
	2125	0	0	0		2177	0	0	0		2156	1	1	0
	2130	1	0	1		2163	1	0	1		2097	0	0	0
	2115	1	0	1		2162	2	0	2		2148	0	0	0
	2152-1	1	0	1		2125	1	1	0		2110	2	0	2
	2170	0	0	0		2179	1	0	1		2158	1	0	1
	2113	0	0	0		2117	2	0	2		2149	1	1	0
	2060	1	0	1		2099	1	0	1		2119	1	0	1
	2081	0	0	0		2152-2	3	0	3		2061	0	0	0
	2065	2	2	0		2180	1	0	1		2075	2	2	0
	2150	0	0	0		2165	0	0	0		2176	1	0	1
	2175	1	0	1		2114	1	1	0		2160	2	1	1
	2121	0	0	0		2118	1	0	1		2151	0	0	0
	2159	0	0	0		2178	1	0	1		2174	0	0	0
	2153	1	0	1		2131	1	1	0		2120	2	0	2
	2155	0	0	0		2102	1	0	1		2132	2	0	2
	2173	1	0	1		2140	2	1	1		2167	0	0	0
	2135	3	0	3		2098	0	0	0		2101	2	0	2
	2074	1	0	1
	Avg	0.9	0.2	0.7		Avg	1.10526	0.210526	0.894737		Avg	1.10526	0.315789	0.789474
	>0	12	2	11		>0	15	4	12		>0	13	5	9
	CC4-BCY-body
	Repeat 1	CC4-BCY-body				Repeat 2	CC4-BCY-body				Repeat 3	CC4-BCY-body
	Nucleus ID	Total	Nuo	nonNuo		Nucleus ID	Total	Nuo	nonNuo		Nucleus ID	Total	Nuo	nonNuo
	2086	3	2	1		2110	2	2	0		2114	2	1	1
	2135	1	1	0		2281	0	0	0		2087	0	0	0
	2099	1	1	0		2113	2	0	2		2097	1	1	0
	2119	2	2	0		2094	1	1	0		2119	1	1	0
	2102	0	0	0		2083	1	0	1		2105	1	1	0
	2098	1	1	0		2100	1	1	0		2118	0	0	0
	2148	0	0	0		2283	0	0	0		2092	2	2	0
	2081	1	0	1		2106	1	0	1		2126	2	1	1
	2079	0	0	0		2111	2	2	0		2140	3	1	2
	2084	1	1	0		2153	0	0	0		2125	0	0	0
	2284	1	0	1		2091	2	0	2		2108	2	2	0
	2112	1	1	0		2104	1	1	0		2101	0	0	0
	2107	2	1	1		2096	1	1	0		2286	2	1	1
											2117	0	0	0
	Avg	1.07692	0.769231	0.307692		Avg	1.07692	0.615385	0.461538		Avg	1.14286	0.785714	0.357143
	>0	10	8	4		>0	10	6	4		>0	9	9	4
	CC5-BCY-body
	Repeat 1	CC5-BCY-body				Repeat 2	CC5-BCY-body				Repeat 3	CC5-BCY-body
	Nucleus ID	Total	Nuo	nonNuo		Nucleus ID	Total	Nuo	nonNuo		Nucleus ID	Total	Nuo	nonNuo
	2174	1	0	1		2148	1	0	1		2084	0	0	0
	2150	0	0	0		2159	1	0	1		2168	1	0	1
	2097	0	0	0		2109	0	0	0		2105	1	0	1
	2080	1	0	1		2095	1	1	0		2165	1	0	1
	2163	0	0	0		2166	1	0	1		2184	1	0	1
	2125	1	0	1		2181	1	0	1		2157	1	0	1
	2093	0	0	0		2171	0	0	0		2086	2	0	2
	2087	2	1	1		2180	1	0	1		2135	1	1	0
	2156	0	0	0		2158	0	0	0		2106	0	0	0
	2079	0	0	0		2102	0	0	0		2126	0	0	0
	2092	1	1	0		2083	0	0	0		2179	2	1	1
	2081	1	0	1		2160	2	0	2		2094	1	0	1
	2178	1	1	0		2108	0	0	0		2152	2	2	0
	2177	3	1	2		2091	0	0	0		2182	0	0	0
	2092	3	2	1		2161	1	0	1		2164	1	0	1
	2167	0	0	0		2140	1	0	1		2175	0	0	0
	2083	1	0	1		2082	1	0	1		2183	2	0	2
	2155	1	0	1		2079	1	0	1		2098	0	0	0
	2170	1	0	1		2169	0	0	0		2151	1	1	0
	2162	0	0	0		2101	2	1	1		2089	1	1	0
	2085	2	0	2		2153	0	0	0		2107	0	0	0
	2154	0	0	0		2089	2	1	1		2149	1	1	0
	2100	0	0	0		2173	2	1	1		2086	0	0	0
	Avg	0.826087	0.26087	0.565217		Avg	0.782609	0.173913	0.608696		Avg	0.826087	0.304348	0.521739
	>0	13	5	11		>0	14	4	13		>0	15	6	10
	nC-BCY-body
	Repeat 1	nC-BCY-body				Repeat 2	nC-BCY-body				Repeat 3	nC-BCY-body				Repeat 4	nC-BCY-body
	Nucleus ID	Total	Nuo	nonNuo		Nucleus ID	Total	Nuo	nonNuo		Nucleus ID	Total	Nuo	nonNuo		Nucleus ID	Total	Nuo	nonNuo
	2140	4	0	4		2157	1	0	1		2086	8	1	7		2174	4	1	3
	2101	2	1	1		2116	3	0	3		2135	5	2	3		2150	3	0	3
	2191	5	2	3		2125	3	3	0		2099	2	0	2		2097	5	2	3
	2171	5	3	2		2130	4	3	1		2119	7	0	7		2080	0	0	0
	2188	5	2	3		2115	10	2	8		2102	3	1	2		2163	4	0	4
	2123	3	1	2		2152-1	6	0	6		2098	4	2	2		2125	4	2	2
	2075	9	1	8		2170	1	0	1		2148	7	1	6		2093	2	2	0
	2083	1	1	0		2113	4	2	2		2081	6	1	5		2087	3	2	1
	2135	2	0	2		2060	4	0	4		2079	3	1	2		2156	3	2	1
	2187	6	1	5		2081	3	2	1		2084	2	0	2		2079	5	1	4
	2128	2	1	1		2065	4	0	4		2284	8	3	5		2092	4	1	3
	2149	4	1	3		2150	7	2	5		2112	4	1	3		2081	3	0	3
	2129	2	1	1		2175	4	2	2		2107	3	1	2		2178	4	1	3
	2181	4	0	4		2121	2	0	2		2110	1	1	0		2177	3	1	2
	2170	8	1	7		2159	3	1	2		2281	7	2	5		2092	0	0	0
	2192	3	2	1		2153	5	1	4		2113	4	3	1		2167	3	0	3
	2175	5	2	3		2155	3	0	3		2094	2	0	2		2083	2	0	2
	2182	4	3	1		2173	2	1	1		2083	4	1	3		2155	0	0	0
	2072	2	0	2		2135	3	1	2		2100	2	1	1		2170	2	1	1
	2094	4	3	1		2074	3	1	2		2283	4	0	4		2162	1	0	1
	2124	3	2	1		2077	5	1	4		2106	3	3	0		2085	2	2	0
	2121	2	1	1		2126	7	0	7		2111	4	1	3		2154	1	0	1
	2130	3	2	1		2177	2	0	2		2153	3	2	1		2100	6	1	5
	2079	1	0	1		2163	6	2	4		2091	9	4	5		2148	7	0	7
	2065	4	2	2		2162	3	2	1		2104	1	1	0		2159	3	0	3
	2184	4	2	2		2125	6	1	5		2096	1	0	1		2109	2	0	2
	2190	6	1	5		2179	3	2	1		2114	3	2	1		2095	5	1	4
	2150	2	0	2		2117	2	1	1		2087	4	1	3		2166	6	2	4
	2126	4	1	3		2099	2	1	1		2097	5	2	3		2181	2	1	1
	2102	1	1	0		2152-2	4	0	4		2119	4	1	3		2171	0	0	0
	2174	1	0	1		2180	6	2	4		2105	5	1	4		2180	2	1	1
	2186	4	3	1		2165	4	2	2		2118	1	1	0		2158	2	1	1
	2108	1	0	1		2114	3	1	2		2092	1	0	1		2102	4	1	3
	2189	2	0	2		2118	6	1	5		2126	6	3	3		2083	2	1	1
	2106	3	0	3		2178	3	1	2		2140	5	1	4		2160	3	2	1
	2100	3	0	3		2131	8	2	6		2125	6	2	4		2108	7	2	5
	2099	3	1	2		2102	1	0	1		2108	2	0	2		2091	3	1	2
	2177	5	0	5		2140	0	0	0		2101	5	1	4		2161	1	0	1
	2178	3	3	0		2098	4	1	3		2286	3	1	2		2140	5	1	4
	2167	2	0	2		2100	4	1	3		2117	2	0	2		2082	3	1	2
	2179	6	1	5		2055	7	0	7		Avg	3.975	1.225	2.75		2079	6	1	5
	2185	4	2	2		2156	3	0	3		>0	40	31	36		2169	3	2	1
	2176	2	0	2		2097	3	2	1							2101	1	1	0
	2109	5	0	5		2148	2	0	2							2153	6	2	4
	2104	6	1	5		2110	3	1	2							2089	3	0	3
	2076	1	1	0		2158	3	0	3							2173	2	1	1
	2063	4	2	2		2149	1	1	0							2084	5	0	5
	2060	0	0	0		2119	3	2	1							2168	3	1	2
	2173	4	0	4		2061	5	2	3							2105	4	1	3
	2183	4	1	3		2075	6	1	5							2165	5	3	2
	2095	1	0	1		2176	1	1	0							2184	3	0	3
	2169	2	1	1		2160	6	1	5							2157	3	0	3
	2055	1	0	1		2151	3	1	2							2086	1	0	1
	2078	3	1	2		2174	5	0	5							2135	7	0	7
	2107	3	2	1		2120	7	2	5							2106	7	2	5
	2126	3	0	3		2132	4	0	4							2126	4	1	3
	2148	3	0	3		2167	1	0	1							2179	2	0	2
	2172	3	1	2		2101	6	2	4							2094	2	1	1
	2127	3	0	3		Avg	3.84483	1	2.84483							2152	4	1	3
	2068	8	0	8		>0	57	38	54							2182	3	0	3
	Avg	3.38333	0.966667	2.41667												2164	0	0	0
	>0	59	37	55												2175	0	0	0
																2183	0	0	0
																2098	2	1	1
																2151	5	0	5
																2089	5	2	3
																2107	6	1	5
																2149	3	1	2
																2086	5	2	3
																Avg	3.2029	0.84058	2.36232
																>0	62	42	59
Fig. 1c		Nuo-BCY-body						nonNuo-BCY-body
Percentage of Nuclei with	Repeats	CC1-BCY-body	CC2-BCY-body	CC3-BCY-body	CC4-BCY-body	CC5-BCY-body	nC-BCY-body	CC1-BCY-body	CC2-BCY-body	CC3-BCY-body	CC4-BCY-body	CC5-BCY-body	nC-BCY-body
≥1 indicated BCY body type	1	19.2308	55	10	61.5385	21.7391	61.6667	57.6923	40	55	30.7692	47.8261	91.6667
	2	23.0769	45	21.0526	46.1538	17.3913	65.5172	69.2308	50	63.1579	30.7692	56.5217	93.1034
	3	30.7692	50	26.3158	64.2857	26.087	77.5	61.5385	40	47.3684	28.5714	43.4783	90
	4						60.8696						85.5072
	Avg	24.359	50	19.1228	57.326	21.7391	66.3884	62.8205	43.3333	55.1754	30.0366	49.2754	90.0693
	s.e.m.	3.39199	2.88675	4.80779	5.6421	2.51022	3.84034	3.39199	3.33333	4.55887	0.732601	3.83442	1.64759
Fig. 1d
The mean number per nucleus		Nuo-BCY-body						nonNuo-BCY-body								Fig.1d Comparison of the mean number per nucleus among 12 BCY body types (Multiple comparisons were adjusted using Tukey’s HSD test.)
of twelve BCY body types	Repeats	CC1-BCY-body	CC2-BCY-body	CC3-BCY-body	CC4-BCY-body	CC5-BCY-body	nC-BCY-body	CC1-BCY-body	CC2-BCY-body	CC3-BCY-body	CC4-BCY-body	CC5-BCY-body	nC-BCY-body			Tukey's multiple comparisons test	Mean Diff.	95.00% CI of diff.	Below threshold?	Summary	Adjusted P Value
	1	0.269231	0.7	0.2	0.769231	0.26087	0.966667	0.884615	0.6	0.7	0.307692	0.565217	2.41667			Nuo-CC1-BCY-body vs. Nuo-CC2-BCY-body	-0.3633	-0.7026 to -0.02408	Yes	*	0.0282
	2	0.230769	0.6	0.210526	0.615385	0.173913	1	0.961538	0.65	0.894737	0.461538	0.608696	2.84483			Nuo-CC1-BCY-body vs. Nuo-CC3-BCY-body	0.02667	-0.3126 to 0.3659	No	ns	>0.9999
	3	0.307692	0.6	0.315789	0.785714	0.304348	1.225	0.807692	0.5	0.789474	0.357143	0.521739	2.75			Nuo-CC1-BCY-body vs. Nuo-CC4-BCY-body	-0.4567	-0.7959 to -0.1174	Yes	**	0.0026
	4						0.84058						2.36232			Nuo-CC1-BCY-body vs. Nuo-CC5-BCY-body	0.02667	-0.3126 to 0.3659	No	ns	>0.9999
	Avg	0.269231	0.633333	0.242105	0.723443	0.246377	1.00806	0.884615	0.583333	0.794737	0.375458	0.565217	2.59345			Nuo-CC1-BCY-body vs. Nuo-nC-BCY-body	-0.74	-1.057 to -0.4227	Yes	****	<0.0001
	s.e.m.	0.0222058	0.0333333	0.0369672	0.0542384	0.0383442	0.0800474	0.0444116	0.0440959	0.0562772	0.0453459	0.0251022	0.119851			Nuo-CC1-BCY-body vs. nonNuo-CC1-BCY-body	-0.6133	-0.9526 to -0.2741	Yes	****	<0.0001
																Nuo-CC1-BCY-body vs. nonNuo-CC2-BCY-body	-0.3133	-0.6526 to 0.02592	No	ns	0.0899
																Nuo-CC1-BCY-body vs. nonNuo-CC3-BCY-body	-0.5233	-0.8626 to -0.1841	Yes	***	0.0004
Fig. 1e	Repeats	CC1-BCY-body	CC2-BCY-body	CC3-BCY-body	CC4-BCY-body	CC5-BCY-body	nC-BCY-body									Nuo-CC1-BCY-body vs. nonNuo-CC4-BCY-body	-0.1067	-0.4459 to 0.2326	No	ns	0.9904
The mean number per nucleus	1	1.15385	1.3	0.9	1.07692	0.826087	3.38333									Nuo-CC1-BCY-body vs. nonNuo-CC5-BCY-body	-0.2967	-0.6359 to 0.04259	No	ns	0.1284
of six seeding-site classes of condensates in BCY	2	1.19231	1.25	1.10526	1.07692	0.782609	3.84483									Nuo-CC1-BCY-body vs. nonNuo-nC-BCY-body	-2.323	-2.640 to -2.005	Yes	****	<0.0001
	3	1.11538	1.1	1.10526	1.14286	0.826087	3.975									Nuo-CC2-BCY-body vs. Nuo-CC3-BCY-body	0.39	0.05074 to 0.7293	Yes	*	0.0145
	4						3.2029									Nuo-CC2-BCY-body vs. Nuo-CC4-BCY-body	-0.09333	-0.4326 to 0.2459	No	ns	0.9968
	Avg	1.15385	1.21667	1.03684	1.0989	0.811594	3.60151									Nuo-CC2-BCY-body vs. Nuo-CC5-BCY-body	0.39	0.05074 to 0.7293	Yes	*	0.0145
																Nuo-CC2-BCY-body vs. Nuo-nC-BCY-body	-0.3767	-0.6940 to -0.05932	Yes	*	0.0105
	Fig.1e The comparison of mean number per nucleus of six seeding-site classes of BCY body types (Multiple comparisons were adjusted using Tukey’s HSD test.)															Nuo-CC2-BCY-body vs. nonNuo-CC1-BCY-body	-0.25	-0.5893 to 0.08926	No	ns	0.31
	Tukey's multiple comparisons test	Mean Diff.	95.00% CI of diff.	Below threshold?	Summary	Adjusted P Value										Nuo-CC2-BCY-body vs. nonNuo-CC2-BCY-body	0.05	-0.2893 to 0.3893	No	ns	>0.9999
	CC1-BCY-body vs. CC2-BCY-body	-0.06333	-0.5771 to 0.4504	No	ns	0.9982										Nuo-CC2-BCY-body vs. nonNuo-CC3-BCY-body	-0.16	-0.4993 to 0.1793	No	ns	0.8581
	CC1-BCY-body vs. CC3-BCY-body	0.1133	-0.4004 to 0.6271	No	ns	0.9742										Nuo-CC2-BCY-body vs. nonNuo-CC4-BCY-body	0.2567	-0.08259 to 0.5959	No	ns	0.2766
	CC1-BCY-body vs. CC4-BCY-body	0.05333	-0.4604 to 0.5671	No	ns	0.9992										Nuo-CC2-BCY-body vs. nonNuo-CC5-BCY-body	0.06667	-0.2726 to 0.4059	No	ns	0.9998
	CC1-BCY-body vs. CC5-BCY-body	0.34	-0.1737 to 0.8537	No	ns	0.3026										Nuo-CC2-BCY-body vs. nonNuo-nC-BCY-body	-1.959	-2.277 to -1.642	Yes	****	<0.0001
	CC1-BCY-body vs. nC-BCY-body	-2.447	-2.927 to -1.966	Yes	****	<0.0001										Nuo-CC3-BCY-body vs. Nuo-CC4-BCY-body	-0.4833	-0.8226 to -0.1441	Yes	**	0.0013
	CC2-BCY-body vs. CC3-BCY-body	0.1767	-0.3371 to 0.6904	No	ns	0.8561										Nuo-CC3-BCY-body vs. Nuo-CC5-BCY-body	0	-0.3393 to 0.3393	No	ns	>0.9999
	CC2-BCY-body vs. CC4-BCY-body	0.1167	-0.3971 to 0.6304	No	ns	0.9708										Nuo-CC3-BCY-body vs. Nuo-nC-BCY-body	-0.7667	-1.084 to -0.4493	Yes	****	<0.0001
	CC2-BCY-body vs. CC5-BCY-body	0.4033	-0.1104 to 0.9171	No	ns	0.1646										Nuo-CC3-BCY-body vs. nonNuo-CC1-BCY-body	-0.64	-0.9793 to -0.3007	Yes	****	<0.0001
	CC2-BCY-body vs. nC-BCY-body	-2.383	-2.864 to -1.903	Yes	****	<0.0001										Nuo-CC3-BCY-body vs. nonNuo-CC2-BCY-body	-0.34	-0.6793 to -0.0007428	Yes	*	0.0491
	CC3-BCY-body vs. CC4-BCY-body	-0.06	-0.5737 to 0.4537	No	ns	0.9986										Nuo-CC3-BCY-body vs. nonNuo-CC3-BCY-body	-0.55	-0.8893 to -0.2107	Yes	***	0.0002
	CC3-BCY-body vs. CC5-BCY-body	0.2267	-0.2871 to 0.7404	No	ns	0.6913										Nuo-CC3-BCY-body vs. nonNuo-CC4-BCY-body	-0.1333	-0.4726 to 0.2059	No	ns	0.9518
	CC3-BCY-body vs. nC-BCY-body	-2.56	-3.041 to -2.079	Yes	****	<0.0001										Nuo-CC3-BCY-body vs. nonNuo-CC5-BCY-body	-0.3233	-0.6626 to 0.01592	No	ns	0.072
	CC4-BCY-body vs. CC5-BCY-body	0.2867	-0.2271 to 0.8004	No	ns	0.47										Nuo-CC3-BCY-body vs. nonNuo-nC-BCY-body	-2.349	-2.667 to -2.032	Yes	****	<0.0001
	CC4-BCY-body vs. nC-BCY-body	-2.5	-2.981 to -2.019	Yes	****	<0.0001										Nuo-CC4-BCY-body vs. Nuo-CC5-BCY-body	0.4833	0.1441 to 0.8226	Yes	**	0.0013
	CC5-BCY-body vs. nC-BCY-body	-2.787	-3.267 to -2.306	Yes	****	<0.0001										Nuo-CC4-BCY-body vs. Nuo-nC-BCY-body	-0.2833	-0.6007 to 0.03401	No	ns	0.1126
																Nuo-CC4-BCY-body vs. nonNuo-CC1-BCY-body	-0.1567	-0.4959 to 0.1826	No	ns	0.8732
																Nuo-CC4-BCY-body vs. nonNuo-CC2-BCY-body	0.1433	-0.1959 to 0.4826	No	ns	0.9239
																Nuo-CC4-BCY-body vs. nonNuo-CC3-BCY-body	-0.06667	-0.4059 to 0.2726	No	ns	0.9998
																Nuo-CC4-BCY-body vs. nonNuo-CC4-BCY-body	0.35	0.01074 to 0.6893	Yes	*	0.0388
																Nuo-CC4-BCY-body vs. nonNuo-CC5-BCY-body	0.16	-0.1793 to 0.4993	No	ns	0.8581
																Nuo-CC4-BCY-body vs. nonNuo-nC-BCY-body	-1.866	-2.183 to -1.548	Yes	****	<0.0001
																Nuo-CC5-BCY-body vs. Nuo-nC-BCY-body	-0.7667	-1.084 to -0.4493	Yes	****	<0.0001
																Nuo-CC5-BCY-body vs. nonNuo-CC1-BCY-body	-0.64	-0.9793 to -0.3007	Yes	****	<0.0001
																Nuo-CC5-BCY-body vs. nonNuo-CC2-BCY-body	-0.34	-0.6793 to -0.0007428	Yes	*	0.0491
																Nuo-CC5-BCY-body vs. nonNuo-CC3-BCY-body	-0.55	-0.8893 to -0.2107	Yes	***	0.0002
																Nuo-CC5-BCY-body vs. nonNuo-CC4-BCY-body	-0.1333	-0.4726 to 0.2059	No	ns	0.9518
																Nuo-CC5-BCY-body vs. nonNuo-CC5-BCY-body	-0.3233	-0.6626 to 0.01592	No	ns	0.072
																Nuo-CC5-BCY-body vs. nonNuo-nC-BCY-body	-2.349	-2.667 to -2.032	Yes	****	<0.0001
																Nuo-nC-BCY-body vs. nonNuo-CC1-BCY-body	0.1267	-0.1907 to 0.4440	No	ns	0.9467
																Nuo-nC-BCY-body vs. nonNuo-CC2-BCY-body	0.4267	0.1093 to 0.7440	Yes	**	0.0026
																Nuo-nC-BCY-body vs. nonNuo-CC3-BCY-body	0.2167	-0.1007 to 0.5340	No	ns	0.4141
																Nuo-nC-BCY-body vs. nonNuo-CC4-BCY-body	0.6333	0.3160 to 0.9507	Yes	****	<0.0001
																Nuo-nC-BCY-body vs. nonNuo-CC5-BCY-body	0.4433	0.1260 to 0.7607	Yes	**	0.0016
																Nuo-nC-BCY-body vs. nonNuo-nC-BCY-body	-1.583	-1.876 to -1.289	Yes	****	<0.0001
																nonNuo-CC1-BCY-body vs. nonNuo-CC2-BCY-body	0.3	-0.03926 to 0.6393	No	ns	0.1197
																nonNuo-CC1-BCY-body vs. nonNuo-CC3-BCY-body	0.09	-0.2493 to 0.4293	No	ns	0.9976
																nonNuo-CC1-BCY-body vs. nonNuo-CC4-BCY-body	0.5067	0.1674 to 0.8459	Yes	***	0.0007
																nonNuo-CC1-BCY-body vs. nonNuo-CC5-BCY-body	0.3167	-0.02259 to 0.6559	No	ns	0.0836
																nonNuo-CC1-BCY-body vs. nonNuo-nC-BCY-body	-1.709	-2.027 to -1.392	Yes	****	<0.0001
																nonNuo-CC2-BCY-body vs. nonNuo-CC3-BCY-body	-0.21	-0.5493 to 0.1293	No	ns	0.5538
																nonNuo-CC2-BCY-body vs. nonNuo-CC4-BCY-body	0.2067	-0.1326 to 0.5459	No	ns	0.5761
																nonNuo-CC2-BCY-body vs. nonNuo-CC5-BCY-body	0.01667	-0.3226 to 0.3559	No	ns	>0.9999
																nonNuo-CC2-BCY-body vs. nonNuo-nC-BCY-body	-2.009	-2.327 to -1.692	Yes	****	<0.0001
																nonNuo-CC3-BCY-body vs. nonNuo-CC4-BCY-body	0.4167	0.07741 to 0.7559	Yes	**	0.0074
																nonNuo-CC3-BCY-body vs. nonNuo-CC5-BCY-body	0.2267	-0.1126 to 0.5659	No	ns	0.4449
																nonNuo-CC3-BCY-body vs. nonNuo-nC-BCY-body	-1.799	-2.117 to -1.482	Yes	****	<0.0001
																nonNuo-CC4-BCY-body vs. nonNuo-CC5-BCY-body	-0.19	-0.5293 to 0.1493	No	ns	0.6869
																nonNuo-CC4-BCY-body vs. nonNuo-nC-BCY-body	-2.216	-2.533 to -1.898	Yes	****	<0.0001
																nonNuo-CC5-BCY-body vs. nonNuo-nC-BCY-body	-2.026	-2.343 to -1.708	Yes	****	<0.0001

## Sheet: Fig.2
Source Data Figure 2
Fig. 2a
The frequency of occurance
of six seeding-site classes	Replicates	BCY-CC1-body	CC1-PB	BCY-CC2-body	CC2-PB	BCY-CC3-body	CC3-PB	BCY-CC4-body	CC4-PB	BCY-CC5-body	CC5-PB	BCY-nC-body	nC-PB
in BCY and PBC	1	1.15385	0.538462	1.3	0.857143	0.9	0.642857	1.07692	0.833333	0.826087	0.333333	3.38333	1.875
	2	1.19231	0.428571	1.25	0.785714	1.10526	0.571429	1.07692	0.75	0.782609	0.4	3.84483	1.8
	3	1.11538	0.529412	1.1	0.65	1.10526	0.466667	1.14286	0.5625	0.826087	0.611111	3.975	1.75
	4		0.5		0.7		0.4375		0.588235		0.555556	3.2029	2.125
	5				0.647059		0.5		0.647059				2.05263
	6				0.833333		0.375		0.647059				2.1
	7				0.764706		0.421053		0.866667				2.15
	8				0.823529		0.5		0.785714				1.7
	Avg	1.15385	0.499111	1.21667	0.757686	1.03684	0.489313	1.0989	0.710071	0.811594	0.475	3.60151	1.94408
	p-value	7.85293e-06		2.9734e-05		1.2344e-05		0.000332051		0.0075512		8.481e-07
	Fig. 2a The comparison of six seeding-site classes BCY body types (Multiple comparisons were adjusted using Tukey’s HSD test.)											Fig. 2a The comparison of six seeding site classes of PB types in PBC(Multiple comparisons were adjusted using Tukey’s HSD test.)
	Tukey's multiple comparisons test	Mean Diff.	95.00% CI of diff.	Below threshold?	Summary	Adjusted P Value						Tukey's multiple comparisons test	Mean Diff.	95.00% CI of diff.	Below threshold?	Summary	Adjusted P Value
	CC1-BCY-body vs. CC2-BCY-body	-0.06333	-0.5771 to 0.4504	No	ns	0.9982						CC1-PB vs. CC2-PB	-0.2575	-0.4776 to -0.03736	Yes	*	0.0142
	CC1-BCY-body vs. CC3-BCY-body	0.1133	-0.4004 to 0.6271	No	ns	0.9742						CC1-PB vs. CC3-PB	0.01	-0.2101 to 0.2301	No	ns	>0.9999
	CC1-BCY-body vs. CC4-BCY-body	0.05333	-0.4604 to 0.5671	No	ns	0.9992						CC1-PB vs. CC4-PB	-0.2113	-0.4314 to 0.008893	No	ns	0.0661
	CC1-BCY-body vs. CC5-BCY-body	0.34	-0.1737 to 0.8537	No	ns	0.3026						CC1-PB vs. CC5-PB	0.025	-0.2292 to 0.2792	No	ns	0.9997
	CC1-BCY-body vs. nC-BCY-body	-2.447	-2.927 to -1.966	Yes	****	<0.0001						CC1-PB vs. nC-PB	-1.445	-1.665 to -1.225	Yes	****	<0.0001
	CC2-BCY-body vs. CC3-BCY-body	0.1767	-0.3371 to 0.6904	No	ns	0.8561						CC2-PB vs. CC3-PB	0.2675	0.08775 to 0.4472	Yes	**	0.001
	CC2-BCY-body vs. CC4-BCY-body	0.1167	-0.3971 to 0.6304	No	ns	0.9708						CC2-PB vs. CC4-PB	0.04625	-0.1335 to 0.2260	No	ns	0.9697
	CC2-BCY-body vs. CC5-BCY-body	0.4033	-0.1104 to 0.9171	No	ns	0.1646						CC2-PB vs. CC5-PB	0.2825	0.06236 to 0.5026	Yes	**	0.0057
	CC2-BCY-body vs. nC-BCY-body	-2.383	-2.864 to -1.903	Yes	****	<0.0001						CC2-PB vs. nC-PB	-1.188	-1.367 to -1.008	Yes	****	<0.0001
	CC3-BCY-body vs. CC4-BCY-body	-0.06	-0.5737 to 0.4537	No	ns	0.9986						CC3-PB vs. CC4-PB	-0.2213	-0.4010 to -0.04150	Yes	**	0.0087
	CC3-BCY-body vs. CC5-BCY-body	0.2267	-0.2871 to 0.7404	No	ns	0.6913						CC3-PB vs. CC5-PB	0.015	-0.2051 to 0.2351	No	ns	>0.9999
	CC3-BCY-body vs. nC-BCY-body	-2.56	-3.041 to -2.079	Yes	****	<0.0001						CC3-PB vs. nC-PB	-1.455	-1.635 to -1.275	Yes	****	<0.0001
	CC4-BCY-body vs. CC5-BCY-body	0.2867	-0.2271 to 0.8004	No	ns	0.47						CC4-PB vs. CC5-PB	0.2363	0.01611 to 0.4564	Yes	*	0.0295
	CC4-BCY-body vs. nC-BCY-body	-2.5	-2.981 to -2.019	Yes	****	<0.0001						CC4-PB vs. nC-PB	-1.234	-1.413 to -1.054	Yes	****	<0.0001
	CC5-BCY-body vs. nC-BCY-body	-2.787	-3.267 to -2.306	Yes	****	<0.0001						CC5-PB vs. nC-PB	-1.47	-1.690 to -1.250	Yes	****	<0.0001
Fig. 2b	Repeats	Nuo-nC-BCY-body	Nuo-nC-PB	Nuo-CC4-BCY body	Nuo-CC4-PB	Nuo-CC2-BCY-body	Nuo-CC2-PB	Nuo-CC1-BCY-body	Nuo-CC1-PB	Nuo-CC5-BCY-body	Nuo-CC5-PB	Nuo-CC3-BCY-body	Nuo-CC3-PB	nonNuo-nC-BCY-body	nonNuo-nC-BCY-PB	nonNuo-CC1-BCY-body	nonNuo-CC1-PB	nonNuo-CC3-BCY-bdoy	nonNuo-CC3-PB	nonNuo-CC2-BCY-body	nonNuo-CC2-PB	nonNuo-CC5-BCY-body	nonNuo-CC5-PB	nonNuo-CC4-BCY-body	nonNuo-CC4-PB
The frequency of occurance	1	0.966667	0.9375	0.769231	0.75	0.7	0.5	0.269231	0.0769231	0.26087	0.0666667	0.2	0.428571	2.41667	0.9375	0.884615	0.461538	0.7	0.214286	0.6	0.357143	0.565217	0.266667	0.307692	0.0833333
of 12 types of condensates	2	1	0.933333	0.615385	0.666667	0.6	0.428571	0.230769	0.0714286	0.173913	0.0666667	0.210526	0.285714	2.84483	0.866667	0.961538	0.357143	0.894737	0.285714	0.65	0.357143	0.608696	0.333333	0.461538	0.0833333
	3	1.225	0.875	0.785714	0.4375	0.6	0.45	0.307692	0.117647	0.304348	0.277778	0.315789	0.2	2.75	0.875	0.807692	0.411765	0.789474	0.266667	0.5	0.2	0.521739	0.333333	0.357143	0.125
	4	0.84058	1.3125		0.470588		0.5		0.1875		0.166667		0.1875	2.36232	0.8125		0.3125		0.25		0.2		0.388889		0.117647
	5		1.15789		0.529412		0.411765						0.1875		0.894737				0.3125		0.235294				0.117647
	6		1.15		0.588235		0.388889						0.125		0.95				0.25		0.444444				0.0588235
	7		1.15		0.8		0.470588						0.105263		1				0.315789		0.294118				0.0666667
	8		0.95		0.714286		0.588235						0.25		0.75				0.25		0.235294				0.0714286
	Avg	1.00806	1.05828	0.723443	0.619586	0.633333	0.467256	0.269231	0.113375	0.246377	0.144444	0.242105	0.221194	2.59345	0.8858	0.884615	0.385737	0.794737	0.26812	0.583333	0.29043	0.565217	0.330556	0.375458	0.0904849
	p-value	0.610883		0.254332		0.00328581		0.00813809		0.19206		0.753067		3.6368e-09		0.000236601		1.94319e-07		0.00071493		0.0013154		4.71175e-06
	% of reduction	4.98153		-14.356		-26.2227		-57.8894		-41.3725		-8.63742		-65.8448		-56.395		-66.2631		-50.2121		-41.5171		-75.9001

## Sheet: Fig.3
Source Data Figure 3
Fig. 3b-d	Raw data for the number of twelve individual PB types per nucleus in cotyledon pavement-cell nuclei of 4-day-old seedlings of YHB grown under continuous red light (Rc10; 10 µmol m⁻² s⁻¹) at 16 °C.
	CC1-PB
	Repeat 1	CC1-PB				Repeat 2	CC1-PB				Repeat 3	CC1-PB
	Nucleus ID	Total	Nuo	nonNuo		Nucleus ID	Total	Nuo	nonNuo		Nucleus ID	Total	Nuo	nonNuo
	1889	0	0	0		1875	0	0	0		197	0	0	0
	182	0	0	0		1917	0	0	0		1892	0	0	0
	1915	1	1	0		183	0	0	0		2040	1	1	0
	1914	1	1	0		1900	0	0	0		2041	0	0	0
	194	0	0	0		1913	0	0	0		1874	0	0	0
	2054	0	0	0		2049	0	0	0		2047	1	0	1
	207	0	0	0		1904	0	0	0		2055	1	1	0
	2053	1	0	1		171	0	0	0		185	0	0	0
	162	1	1	0		2056	0	0	0		187	1	1	0
	193	0	0	0		161	1	0	1		1909	0	0	0
	205	0	0	0		157	0	0	0		1908	0	0	0
	2006	0	0	0		1999	0	0	0		1893	0	0	0
	1897	0	0	0		2060	0	0	0		2002	1	1	0
	2052	0	0	0		1902	1	1	0		2044	0	0	0
	1912	0	0	0		1916	0	0	0		206	1	1	0
	199	0	0	0		189	0	0	0		195	0	0	0
	2058	0	0	0		191	0	0	0		2045	0	0	0
	201	0	0	0		1911	0	0	0		159	0	0	0
	2001	0	0	0		2057	1	0	1		2061	0	0	0
	2039	0	0	0		2005	0	0	0		2048	0	0	0
	2043	0	0	0		1888	0	0	0		1894	0	0	0
	2059	0	0	0		2004	0	0	0		1907	1	1	0
	1891	0	0	0		1903	0	0	0		1910	1	0	1
	196	0	0	0		1905	0	0	0		2046	0	0	0
	2000	0	0	0		2050	1	1	0		190	0	0	0
	192	0	0	0		2051	0	0	0		198	0	0	0
	1898	0	0	0		186	0	0	0		154	0	0	0
	200	0	0	0		152	1	1	0		1890	0	0	0
	1906	0	0	0		1895	0	0	0		184	0	0	0
	214	0	0	0		1896	0	0	0		188	1	0	1
											2042	0	0	0
	Avg	0.133333	0.1	0.0333333		Avg	0.166667	0.1	0.0666667		Avg	0.290323	0.193548	0.0967742
	>0	4	3	1		>0	5	3	2		>0	9	6	3
	CC2-PB
	Repeat 1	CC2-PB				Repeat 2	CC2-PB				Repeat 3	CC2-PB
	Nucleus ID	Total	Nuo	nonNuo		Nucleus ID	Total	Nuo	nonNuo		Nucleus ID	Total	Nuo	nonNuo
	12274	1	1	0		10524	1	1	0		11599	0	0	0
	12294	0	0	0		11106	1	1	0		10540	1	1	0
	2038	0	0	0		10501	1	1	0		12269	1	1	0
	2016	0	0	0		11092	0	0	0		2014	0	0	0
	10519	0	0	0		2012	1	1	0		11097	0	0	0
	10530	1	1	0		12276	0	0	0		10505	0	0	0
	2032	1	1	0		2018	0	0	0		12271	0	0	0
	10532	0	0	0		12267	0	0	0		12299	0	0	0
	10507	0	0	0		2008	1	1	0		10533	1	1	0
	2010	1	1	0		12268	1	1	0		12283	0	0	0
	11590	2	1	1		2007	0	0	0		12293	1	0	1
	2026	0	0	0		2020	0	0	0		10503	0	0	0
	10528	0	0	0		11101	1	1	0		12272	0	0	0
	10509	0	0	0		10539	0	0	0		11094	0	0	0
	10536	0	0	0		2013	0	0	0		10508	0	0	0
	11109	1	1	0		2033	0	0	0		10527	0	0	0
	10534	0	0	0		11098	0	0	0		2024	1	1	0
	12282	0	0	0		11099	0	0	0		12277	0	0	0
	11095	0	0	0		2028	0	0	0		12278	0	0	0
	2021	1	1	0		11100	1	1	0		11595	1	1	0
	12286	0	0	0		12298	0	0	0		10520	1	1	0
	2029	1	0	1		2030	0	0	0		10522	0	0	0
	2009	0	0	0		12289	0	0	0		12285	0	0	0
	11104	0	0	0		12273	1	0	1		10501	0	0	0
	11093	0	0	0		2035	0	0	0		2037	1	1	0
	10514	0	0	0		12281	1	1	0		11105	0	0	0
	2017	0	0	0		12291	1	1	0		10523	2	1	1
	2023	1	1	0		12279	0	0	0		10515	1	1	0
	10525	0	0	0		2015	0	0	0		10516	0	0	0
	12287	0	0	0		2019	1	1	0		2034	1	1	0
	12296	1	1	0		10502	0	0	0		10543	0	0	0
	2036	0	0	0		2027	0	0	0		10646	0	0	0
	10542	0	0	0		2022	1	1	0		11102	0	0	0
	12284	0	0	0		10535	0	0	0		10513	0	0	0
	2031	1	1	0		11096	1	1	0		11591	0	0	0
	11589	1	1	0		10531	0	0	0		10526	0	0	0
											10647	0	0	0
	Avg	0.361111	0.305556	0.0555556		Avg	0.388889	0.361111	0.0277778		Avg	0.324324	0.27027	0.0540541
	>0	12	11	2		>0	14	13	1		>0	11	10	2
	CC3-PB
	Repeat 1	CC3-PB				Repeat 2	CC3-PB				Repeat 3	CC3-PB
	Nucleus ID	Total	Nuo	nonNuo		Nucleus ID	Total	Nuo	nonNuo		Nucleus ID	Total	Nuo	nonNuo
	1874	1	0	1		161	0	0	0		220	0	0	0
	2048	0	0	0		1889	1	1	0		1891	0	0	0
	236	0	0	0		1907	0	0	0		221	1	0	1
	241	0	0	0		2060	0	0	0		224	0	0	0
	2005	0	0	0		2052	0	0	0		229	0	0	0
	223	1	1	0		2001	0	0	0		2000	0	0	0
	1893	0	0	0		219	0	0	0		1894	0	0	0
	222	1	0	1		2006	0	0	0		1875	0	0	0
	1902	0	0	0		2055	0	0	0		162	1	1	0
	1914	0	0	0		2044	0	0	0		2004	0	0	0
	171	1	1	0		1903	2	1	1		1913	0	0	0
	2059	0	0	0		234	1	0	1		1888	0	0	0
	1908	1	0	1		238	0	0	0		2054	0	0	0
	2058	0	0	0		2057	0	0	0		1904	0	0	0
	217	0	0	0		1892	1	1	0		1910	1	1	0
	215	0	0	0		147	0	0	0		233	0	0	0
	2041	0	0	0		2047	0	0	0		1999	1	1	0
	1890	0	0	0		2051	0	0	0		226	0	0	0
	231	1	1	0		1912	0	0	0		2040	0	0	0
	157	0	0	0		2042	1	1	0		1897	1	1	0
	218	0	0	0		216	0	0	0		237	1	0	1
	1906	1	1	0		2050	1	1	0		1896	0	0	0
	1905	1	1	0		235	1	0	1		1909	1	1	0
	2056	0	0	0		2039	0	0	0		152	0	0	0
	230	0	0	0		1917	1	1	0		2045	0	0	0
	2046	0	0	0		228	0	0	0		1915	0	0	0
	2061	0	0	0		2043	0	0	0		2002	1	1	0
	2049	1	1	0		225	0	0	0		2053	0	0	0
	1898	0	0	0		181	0	0	0		1895	0	0	0
	1911	0	0	0		1900	0	0	0		227	1	1	0
	232	0	0	0		1916	0	0	0		239	0	0	0
	Avg	0.290323	0.193548	0.0967742		Avg	0.290323	0.193548	0.0967742		Avg	0.290323	0.225806	0.0645161
	>0	9	6	3		>0	8	6	3		>0	9	7	2
	CC4-PB
	Repeat 1	CC4-PB				Repeat 2	CC4-PB				Repeat 3	CC4-PB
	Nucleus ID	Total	Nuo	nonNuo		Nucleus ID	Total	Nuo	nonNuo		Nucleus ID	Total	Nuo	nonNuo
	10777	0	0	0		10792	0	0	0		10802	0	0	0
	10484	0	0	0		10455	0	0	0		11701	1	1	0
	10791	1	1	0		11669	1	1	0		11662	2	1	1
	10809	0	0	0		10800	0	0	0		11775	1	1	0
	10472	1	1	0		10440	0	0	0		10769	1	1	0
	10771	0	0	0		11771	1	1	0		11777	1	1	0
	11717	0	0	0		11753	1	1	0		11697	0	0	0
	10768	1	1	0		11694	0	0	0		10808	0	0	0
	10494	0	0	0		10781	0	0	0		10477	0	0	0
	10770	0	0	0		10796	1	1	0		10499	1	1	0
	10463	0	0	0		11691	0	0	0		10790	1	1	0
	10776	0	0	0		11690	0	0	0		11670	1	1	0
	10793	0	0	0		10479	0	0	0		10454	0	0	0
	10475	0	0	0		10481	1	1	0		10807	0	0	0
	10493	0	0	0		11663	0	0	0		10465	1	1	0
	11724	0	0	0		11671	1	1	0		11687	0	0	0
	10783	0	0	0		10799	0	0	0		11739	1	1	0
	11686	0	0	0		10773	1	1	0		10473	0	0	0
	10498	2	1	1		11688	1	1	0		11661	0	0	0
	11720	1	1	0		10485	0	0	0		10497	1	1	0
	10500	0	0	0		10490	1	1	0		10462	0	0	0
	10491	1	1	0		10801	0	0	0		10482	0	0	0
	10483	0	0	0		10467	0	0	0		10487	1	1	0
	10789	1	1	0		11693	0	0	0		11695	0	0	0
	10464	0	0	0		11682	0	0	0		10797	0	0	0
	10795	0	0	0		10474	0	0	0		10810	0	0	0
	11698	0	0	0		10794	0	0	0		10466	1	1	0
	11770	1	1	0		10805	0	0	0		10803	0	0	0
	10470	1	1	0		10471	2	2	0		10492	0	0	0
	10806	1	1	0		11772	1	1	0		11699	0	0	0
	10772	0	0	0		10478	0	0	0		10496	0	0	0
	10469	0	0	0		11703	0	0	0		10784	1	1	0
	11692	1	1	0		10774	0	0	0		10798	1	1	0
	10480	0	0	0		10735	1	0	1		10489	0	0	0
	10782	1	1	0							10476	0	0	0
	Avg	0.371429	0.342857	0.0285714		Avg	0.382353	0.352941	0.0294118		Avg	0.457143	0.428571	0.0285714
	>0	12	12	1		>0	12	11	1		>0	15	15	1
	CC5-PB
	Repeat 1	CC5-PB				Repeat 2	CC5-PB				Repeat 3	CC5-PB
	Nucleus ID	Total	Nuo	nonNuo		Nucleus ID	Total	Nuo	nonNuo		Nucleus ID	Total	Nuo	nonNuo
	2013	0	0	0		154	0	0	0		190	0	0	0
	236	0	0	0		223	0	0	0		225	0	0	0
	195	0	0	0		192	0	0	0		2014	0	0	0
	2027	0	0	0		147	0	0	0		2036	0	0	0
	2018	1	1	0		227	0	0	0		152	0	0	0
	2031	0	0	0		2038	0	0	0		221	1	1	0
	235	1	1	0		2010	0	0	0		161	0	0	0
	215	0	0	0		182	0	0	0		2019	0	0	0
	162	1	1	0		187	0	0	0		2028	1	1	0
	2021	0	0	0		157	0	0	0		2016	0	0	0
	183	0	0	0		2032	0	0	0		216	0	0	0
	185	0	0	0		171	1	1	0		191	0	0	0
	171	0	0	0		2035	0	0	0		200	0	0	0
	197	0	0	0		157	1	0	1		193	0	0	0
	2030	0	0	0		196	0	0	0		224	1	1	0
	239	0	0	0		234	0	0	0		162	1	1	0
	199	2	1	1		181	0	0	0		186	0	0	0
	2009	0	0	0		2026	1	0	1		222	0	0	0
	2020	0	0	0		2015	1	1	0		220	0	0	0
	214	0	0	0		217	0	0	0		2034	0	0	0
	159	0	0	0		184	0	0	0		2023	0	0	0
	2024	0	0	0		188	0	0	0		2033	1	0	1
	2017	0	0	0		206	0	0	0		2012	0	0	0
	207	0	0	0		2037	0	0	0		231	1	0	1
	189	1	1	0		2022	0	0	0		194	0	0	0
	152	0	0	0		2007	1	1	0		205	1	1	0
	226	0	0	0		2029	0	0	0		161	0	0	0
	201	0	0	0		198	0	0	0		241	0	0	0
											2008	0	0	0
	Avg	0.214286	0.178571	0.0357143		Avg	0.178571	0.107143	0.0714286		Avg	0.241379	0.172414	0.0689655
	>0	5	5	1		>0	5	3	2		>0	7	5	2
	nC-PB
	Repeat 1	nC-PB				Repeat 2	nC-PB				Repeat 3	nC-PB				Repeat 4	nC-PB				Repeat 5	nC-PB
	Nucleus ID	Total	Nuo	nonNuo		Nucleus ID	Total	Nuo	nonNuo		Nucleus ID	Total	Nuo	nonNuo		Nucleus ID	Total	Nuo	nonNuo		Nucleus ID	Total	Nuo	nonNuo
	1889	0	0	0		12274	0	0	0		1874	0	0	0		10777	1	1	0		2013	1	1	0
	182	1	0	1		12294	0	0	0		2048	1	1	0		10484	1	1	0		236	0	0	0
	1915	0	0	0		2038	0	0	0		236	0	0	0		10791	0	0	0		195	0	0	0
	1914	1	1	0		2016	0	0	0		241	1	0	1		10809	1	1	0		2027	0	0	0
	194	1	1	0		10519	2	1	1		2005	0	0	0		10472	1	0	1		2018	0	0	0
	2054	1	1	0		10530	1	0	1		223	1	0	1		10771	0	0	0		2031	1	0	1
	207	1	1	0		2032	0	0	0		1893	0	0	0		11717	0	0	0		235	0	0	0
	2053	1	0	1		10532	1	1	0		222	0	0	0		10768	1	0	1		215	0	0	0
	162	0	0	0		10507	2	2	0		1902	1	0	1		10494	2	1	1		162	1	0	1
	193	0	0	0		2010	0	0	0		1914	1	1	0		10770	0	0	0		2021	0	0	0
	205	1	1	0		11590	1	0	1		171	1	1	0		10463	1	0	1		183	1	1	0
	2006	0	0	0		2026	1	1	0		2059	3	2	1		10776	0	0	0		185	2	1	1
	1897	0	0	0		10528	1	1	0		1908	0	0	0		10793	0	0	0		171	1	1	0
	2052	0	0	0		10509	1	0	1		2058	0	0	0		10475	0	0	0		197	3	2	1
	1912	1	1	0		10536	1	1	0		217	2	2	0		10493	2	2	0		2030	1	0	1
	199	0	0	0		11109	1	0	1		215	0	0	0		11724	0	0	0		239	1	1	0
	2058	0	0	0		10534	0	0	0		2041	1	1	0		10783	0	0	0		199	0	0	0
	201	0	0	0		12282	1	1	0		1890	1	1	0		11686	0	0	0		2009	2	2	0
	2001	1	1	0		11095	3	1	2		231	0	0	0		10498	0	0	0		2020	0	0	0
	2039	1	1	0		2021	0	0	0		157	0	0	0		11720	0	0	0		214	1	1	0
	2043	1	1	0		12286	1	1	0		218	1	1	0		10500	1	0	1		159	0	0	0
	2059	3	2	1		2029	1	1	0		1906	0	0	0		10491	0	0	0		2024	0	0	0
	1891	0	0	0		2009	2	2	0		1905	0	0	0		10483	0	0	0		2017	1	1	0
	196	0	0	0		11104	2	1	1		2056	3	2	1		10789	0	0	0		207	1	1	0
	2000	2	1	1		11093	1	1	0		230	0	0	0		10464	1	1	0		189	0	0	0
	192	2	0	2		10514	0	0	0		2046	1	1	0		10795	1	1	0		152	0	0	0
	1898	1	1	0		2017	1	1	0		2061	0	0	0		11698	1	0	1		226	1	1	0
	200	0	0	0		2023	0	0	0		2049	1	1	0		11770	0	0	0		201	0	0	0
	1906	0	0	0		10525	1	1	0		1898	1	1	0		10470	1	1	0		154	1	1	0
	214	1	1	0		12287	1	1	0		1911	1	1	0		10806	1	1	0		223	1	0	1
	1875	0	0	0		12296	1	1	0		232	0	0	0		10772	1	1	0		192	2	0	2
	1917	0	0	0		2036	1	0	1		161	2	0	2		10469	1	1	0		147	1	1	0
	183	1	1	0		10542	0	0	0		1889	0	0	0		11692	0	0	0		227	0	0	0
	1900	1	0	1		12284	0	0	0		1907	0	0	0		10480	1	1	0		2038	0	0	0
	1913	0	0	0		2031	1	0	1		2060	1	1	0		10782	1	0	1		2010	0	0	0
	2049	1	1	0		11589	0	0	0		2052	0	0	0		10792	0	0	0		182	1	0	1
	1904	2	1	1		10524	0	0	0		2001	1	1	0		10455	1	1	0		187	0	0	0
	171	0	0	0		11106	0	0	0		219	0	0	0		11669	1	1	0		157	0	0	0
	2056	3	2	1		10501	0	0	0		2006	0	0	0		10800	1	1	0		2032	0	0	0
	161	1	1	0		11092	1	1	0		2055	0	0	0		10440	1	1	0		171	0	0	0
	157	0	0	0		2012	0	0	0		2044	1	1	0		11771	1	0	1		2035	0	0	0
	1999	1	0	1		12276	0	0	0		1903	0	0	0		11753	0	0	0		157	0	0	0
	2060	1	1	0		2018	0	0	0		234	1	1	0		11694	1	1	0		196	0	0	0
	1902	1	0	1		12267	1	1	0		238	3	2	1		10781	1	1	0		234	1	1	0
	1916	1	1	0		2008	0	0	0		2057	0	0	0		10796	0	0	0		181	2	2	0
	189	0	0	0		12268	0	0	0		1892	1	1	0		11691	2	2	0		2026	1	1	0
	191	0	0	0		2007	0	0	0		147	1	1	0		11690	2	1	1		2015	0	0	0
	1911	1	1	0		2020	0	0	0		2047	0	0	0		10479	0	0	0		217	2	2	0
	2057	0	0	0		11101	1	1	0		2051	0	0	0		10481	0	0	0		184	1	1	0
	2005	0	0	0		10539	0	0	0		1912	1	1	0		11663	1	1	0		188	1	1	0
	1888	1	1	0		2013	1	1	0		2042	0	0	0		11671	0	0	0		206	0	0	0
	2004	0	0	0		2033	1	0	1		216	1	1	0		10799	0	0	0		2037	1	0	1
	1903	0	0	0		11098	0	0	0		2050	0	0	0		10773	0	0	0		2022	0	0	0
	1905	0	0	0		11099	2	1	1		235	0	0	0		11688	1	0	1		2007	0	0	0
	2050	0	0	0		2028	0	0	0		2039	1	1	0		10485	1	1	0		2029	1	1	0
	2051	0	0	0		11100	0	0	0		1917	0	0	0		10490	0	0	0		198	1	1	0
	186	1	1	0		12298	2	1	1		228	1	0	1		10801	0	0	0		190	1	1	0
	152	0	0	0		2030	1	0	1		2043	1	1	0		10467	1	1	0		225	1	0	1
	1895	2	1	1		12289	1	1	0		225	1	0	1		11693	1	1	0		2014	1	1	0
	1896	0	0	0		12273	2	1	1		181	2	2	0		11682	1	1	0		2036	1	0	1
	197	3	2	1		2035	0	0	0		1900	1	0	1		10474	1	1	0		152	1	1	0
	1892	1	1	0		12281	0	0	0		1916	1	1	0		10794	1	1	0		221	0	0	0
	2040	0	0	0		12291	0	0	0		220	1	1	0		10805	1	0	1		161	1	1	0
	2041	1	1	0		12279	2	1	1		1891	0	0	0		10471	0	0	0		2019	1	0	1
	1874	0	0	0		2015	0	0	0		221	0	0	0		11772	1	0	1		2028	0	0	0
	2047	0	0	0		2019	1	0	1		224	0	0	0		10478	2	1	1		2016	0	0	0
	2055	0	0	0		10502	0	0	0		229	0	0	0		11703	1	1	0		216	1	1	0
	185	2	1	1		2027	0	0	0		2000	2	1	1		10774	1	0	1		191	0	0	0
	187	0	0	0		2022	0	0	0		1894	1	1	0		10735	0	0	0		200	0	0	0
	1909	0	0	0		10535	0	0	0		1875	0	0	0		10802	1	1	0		193	0	0	0
	1908	0	0	0		11096	1	0	1		162	1	0	1		11701	1	0	1		224	0	0	0
	1893	0	0	0		10531	1	1	0		2004	0	0	0		11662	0	0	0		162	0	0	0
	2002	1	1	0		11599	2	1	1		1913	0	0	0		11775	1	0	1		186	1	1	0
	2044	1	1	0		10540	0	0	0		1888	1	1	0		10769	0	0	0		222	0	0	0
	206	0	0	0		12269	0	0	0		2054	1	1	0		11777	1	0	1		220	1	1	0
	195	0	0	0		2014	1	1	0		1904	2	1	1		11697	1	1	0		2034	1	1	0
	2045	2	1	1		11097	1	1	0		1910	0	0	0		10808	2	1	1		2023	0	0	0
	159	0	0	0		10505	1	1	0		233	0	0	0		10477	0	0	0		2033	1	0	1
	2061	0	0	0		12271	0	0	0		1999	1	0	1		10499	0	0	0		2012	0	0	0
	2048	1	1	0		12299	0	0	0		226	1	1	0		10790	0	0	0		231	0	0	0
	1894	1	1	0		10533	0	0	0		2040	0	0	0		11670	0	0	0		194	1	1	0
	1907	0	0	0		12283	1	1	0		1897	0	0	0		10454	3	2	1		205	1	1	0
	1910	0	0	0		12293	1	1	0		237	1	1	0		10807	1	1	0		161	2	0	2
	2046	1	1	0		10503	1	0	1		1896	0	0	0		10465	0	0	0		241	1	0	1
	190	1	1	0		12272	1	1	0		1909	0	0	0		11687	0	0	0		2008	0	0	0
	198	1	1	0		11094	3	1	2		152	1	1	0		11739	1	0	1		Avg	0.611765	0.411765	0.2
	154	1	1	0		10508	1	1	0		2045	2	1	1		10473	1	1	0		>0	44	31	15
	1890	1	1	0		10527	2	1	1		1915	0	0	0		11661	1	1	0
	184	1	1	0		2024	0	0	0		2002	1	1	0		10497	1	0	1
	188	1	1	0		12277	1	0	1		2053	1	0	1		10462	0	0	0
	2042	0	0	0		12278	0	0	0		1895	2	1	1		10482	2	0	2
	Avg	0.637363	0.472527	0.164835		11595	1	1	0		227	0	0	0		10487	0	0	0
	>0	46	40	14		10520	0	0	0		239	1	1	0		11695	2	2	0
						10522	0	0	0		Avg	0.666667	0.473118	0.193548		10797	0	0	0
						12285	0	0	0		>0	49	39	17		10810	2	2	0
						10501	2	1	1							10466	0	0	0
						2037	1	0	1							10803	1	1	0
						11105	1	1	0							10492	1	1	0
						10523	0	0	0							11699	1	1	0
						10515	0	0	0							10496	1	1	0
						10516	1	1	0							10784	0	0	0
						2034	1	1	0							10798	0	0	0
						10543	0	0	0							10489	1	1	0
						10646	1	1	0							10476	2	1	1
						11102	2	1	1							Avg	0.701923	0.471154	0.230769
						10513	1	1	0							>0	61	44	23
						11591	1	1	0
						10526	0	0	0
						10647	1	1	0
						Avg	0.697248	0.449541	0.247706
						>0	60	47	25
Fig. 3b		CC1-PB		CC2-PB		CC3-PB		CC4-PB		CC5-PB		nC-PB
Average number per nucleus	Replicates	PBC	YHB	PBC	YHB	PBC	YHB	PBC	YHB	PBC	YHB	PBC	YHB
in PBC and YHB	1	0.538462	0.133333	0.857143	0.361111	0.642857	0.290323	0.833333	0.371429	0.333333	0.214286	1.875	0.637363
	2	0.428571	0.166667	0.785714	0.388889	0.571429	0.290323	0.75	0.382353	0.4	0.178571	1.8	0.697248
	3	0.529412	0.290323	0.65	0.324324	0.466667	0.290323	0.5625	0.457143	0.611111	0.241379	1.75	0.666667
	4	0.5		0.7		0.4375		0.588235		0.555556		2.125	0.701923
	5			0.647059		0.5		0.647059				2.05263	0.611765
	6			0.833333		0.375		0.647059				2.1
	7			0.764706		0.421053		0.866667				2.15
	8			0.823529		0.5		0.785714				1.7
	Avg	0.499111	0.196774	0.757686	0.358108	0.489313	0.290323	0.710071	0.403641	0.475	0.211412	1.94408	0.662993
	p-value	0.00172706		2.41033e-05		0.00369357		0.00176153		0.020069		9.81783e-09
	Fig. 3a The comparison of individual PB types in YHB (Multiple comparisons were adjusted using Tukey’s HSD test.)
	Tukey's multiple comparisons test	Mean Diff.	95.00% CI of diff.	Below threshold?	Summary	Adjusted P Value
	CC1-PB vs. CC2-PB	-0.1614	-0.2822 to -0.04065	Yes	**	0.0066
	CC1-PB vs. CC3-PB	-0.09333	-0.2141 to 0.02746	No	ns	0.179
	CC1-PB vs. CC4-PB	-0.2057	-0.3265 to -0.08492	Yes	***	0.0008
	CC1-PB vs. CC5-PB	-0.01475	-0.1355 to 0.1060	No	ns	0.9984
	CC1-PB vs. nC-PB	-0.4663	-0.5744 to -0.3583	Yes	****	<0.0001
	CC2-PB vs. CC3-PB	0.06811	-0.05268 to 0.1889	No	ns	0.4683
	CC2-PB vs. CC4-PB	-0.04427	-0.1651 to 0.07652	No	ns	0.8288
	CC2-PB vs. CC5-PB	0.1467	0.02590 to 0.2675	Yes	*	0.0138
	CC2-PB vs. nC-PB	-0.3049	-0.4129 to -0.1968	Yes	****	<0.0001
	CC3-PB vs. CC4-PB	-0.1124	-0.2332 to 0.008410	No	ns	0.075
	CC3-PB vs. CC5-PB	0.07859	-0.04220 to 0.1994	No	ns	0.3253
	CC3-PB vs. nC-PB	-0.373	-0.4810 to -0.2650	Yes	****	<0.0001
	CC4-PB vs. CC5-PB	0.191	0.07018 to 0.3118	Yes	**	0.0015
	CC4-PB vs. nC-PB	-0.2606	-0.3687 to -0.1526	Yes	****	<0.0001
	CC5-PB vs. nC-PB	-0.4516	-0.5596 to -0.3435	Yes	****	<0.0001
Fig. 3c	Replicates	NuoCC2-PB	NuoCC3-PB	NuoCC4-PB	NuonC-PB	nonNuonC-PB
Percentage of nuclei with	1	30.5556	19.3548	34.2857	43.956	15.3846
≥1 indicated type of PBs	2	36.1111	19.3548	32.3529	43.1193	22.9358
	3	27.027	22.5806	42.8571	41.9355	18.2796
	4				42.3077	22.1154
	5				36.4706	17.6471
	Avg	31.2312	20.4301	36.4986	41.5578	19.2725
	s.e.	2.64402	1.07527	3.22786	1.31861	1.41854
Fig. 3d		Nuo-nC-PB		Nuo-CC4-PB		Nuo-CC2-PB		Nuo-CC3-PB		Nuo-CC5-PB		Nuo-CC1-PB		nonNuo-nC-PB		nonNuo-CC1-PB		nonNuo-CC5-PB		nonNuo-CC2-PB		nonNuo-CC3-PB		nonNuo-CC4-PB
The site-resolved abundance of	Repeats	PBC	YHB	PBC	YHB	PBC	YHB	PBC	YHB	PBC	YHB	PBC	YHB	PBC	YHB	PBC	YHB	PBC	YHB	PBC	YHB	PBC	YHB	PBC	YHB
the 12 PB types in PBC and YHB	1	0.9375	0.472527	0.75	0.342857	0.5	0.305556	0.428571	0.193548	0.0666667	0.178571	0.0769231	0.1	0.9375	0.164835	0.461538	0.0333333	0.266667	0.0357143	0.357143	0.0555556	0.214286	0.0967742	0.0833333	0.0285714
	2	0.933333	0.449541	0.666667	0.352941	0.428571	0.361111	0.285714	0.193548	0.0666667	0.107143	0.0714286	0.1	0.866667	0.247706	0.357143	0.0666667	0.333333	0.0714286	0.357143	0.0277778	0.285714	0.0967742	0.0833333	0.0294118
	3	0.875	0.473118	0.4375	0.428571	0.45	0.27027	0.2	0.225806	0.277778	0.172414	0.117647	0.193548	0.875	0.193548	0.411765	0.0967742	0.333333	0.0689655	0.2	0.0540541	0.266667	0.0645161	0.125	0.0285714
	4	1.3125	0.471154	0.470588		0.5		0.1875		0.166667		0.1875		0.8125	0.230769	0.3125		0.388889		0.2		0.25		0.117647
	5	1.15789	0.411765	0.529412		0.411765		0.1875						0.894737	0.2					0.235294		0.3125		0.117647
	6	1.15		0.588235		0.388889		0.125						0.95						0.444444		0.25		0.0588235
	7	1.15		0.8		0.470588		0.105263						1						0.294118		0.315789		0.0666667
	8	0.95		0.714286		0.588235		0.25						0.75						0.235294		0.25		0.0714286
	Avg	1.05828	0.455621	0.619586	0.37479	0.467256	0.312312	0.221194	0.204301	0.144444	0.152709	0.113375	0.131183	0.8858	0.207372	0.385737	0.0655914	0.330556	0.0587028	0.29043	0.0457958	0.26812	0.0860215	0.0904849	0.0288515
	p-value	3.6066e-06		0.0146393		0.00397769		0.789539		0.899984		0.682415		1.717e-09		0.000571131		0.000325129		0.0012922		1.43297e-05		0.00319256
	% of reduction	-56.947		-39.5096		-33.1604		-7.63699		5.72186		15.7073		-76.5893		-82.9958		-82.2412		-84.2317		-67.9167		-68.1145

## Sheet: Fig.4
Source Data Figure 4
Fig. 4b-c	Raw data for the number of condensates per nucleus in cotyledon pavement cells of 4-day-old seedlings grown at 16°C under continues red light 10 µmol m-2s-1.
	BCY
	Repeat 1		Repeat 2		Repeat 3		Repeat 4		Repeat 5		Repeat 6		Repeat 7		Repeat 8
	Nuclei ID	BCY-body number	Nuclei ID	BCY-body number	Nuclei ID	BCY-body number	Nuclei ID	BCY-body number	Nuclei ID	BCY-body number	Nuclei ID	BCY-body number	Nuclei ID	BCY-body number	Nuclei ID	BCY-body number
	EC-A1	10	EC-B1	25	ST-A1	12	ST-B1	10	TD-A1	8	JD-A1	15	JD-B1	9	DC-A1	9
	EC-A2	18	EC-B2	13	ST-A2	17	ST-B2	13	TD-A2	10	JD-A2	12	JD-B2	7	DC-A2	10
	EC-A3	13	EC-B3	11	ST-A3	9	ST-B3	6	TD-A3	9	JD-A3	20	JD-B3	13	DC-A3	11
	EC-A4	21	EC-B4	20	ST-A4	16	ST-B4	15	TD-A4	7	JD-A4	7	JD-B4	11	DC-A4	9
	EC-A5	18	EC-B5	13	ST-A5	10	ST-B5	12	TD-A5	9	JD-A5	10	JD-B5	15	DC-A5	14
	EC-A6	11	EC-B6	15	ST-A6	12	ST-B6	11	TD-A6	11	JD-A6	11	JD-B6	15	DC-A6	12
	EC-A7	14	EC-B7	12	ST-A7	8	ST-B7	7	TD-A7	7	JD-A7	8	JD-B7	15	DC-A7	8
	EC-A8	8	EC-B8	14	ST-A8	14	ST-B8	9	TD-A8	10	JD-A8	18	JD-B8	12	DC-A8	10
	EC-A9	6	EC-B9	11	ST-A9	15	ST-B9	6	TD-A9	6	JD-A9	10	JD-B9	15	DC-A9	13
	EC-A10	10	EC-B10	10	ST-A10	12	ST-B10	10	TD-A10	4	JD-A10	16	JD-B10	10	DC-A10	8
	Avg	12.9	Avg	14.4	Avg	12.5	Avg	9.9	Avg	8.1	Avg	12.7	Avg	12.2	Avg	10.4
	N > 8	8	N > 8	10	N > 8	9	N > 8	7	N > 8	5	N > 8	8	N > 8	9	N > 8	8
	BCYG674D
	Repeat 1		Repeat 2		Repeat 3		Repeat 4		Repeat 5		Repeat 6		Repeat 7		Repeat 8
	Nuclei ID	Condensate number	Nuclei ID	Condensate number	Nuclei ID	Condensate number	Nuclei ID	Condensate number	Nuclei ID	Condensate number	Nuclei ID	Condensate number	Nuclei ID	Condensate number	Nuclei ID	Condensate number
	EC-A1	6	EC-B1	7	EC-C1	9	EC-D1	7	TD-A1	8	ST-B1	4	ST-C1	7	ST-D1	8
	EC-A2	5	EC-B2	5	EC-C2	5	EC-D2	5	TD-A2	9	ST-B2	9	ST-C2	6	ST-D2	5
	EC-A3	4	EC-B3	3	EC-C3	9	EC-D3	8	TD-A3	3	ST-B3	9	ST-C3	8	ST-D3	7
	EC-A4	6	EC-B4	4	EC-C4	8	EC-D4	6	TD-A4	6	ST-B4	5	ST-C4	7	ST-D4	5
	EC-A5	4	EC-B5	7	EC-C5	4	EC-D5	4	TD-A5	9	ST-B5	4	ST-C5	5	ST-D5	10
	EC-A6	10	EC-B6	7	EC-C6	4	EC-D6	5	TD-A6	6	ST-B6	6	ST-C6	4	ST-D6	7
	EC-A7	8	EC-B7	6	EC-C7	8	EC-D7	5	TD-A7	5	ST-B7	11	ST-C7	6	ST-D7	9
	EC-A8	6	EC-B8	9	EC-C8	9	EC-D8	6	TD-A8	5	ST-B8	8	ST-C8	11	ST-D8	6
	EC-A9	8	EC-B9	7	EC-C9	8	EC-D9	4	TD-A9	5	ST-B9	6	ST-C9	4	ST-D9	6
	EC-A10	6	EC-B10	3	EC-C10	9	EC-D10	8	TD-A10	4	ST-B10	8	ST-C10	6	ST-D10	5
	Avg	6.3	Avg	5.8	Avg	7.3	Avg	5.8	Avg	6	Avg	7	Avg	6.4	Avg	6.8
	N ≤ 8	9	N ≤ 8	9	N ≤ 8	6	N ≤ 8	10	N ≤ 8	8	N ≤ 8	7	N ≤ 8	9	N ≤ 8	8
	BCYA719V
	Repeat 1		Repeat 2		Repeat 3		Repeat 4		Repeat 5		Repeat 6		Repeat 7		Repeat 8
	Nuclei ID	Condensate number	Nuclei ID	Condensate number	Nuclei ID	Condensate number	Nuclei ID	Condensate number	Nuclei ID	Condensate number	Nuclei ID	Condensate number	Nuclei ID	Condensate number	Nuclei ID	Condensate number
	JD-A1	0	JD-B1	0	JD-C1	0	JD-D1	0	JD-E1	0	JD-F1	0	JD-G1	0	JD-H1	0
	JD-A2	0	JD-B2	0	JD-C2	0	JD-D2	0	JD-E2	0	JD-F2	0	JD-G2	0	JD-H2	0
	JD-A3	0	JD-B3	0	JD-C3	0	JD-D3	0	JD-E3	0	JD-F3	0	JD-G3	0	JD-H3	0
	JD-A4	0	JD-B4	0	JD-C4	0	JD-D4	0	JD-E4	0	JD-F4	0	JD-G4	0	JD-H4	0
	JD-A5	0	JD-B5	0	JD-C5	0	JD-D5	0	JD-E5	0	JD-F5	0	JD-G5	0	JD-H5	0
	JD-A6	0	JD-B6	0	JD-C6	0	JD-D6	0	JD-E6	0	JD-F6	0	JD-G6	0	JD-H6	0
	JD-A7	0	JD-B7	0	JD-C7	0	JD-D7	0	JD-E7	0	JD-F7	0	JD-G7	0	JD-H7	0
	JD-A8	0	JD-B8	0	JD-C8	0	JD-D8	0	JD-E8	0	JD-F8	0	JD-G8	0	JD-H8	0
	JD-A9	0	JD-B9	0	JD-C9	0	JD-D9	0	JD-E9	0	JD-F9	0	JD-G9	0	JD-H9	0
	JD-A10	0	JD-B10	0	JD-C10	0	JD-D10	0	JD-E10	0	JD-F10	0	JD-G10	0	JD-H10	0
	Avg	0	Avg	0	Avg	0	Avg	0	Avg	0	Avg	0	Avg	0	Avg	0
	N = 0	10	N = 0	10	N = 0	10	N = 0	10	N = 0	10	N = 0	10	N = 0	10	N = 0	10
	BCYA750V
	Repeat 1		Repeat 2		Repeat 3		Repeat 4		Repeat 5		Repeat 6		Repeat 7		Repeat 8
	Nuclei ID	Condensate number	Nuclei ID	Condensate number	Nuclei ID	Condensate number	Nuclei ID	Condensate number	Nuclei ID	Condensate number	Nuclei ID	Condensate number	Nuclei ID	Condensate number	Nuclei ID	Condensate number
	JD-A1	0	JD-B1	0	JD-C1	0	JD-D1	0	JD-E1	0	JD-F1	0	JD-G1	0	JD-H1	0
	JD-A2	0	JD-B2	0	JD-C2	0	JD-D2	0	JD-E2	0	JD-F2	0	JD-G2	0	JD-H2	0
	JD-A3	0	JD-B3	0	JD-C3	0	JD-D3	0	JD-E3	0	JD-F3	0	JD-G3	0	JD-H3	0
	JD-A4	0	JD-B4	0	JD-C4	0	JD-D4	0	JD-E4	0	JD-F4	0	JD-G4	0	JD-H4	0
	JD-A5	0	JD-B5	0	JD-C5	0	JD-D5	0	JD-E5	0	JD-F5	0	JD-G5	0	JD-H5	0
	JD-A6	0	JD-B6	0	JD-C6	0	JD-D6	0	JD-E6	0	JD-F6	0	JD-G6	0	JD-H6	0
	JD-A7	0	JD-B7	0	JD-C7	0	JD-D7	0	JD-E7	0	JD-F7	0	JD-G7	0	JD-H7	0
	JD-A8	0	JD-B8	0	JD-C8	0	JD-D8	0	JD-E8	0	JD-F8	0	JD-G8	0	JD-H8	0
	JD-A9	0	JD-B9	0	JD-C9	0	JD-D9	0	JD-E9	0	JD-F9	0	JD-G9	0	JD-H9	0
	JD-A10	0	JD-B10	0	JD-C10	0	JD-D10	0	JD-E10	0	JD-F10	0	JD-G10	0	JD-H10	0
	Avg	0	Avg	0	Avg	0	Avg	0	Avg	0	Avg	0	Avg	0	Avg	0
	N = 0	10	N = 0	10	N = 0	10	N = 0	10	N = 0	10	N = 0	10	N = 0	10	N = 0	10
	BCYG767R
	Repeat 1		Repeat 2		Repeat 3		Repeat 4		Repeat 5		Repeat 6		Repeat 7		Repeat 8
	Nuclei ID	Condensate number	Nuclei ID	Condensate number	Nuclei ID	Condensate number	Nuclei ID	Condensate number	Nuclei ID	Condensate number	Nuclei ID	Condensate number	Nuclei ID	Condensate number	Nuclei ID	Condensate number
	JD-A1	0	JD-B1	0	JD-C1	0	JD-D1	0	JD-E1	0	JD-F1	0	JD-G1	0	JD-H1	0
	JD-A2	0	JD-B2	0	JD-C2	0	JD-D2	0	JD-E2	0	JD-F2	0	JD-G2	0	JD-H2	0
	JD-A3	0	JD-B3	0	JD-C3	0	JD-D3	0	JD-E3	0	JD-F3	0	JD-G3	0	JD-H3	0
	JD-A4	0	JD-B4	0	JD-C4	0	JD-D4	0	JD-E4	0	JD-F4	0	JD-G4	0	JD-H4	0
	JD-A5	0	JD-B5	0	JD-C5	0	JD-D5	0	JD-E5	0	JD-F5	0	JD-G5	0	JD-H5	0
	JD-A6	0	JD-B6	0	JD-C6	0	JD-D6	0	JD-E6	0	JD-F6	0	JD-G6	0	JD-H6	0
	JD-A7	0	JD-B7	0	JD-C7	0	JD-D7	0	JD-E7	0	JD-F7	0	JD-G7	0	JD-H7	0
	JD-A8	0	JD-B8	0	JD-C8	0	JD-D8	0	JD-E8	0	JD-F8	0	JD-G8	0	JD-H8	0
	JD-A9	0	JD-B9	0	JD-C9	0	JD-D9	0	JD-E9	0	JD-F9	0	JD-G9	0	JD-H9	0
	JD-A10	0	JD-B10	0	JD-C10	0	JD-D10	0	JD-E10	0	JD-F10	0	JD-G10	0	JD-H10	0
	Avg	0	Avg	0	Avg	0	Avg	0	Avg	0	Avg	0	Avg	0	Avg	0
	N = 0	10	N = 0	10	N = 0	10	N = 0	10	N = 0	10	N = 0	10	N = 0	10	N = 0	10
	BCYE812K
	Repeat 1		Repeat 2		Repeat 3		Repeat 4		Repeat 5		Repeat 6		Repeat 7		Repeat 8
	Nuclei ID	Condensate number	Nuclei ID	Condensate number	Nuclei ID	Condensate number	Nuclei ID	Condensate number	Nuclei ID	Condensate number	Nuclei ID	Condensate number	Nuclei ID	Condensate number	Nuclei ID	Condensate number
	JD-A1	0	JD-B1	0	JD-C1	0	JD-D1	0	JD-E1	0	JD-F1	0	JD-G1	0	JD-H1	0
	JD-A2	0	JD-B2	0	JD-C2	0	JD-D2	0	JD-E2	0	JD-F2	0	JD-G2	0	JD-H2	0
	JD-A3	0	JD-B3	0	JD-C3	0	JD-D3	0	JD-E3	0	JD-F3	0	JD-G3	0	JD-H3	0
	JD-A4	0	JD-B4	0	JD-C4	0	JD-D4	0	JD-E4	0	JD-F4	0	JD-G4	0	JD-H4	0
	JD-A5	0	JD-B5	0	JD-C5	0	JD-D5	0	JD-E5	0	JD-F5	0	JD-G5	0	JD-H5	0
	JD-A6	0	JD-B6	0	JD-C6	0	JD-D6	0	JD-E6	0	JD-F6	0	JD-G6	0	JD-H6	0
	JD-A7	0	JD-B7	0	JD-C7	0	JD-D7	0	JD-E7	0	JD-F7	0	JD-G7	0	JD-H7	0
	JD-A8	0	JD-B8	0	JD-C8	0	JD-D8	0	JD-E8	0	JD-F8	0	JD-G8	0	JD-H8	0
	JD-A9	0	JD-B9	0	JD-C9	0	JD-D9	0	JD-E9	0	JD-F9	0	JD-G9	0	JD-H9	0
	JD-A10	0	JD-B10	0	JD-C10	0	JD-D10	0	JD-E10	0	JD-F10	0	JD-G10	0	JD-H10	0
	Avg	0	Avg	0	Avg	0	Avg	0	Avg	0	Avg	0	Avg	0	Avg	0
	N = 0	10	N = 0	10	N = 0	10	N = 0	10	N = 0	10	N = 0	10	N = 0	10	N = 0	10
	BCYG674D-NLS
	Repeat 1		Repeat 2		Repeat 3		Repeat 4		Repeat 5		Repeat 6		Repeat 7		Repeat 8
	Nuclei ID	Condensate number	Nuclei ID	Condensate number	Nuclei ID	Condensate number	Nuclei ID	Condensate number	Nuclei ID	Condensate number	Nuclei ID	Condensate number	Nuclei ID	Condensate number	Nuclei ID	Condensate number
	EC-A1	11	EC-B1	9	EC-C1	18	ST-A1	14	ST-B1	7	ST-C1	11	DC-A1	15	DC-B1	13
	EC-A2	11	EC-B2	17	EC-C2	12	ST-A2	9	ST-B2	17	ST-C2	7	DC-A2	17	DC-B2	18
	EC-A3	13	EC-B3	17	EC-C3	8	ST-A3	6	ST-B3	13	ST-C3	6	DC-A3	14	DC-B3	10
	EC-A4	9	EC-B4	11	EC-C4	8	ST-A4	6	ST-B4	13	ST-C4	8	DC-A4	13	DC-B4	10
	EC-A5	6	EC-B5	10	EC-C5	16	ST-A5	8	ST-B5	14	ST-C5	11	DC-A5	12	DC-B5	15
	EC-A6	6	EC-B6	7	EC-C6	5	ST-A6	12	ST-B6	12	ST-C6	6	DC-A6	12	DC-B6	13
	EC-A7	6	EC-B7	13	EC-C7	9	ST-A7	12	ST-B7	13	ST-C7	10	DC-A7	11	DC-B7	14
	EC-A8	14	EC-B8	5	EC-C8	12	ST-A8	17	ST-B8	6	ST-C8	11	DC-A8	11	DC-B8	11
	EC-A9	11	EC-B9	16	EC-C9	10	ST-A9	13	ST-B9	7	ST-C9	13	DC-A9	13	DC-B9	13
	EC-A10	8	EC-B10	10	EC-C10	11	ST-A10	5	ST-B10	9	ST-C10	5	DC-A10	14	DC-B10	10
	Avg	9.5	Avg	11.5	Avg	10.9	Avg	10.2	Avg	11.1	Avg	8.8	Avg	13.2	Avg	12.7
	N > 8	6	N > 8	8	N > 8	7	N > 8	6	N > 8	7	N > 8	5	N > 8	10	N > 8	10
	BCYA719V-NLS
	Repeat 1		Repeat 2		Repeat 3		Repeat 4		Repeat 5		Repeat 6		Repeat 7		Repeat 8
	Nuclei ID	Condensate number	Nuclei ID	Condensate number	Nuclei ID	Condensate number	Nuclei ID	Condensate number	Nuclei ID	Condensate number	Nuclei ID	Condensate number	Nuclei ID	Condensate number	Nuclei ID	Condensate number
	EC-A1	2	EC-B1	4	EC-C1	2	ST-A1	3	ST-B1	2	DC-A1	1	TD-A1	1	DC-B1	2
	EC-A2	2	EC-B2	2	EC-C2	2	ST-A2	3	ST-B2	2	DC-A2	1	TD-A2	1	DC-B2	1
	EC-A3	2	EC-B3	3	EC-C3	2	ST-A3	1	ST-B3	1	DC-A3	1	TD-A3	1	DC-B3	2
	EC-A4	3	EC-B4	3	EC-C4	4	ST-A4	2	ST-B4	2	DC-A4	2	TD-A4	2	DC-B4	2
	EC-A5	2	EC-B5	2	EC-C5	2	ST-A5	5	ST-B5	1	DC-A5	3	TD-A5	1	DC-B5	1
	EC-A6	2	EC-B6	2	EC-C6	2	ST-A6	2	ST-B6	1	DC-A6	2	TD-A6	1	DC-B6	1
	EC-A7	2	EC-B7	2	EC-C7	2	ST-A7	1	ST-B7	1	DC-A7	2	TD-A7	1	DC-B7	2
	EC-A8	2	EC-B8	4	EC-C8	2	ST-A8	2	ST-B8	1	DC-A8	2	TD-A8	2	DC-B8	1
	EC-A9	2	EC-B9	5	EC-C9	1	ST-A9	3	ST-B9	2	DC-A9	4	TD-A9	1	DC-B9	2
	EC-A10	3	EC-B10	2	EC-C10	2	ST-A10	1	ST-B10	1	DC-A10	2	TD-A10	1	DC-B10	2
	Avg	2.2	Avg	2.9	Avg	2.1	Avg	2.3	Avg	1.4	Avg	2	Avg	1.2	Avg	1.6
	N ≤ 2	8	N ≤ 2	5	N ≤ 2	9	N ≤ 2	6	N ≤ 2	10	N ≤ 2	8	N ≤ 2	10	N ≤ 2	10
	BCYA750V-NLS
	Repeat 1		Repeat 2		Repeat 3		Repeat 4		Repeat 5		Repeat 6		Repeat 7		Repeat 8
	Nuclei ID	Condensate number	Nuclei ID	Condensate number	Nuclei ID	Condensate number	Nuclei ID	Condensate number	Nuclei ID	Condensate number	Nuclei ID	Condensate number	Nuclei ID	Condensate number	Nuclei ID	Condensate number
	EC-A1	7	EC-B1	3	EC-C1	7	TD-A1	3	TD-B1	5	TD-C1	7	ST-A1	3	ST-B1	7
	EC-A2	4	EC-B2	5	EC-C2	7	TD-A2	3	TD-B2	3	TD-C2	7	ST-A2	6	ST-B2	5
	EC-A3	7	EC-B3	4	EC-C3	6	TD-A3	0	TD-B3	3	TD-C3	10	ST-A3	5	ST-B3	4
	EC-A4	6	EC-B4	3	EC-C4	9	TD-A4	6	TD-B4	2	TD-C4	7	ST-A4	3	ST-B4	6
	EC-A5	3	EC-B5	3	EC-C5	4	TD-A5	4	TD-B5	7	TD-C5	7	ST-A5	3	ST-B5	7
	EC-A6	5	EC-B6	2	EC-C6	5	TD-A6	3	TD-B6	5	TD-C6	6	ST-A6	2	ST-B6	5
	EC-A7	8	EC-B7	4	EC-C7	8	TD-A7	1	TD-B7	3	TD-C7	6	ST-A7	2	ST-B7	7
	EC-A8	6	EC-B8	3	EC-C8	5	TD-A8	3	TD-B8	5	TD-C8	7	ST-A8	2	ST-B8	5
	EC-A9	8	EC-B9	3	EC-C9	7	TD-A9	2	TD-B9	4	TD-C9	5	ST-A9	2	ST-B9	2
	EC-A10	9	EC-B10	3	EC-C10	7	TD-A10	6	TD-B10	3	TD-C10	7	ST-A10	3	ST-B10	4
	Avg	6.3	Avg	3.3	Avg	6.5	Avg	3.1	Avg	4	Avg	6.9	Avg	3.1	Avg	5.2
	N > 2	10	N > 2	9	N > 2	10	N > 2	7	N > 2	9	N > 2	10	N > 2	6	N > 2	9
	BCYG767R-NLS
	Repeat 1		Repeat 2		Repeat 3		Repeat 4		Repeat 5		Repeat 6		Repeat 7		Repeat 8
	Nuclei ID	Condensate number	Nuclei ID	Condensate number	Nuclei ID	Condensate number	Nuclei ID	Condensate number	Nuclei ID	Condensate number	Nuclei ID	Condensate number	Nuclei ID	Condensate number	Nuclei ID	Condensate number
	ST-A1	1	ST-B1	2	EC-A1	2	EC-B1	1	EC-C1	2	TD-A1	1	TD-B1	2	TD-C1	2
	ST-A2	1	ST-B2	2	EC-A2	2	EC-B2	1	EC-C2	3	TD-A2	2	TD-B2	2	TD-C2	2
	ST-A3	3	ST-B3	2	EC-A3	3	EC-B3	2	EC-C3	1	TD-A3	2	TD-B3	2	TD-C3	3
	ST-A4	3	ST-B4	3	EC-A4	2	EC-B4	2	EC-C4	2	TD-A4	1	TD-B4	1	TD-C4	2
	ST-A5	2	ST-B5	2	EC-A5	1	EC-B5	4	EC-C5	2	TD-A5	1	TD-B5	1	TD-C5	2
	ST-A6	1	ST-B6	1	EC-A6	3	EC-B6	2	EC-C6	2	TD-A6	4	TD-B6	3	TD-C6	2
	ST-A7	3	ST-B7	2	EC-A7	2	EC-B7	2	EC-C7	2	TD-A7	2	TD-B7	2	TD-C7	1
	ST-A8	5	ST-B8	3	EC-A8	3	EC-B8	2	EC-C8	1	TD-A8	2	TD-B8	2	TD-C8	2
	ST-A9	4	ST-B9	2	EC-A9	2	EC-B9	2	EC-C9	2	TD-A9	1	TD-B9	3	TD-C9	3
	ST-A10	1	ST-B10	2	EC-A10	2	EC-B10	3	EC-C10	1	TD-A10	1	TD-B10	2	TD-C10	2
	Avg	2.4	Avg	2.1	Avg	2.2	Avg	2.1	Avg	1.8	Avg	1.7	Avg	2	Avg	2.1
	N ≤ 2	5	N ≤ 2	8	N ≤ 2	7	N ≤ 2	8	N ≤ 2	9	N ≤ 2	9	N ≤ 2	8	N ≤ 2	8
	BCYE812K-NLS
	Repeat 1		Repeat 2		Repeat 3		Repeat 4		Repeat 5		Repeat 6		Repeat 7		Repeat 8
	Nuclei ID	Condensate number	Nuclei ID	Condensate number	Nuclei ID	Condensate number	Nuclei ID	Condensate number	Nuclei ID	Condensate number	Nuclei ID	Condensate number	Nuclei ID	Condensate number	Nuclei ID	Condensate number
	EC-A1	12	EC-B1	8	ST-A1	13	ST-B1	6	EC-C1	6	EC-D1	6	TD-B1	11	TD-C1	12
	EC-A2	4	EC-B2	12	ST-A2	16	ST-B2	3	EC-C2	7	EC-D2	8	TD-B2	11	TD-C2	7
	EC-A3	9	EC-B3	8	ST-A3	12	ST-B3	12	EC-C3	15	EC-D3	15	TD-B3	7	TD-C3	10
	EC-A4	8	EC-B4	7	ST-A4	12	ST-B4	6	EC-C4	10	EC-D4	9	TD-B4	12	TD-C4	3
	EC-A5	6	EC-B5	9	ST-A5	6	ST-B5	11	EC-C5	7	EC-D5	8	TD-B5	7	TD-C5	14
	EC-A6	5	EC-B6	14	ST-A6	5	ST-B6	6	EC-C6	6	EC-D6	11	TD-B6	5	TD-C6	9
	EC-A7	12	EC-B7	6	ST-A7	7	ST-B7	10	EC-C7	10	EC-D7	6	TD-B7	7	TD-C7	4
	EC-A8	4	EC-B8	15	ST-A8	13	ST-B8	2	EC-C8	3	EC-D8	9	TD-B8	17	TD-C8	6
	EC-A9	11	EC-B9	14	ST-A9	3	ST-B9	16	EC-C9	9	EC-D9	5	TD-B9	14	TD-C9	9
	EC-A10	4	EC-B10	9	ST-A10	12	ST-B10	7	EC-C10	8	EC-D10	13	TD-B10	4	TD-C10	9
	Avg	7.5	Avg	10.2	Avg	9.9	Avg	7.9	Avg	8.1	Avg	9	Avg	9.5	Avg	8.3
	N > 6	5	N > 6	9	N > 6	7	N > 6	5	N > 6	7	N > 6	7	N > 6	8	N > 6	7
Fig. 4d-e	Raw data for the abundance of dimer and monomer of OPM and OPM mutant proteins in BN-PAGE.
	Repeat 1				Repeat 2				Repeat 3
	OPM variant	Dimer	Monomer	OPM dimerization (%)	OPM variant	Dimer	Monomer	OPM dimerization (%)	OPM variant	Dimer	Monomer	OPM dimerization (%)
	OPM	107.005	34.593	75.5696	OPM	111.191	34.735	76.1968	OPM	98.96	32.023	75.5518
	OPMG674D	66.494	71.897	48.0479	OPM (G674/D)	77.331	67.631	53.3457	OPM (G674/D)	72.132	72.234	49.9647
	OPMA719V	15.67	43.697	26.3951	OPM (A719/V)	23.781	44.815	34.6682	OPM (A719/V)	33.05	85.4	27.9021
	OPMA750V	30.452	130.179	18.9577	OPM (A750/V)	32.127	124.992	20.4476	OPM (A750/V)	58.216	135.929	29.9858
	OPMG767R	14.527	76.692	15.9254	OPM (G767/R)	13.49	118.726	10.203	OPM (G767/R)	21.854	104.981	17.2303
	OPME812K	5.173	78.361	6.19269	OPM (E812/K)	10.247	102.955	9.05196	OPM (E812/K)	12.142	96.436	11.1827
	OPMD1040V	0	118.904	0	OPM (D1040/V)	0	121.338	0	OPM (D1040/V)	0	84.582	0
Fig. 4b	Repeats	BCY	BCYG674D	BCYA719V	BCYA750V	BCYG767R	BCYE812K	BCYG674D-NLS	BCYA719V-NLS	BCYA750V-NLS	BCYG767R-NLS	BCYE812K-NLS
Percentage of nuclei containing	1	80	90	100	100	100	100	60	80	100	50	50
indicated number of condensates	2	100	90	100	100	100	100	80	50	90	80	90
	3	90	60	100	100	100	100	70	90	100	70	70
	4	70	100	100	100	100	100	60	60	70	80	50
	5	50	80	100	100	100	100	70	100	90	90	70
	6	80	70	100	100	100	100	50	80	100	90	70
	7	90	90	100	100	100	100	100	100	60	80	80
	8	80	80	100	100	100	100	100	100	90	80	70
	Avg	80	82.5	100	100	100	100	73.75	82.5	87.5	77.5	68.75
	s.e.m.	5.34522	4.53163	0	0	0	0	6.52947	6.74802	5.26104	4.53163	4.7949
Fig. 4c	Repeats	BCY	BCYG674D-NLS	BCYA719V-NLS	BCYA750V-NLS	BCYG767R-NLS	BCYE812K-NLS			Comparison of the numbes of condensates per nucleus for BCY and OPM-YFP-NLS mutations.
The number of condensates per nucleus	1	12.9	9.5	2.2	6.3	2.4	7.5			Ordinary one-way ANOVA, Tukey’s HSD, n=8 biological replicates
for BCY and OPM-YFP-NLS mutations	2	14.4	11.5	2.9	3.3	2.1	10.2			Tukey's multiple comparisons test	Mean Diff.	95.00% CI of diff.	Below threshold?	Summary	Adjusted P Value
	3	12.5	10.9	2.1	6.5	2.2	9.9			BCY vs. BCYG674D-NLS	0.65	-1.304 to 2.604	No	ns	0.9176
	4	9.9	10.2	2.3	3.1	2.1	7.9			BCY vs. BCYA719V-NLS	9.675	7.721 to 11.63	Yes	****	<0.0001
	5	8.1	11.1	1.4	4	1.8	8.1			BCY vs. BCYA750V-NLS	6.838	4.884 to 8.791	Yes	****	<0.0001
	6	12.7	8.8	2	6.9	1.7	9			BCY vs. BCYG767R-NLS	9.588	7.634 to 11.54	Yes	****	<0.0001
	7	12.2	13.2	1.2	3.1	2	9.5			BCY vs. BCYE812K-NLS	2.838	0.8837 to 4.791	Yes	**	0.0012
	8	10.4	12.7	1.6	5.2	2.1	8.3			BCYG674D-NLS vs. BCYA719V-NLS	9.025	7.071 to 10.98	Yes	****	<0.0001
	Avg	11.6375	10.9875	1.9625	4.8	2.05	8.8			BCYG674D-NLS vs. BCYA750V-NLS	6.188	4.234 to 8.141	Yes	****	<0.0001
										BCYG674D-NLS vs. BCYG767R-NLS	8.938	6.984 to 10.89	Yes	****	<0.0001
										BCYG674D-NLS vs. BCYE812K-NLS	2.188	0.2337 to 4.141	Yes	*	0.0203
										BCYA719V-NLS vs. BCYA750V-NLS	-2.838	-4.791 to -0.8837	Yes	**	0.0012
										BCYA719V-NLS vs. BCYG767R-NLS	-0.0875	-2.041 to 1.866	No	ns	>0.9999
										BCYA719V-NLS vs. BCYE812K-NLS	-6.838	-8.791 to -4.884	Yes	****	<0.0001
										BCYA750V-NLS vs. BCYG767R-NLS	2.75	0.7962 to 4.704	Yes	**	0.0018
										BCYA750V-NLS vs. BCYE812K-NLS	-4	-5.954 to -2.046	Yes	****	<0.0001
										BCYG767R-NLS vs. BCYE812K-NLS	-6.75	-8.704 to -4.796	Yes	****	<0.0001
Fig. 4e	Repeats	OPM	OPMG674D	OPMA719V	OPMA750V	OPMG767R	OPME812K	OPMD1040V		Comparison of OPM dimerization (%)
OPM dimerization (%)	1	100	63.581	34.9283	25.0865	21.0738	8.19468	0		Ordinary one-way ANOVA, Tukey’s HSD, n=8 biological replicates
	2	100	70.0104	45.4982	26.8352	13.3903	11.8797	0		Tukey's multiple comparisons test	Mean Diff.	95.00% CI of diff.	Below threshold?	Summary	Adjusted P Value
	3	100	66.133	36.931	39.6891	22.8059	14.8014	0		OPM vs. OPMG674D	33.43	20.88 to 45.99	Yes	****	<0.0001
										OPM vs. OPMA719V	60.9	48.35 to 73.45	Yes	****	<0.0001
										OPM vs. OPMA750V	69.47	56.91 to 82.02	Yes	****	<0.0001
										OPM vs. OPMG767R	80.9	68.35 to 93.45	Yes	****	<0.0001
										OPM vs. OPME812K	88.37	75.81 to 100.9	Yes	****	<0.0001
										OPM vs. OPMD1040V	100	87.45 to 112.6	Yes	****	<0.0001
										OPMG674D vs. OPMA719V	27.47	14.91 to 40.02	Yes	****	<0.0001
										OPMG674D vs. OPMA750V	36.03	23.48 to 48.59	Yes	****	<0.0001
										OPMG674D vs. OPMG767R	47.47	34.91 to 60.02	Yes	****	<0.0001
										OPMG674D vs. OPME812K	54.93	42.38 to 67.49	Yes	****	<0.0001
										OPMG674D vs. OPMD1040V	66.57	54.01 to 79.12	Yes	****	<0.0001
										OPMA719V vs. OPMA750V	8.567	-3.986 to 21.12	No	ns	0.2955
										OPMA719V vs. OPMG767R	20	7.447 to 32.55	Yes	**	0.0013
										OPMA719V vs. OPME812K	27.47	14.91 to 40.02	Yes	****	<0.0001
										OPMA719V vs. OPMD1040V	39.1	26.55 to 51.65	Yes	****	<0.0001
										OPMA750V vs. OPMG767R	11.43	-1.119 to 23.99	No	ns	0.0853
										OPMA750V vs. OPME812K	18.9	6.347 to 31.45	Yes	**	0.0022
										OPMA750V vs. OPMD1040V	30.53	17.98 to 43.09	Yes	****	<0.0001
										OPMG767R vs. OPME812K	7.467	-5.086 to 20.02	No	ns	0.4385
										OPMG767R vs. OPMD1040V	19.1	6.547 to 31.65	Yes	**	0.002
										OPME812K vs. OPMD1040V	11.63	-0.9193 to 24.19	No	ns	0.0776
Fig. 4d	Uncropped images of BN-PAGE

## Sheet: Fig.5
Source Data Figure 5
Fig. 5a	Raw data of the number of six seeding site classes of PBC photobodies, BCY-bodies and YHB photobodies in 4-d-old seedlings grown under Rc10 at 16oC and 27oC.
	16oC PBC
	CC1-PB
	Nucleus ID	Repeat 1		Nucleus ID	Repeat 2		Nucleus ID	Repeat 3		Nucleus ID	Repeat 4
	5422	1		4896	0		9959	1		9974	0
	5452	1		5417	0		9992	0		9987	1
	5464	1		8122	0		9986	1		9996	1
	5416	0		4087	0		9972	1		9956	1
	4639	0		4646	1		9162	0		9981	1
	4644	0		4980	0		9995	0		9991	0
	5413	1		5414	0		9962	1		9977	0
	8125	1		4889	0		9958	1		9983	0
	4107	0		3939	0		9982	0		9978	1
	4640	0		4983	2		9985	0		9993	0
	4982	0		4526	0		9963	1		9979	1
	5423	1		5418	1		9990	0		9980	0
	4641	1		5465	1		9971	1		9997	1
	Total	7		5462	1		9984	1		9969	0
	Avg	0.538462		Total	6		9973	0		9960	1
				Avg	0.428571		9961	0		9957	0
							9968	1		Total	8
							Total	9		Avg	0.5
							Avg	0.529412
	CC2-PB
	Nucleus ID	Repeat 1		Nucleus ID	Repeat 2		Nucleus ID	Repeat 3		Nucleus ID	Repeat 4		Nucleus ID	Repeat 5		Nucleus ID	Repeat 6		Nucleus ID	Repeat 7		Nucleus ID	Repeat 8
	8121	2		8127	2		8760	1		8773	0		10674	1		10673	1		10054	1		9668	0
	8688	1		8115	1		8780	2		8776	0		10663	0		10666	0		10081	1		9665	2
	8694	1		8693	0		8865	1		8785	1		10721	0		10715	0		10039	3		10070	0
	8126	1		8685	0		8786	0		8768	2		10660	2		10696	1		10034	0		10033	3
	8686	0		8101	1		8787	1		8759	1		10724	0		10720	1		10049	1		10071	1
	8691	1		8120	0		8775	0		8769	1		10676	2		10659	0		10072	0		10047	1
	8128	0		8119	2		8779	1		8790	0		10657	0		10670	1		10035	2		10424	0
	8102	2		8117	0		8774	1		8771	1		10672	1		10661	2		10079	1		10077	2
	8107	1		8112	0		8784	0		8789	2		10664	0		10716	1		9663	1		10037	0
	8109	2		8114	0		8864	0		8788	1		10725	2		10668	0		10056	0		10085	1
	8116	1		8681	0		8762	1		8761	0		10658	0		10656	1		10075	1		10038	1
	5626	0		8687	1		8781	1		8783	1		10669	1		10662	3		9671	1		10057	0
	8106	0		8684	2		8753	1		8844	0		10723	0		10671	1		10082	0		9667	1
	5636	0		8118	2		8833	0		8772	1		10718	0		10678	0		10050	1		10048	1
	Total	12		Total	11		8764	0		8778	1		10722	1		10717	0		10395	0		10080	1
	Avg	0.857143		Avg	0.785714		8770	0		8858	1		10665	0		10679	1		9670	0		9664	0
							8859	0		8863	0		10719	1		10675	1		10052	0		10051	0
							8765	1		8847	0		Total	11		10667	1		Total	13		Total	14
							8763	1		8766	0		Avg	0.647059		Total	15		Avg	0.764706		Avg	0.823529
							8862	1		8791	1					Avg	0.833333
							Total	13		Total	14
							Avg	0.65		Avg	0.7
	CC3-PB
	Nucleus ID	Repeat 1		Nucleus ID	Repeat 2		Nucleus ID	Repeat 3		Nucleus ID	Repeat 4		Nucleus ID	Repeat 5		Nucleus ID	Repeat 6		Nucleus ID	Repeat 7		Nucleus ID	Repeat 8
	6769	0		6761	0		10074	1		9161	1		10243	0		10275	1		7478	0		15493	1
	6974	1		7931	0		10090	0		10048	0		10301	0		10244	0		4981	0		4895	1
	7938	0		6780	1		10078	0		10086	1		10273	0		10268	1		15487	1		15483	0
	8042	0		6759	0		9160	0		10091	0		10272	0		10259	0		15486	0		15494	0
	8044	0		8039	0		10049	1		10077	0		10257	1		10281	0		7498	0		8865	1
	6877	0		6830	1		10071	0		10081	0		10282	1		10253	0		15472	0		15485	1
	6766	2		6831	0		10067	0		10076	1		10256	0		10270	1		15468	0		15488	1
	7935	1		8037	1		10079	0		10068	1		10271	0		10262	1		15491	1		4980	1
	6828	1		7934	2		10083	1		10087	0		10228	1		10303	0		7479	1		4982	0
	8043	0		8038	0		10093	0		10085	0		10261	0		10269	1		7513	0		7512	0
	8036	2		6882	0		10075	1		10072	1		10267	2		10279	1		15469	0		15411	0
	6758	1		8035	1		9158	1		10082	1		10263	0		10278	0		4983	0		4990	0
	6826	1		6883	2		10094	0		10080	1		10280	1		10264	0		7490	1		4972	1
	7937	0		6777	0		10047	2		10053	0		10258	0		10265	0		8769	0		15470	0
	Total	9		Total	8		10089	0		10054	0		10276	0		10266	0		15484	1		15475	1
	Avg	0.642857		Avg	0.571429		Total	7		9159	0		10277	2		10274	0		7493	1		15471	1
							Avg	0.466667		Total	7		Total	8		Total	6		15474	0		8756	0
										Avg	0.4375		Avg	0.5		Avg	0.375		4974	1		7514	0
																			15490	1		15473	1
																			Total	8		15489	0
																			Avg	0.421053		Total	10
																						Avg	0.5
	CC4-PB
	Nucleus ID	Repeat 1		Nucleus ID	Repeat 2		Nucleus ID	Repeat 3		Nucleus ID	Repeat 4		Nucleus ID	Repeat 5		Nucleus ID	Repeat 6		Nucleus ID	Repeat 7		Nucleus ID	Repeat 8
	7702	1		7897	1		11952	1		11957	1		12486	0		12504	0		8868	0		8871	1
	7665	2		7661	1		11953	1		11962	0		12519	1		12501	1		8884	2		8864	2
	7891	2		7710	0		11951	0		11781	2		12493	1		12509	1		9087	1		8873	0
	7660	0		7572	1		11852	0		11855	1		12511	0		12496	1		8879	1		8881	1
	7657	2		7709	0		11960	1		11947	0		12500	2		12523	1		8875	0		9084	1
	7703	1		7579	1		11866	0		11783	1		12515	1		12492	1		9085	1		9082	0
	7659	1		7669	1		11945	1		11780	0		12495	1		12510	0		9028	2		8866	1
	7656	0		7694	1		11964	0		11950	0		12508	1		12503	1		8867	0		8942	0
	7893	0		7701	1		11779	1		11949	1		12502	1		12507	1		9070	1		9048	1
	7675	0		7574	1		11956	0		11948	0		12484	0		12494	0		8877	1		9050	0
	7705	0		7895	1		11858	0		11854	1		12490	0		12505	0		8882	1		9086	1
	7698	1		7714	0		11853	1		11963	1		12512	1		12516	1		8883	0		8865	1
	Total	10		Total	9		11851	1		11778	1		12489	0		12499	0		8886	2		8878	2
	Avg	0.833333		Avg	0.75		11959	1		11785	0		12491	1		12485	0		8943	0		8885	0
							11784	1		11946	1		11970	1		12497	1		8944	1		Total	11
							11955	0		11961	0		12506	0		12520	1		Total	13		Avg	0.785714
							Total	9		11954	0		12513	0		12487	1		Avg	0.866667
							Avg	0.5625		Total	10		Total	11		Total	11
										Avg	0.588235		Avg	0.647059		Avg	0.647059
	CC5-PB
	Nucleus ID	Repeat 1		Nucleus ID	Repeat 2		Nucleus ID	Repeat 3		Nucleus ID	Repeat 4
	7508	1		5714	0		9565	0		9301	1
	5653	0		5648	1		9314	0		9495	1
	7512	0		5656	0		9604	0		9585	0
	7524	0		7507	0		9304	0		9318	1
	5651	1		7513	1		8756	1		9313	0
	7510	1		6159	0		9320	0		9496	2
	6154	0		6163	0		9369	1		9306	1
	6156	0		5642	0		9153	2		8754	0
	6155	1		6166	1		9307	1		9579	1
	7517	1		6172	1		9583	0		9312	0
	7502	0		7528	1		9319	0		9152	0
	6168	0		5654	0		9582	1		9303	0
	5659	0		6173	0		9602	1		9381	0
	7504	0		5643	0		9578	1		9593	1
	7511	0		7503	1		9317	1		9310	1
	Total	5		Total	6		9581	1		9151	1
	Avg	0.333333		Avg	0.4		9416	1		9302	0
							9379	0		9309	0
							Total	11		Total	10
							Avg	0.611111		Avg	0.555556
	nC-PB
	Nucleus ID	Repeat 1		Nucleus ID	Repeat 2		Nucleus ID	Repeat 3		Nucleus ID	Repeat 4		Nucleus ID	Repeat 5		Nucleus ID	Repeat 6		Nucleus ID	Repeat 7		Nucleus ID	Repeat 8
	10074	0		10048	1		10243	4		10275	1		7478	2		15493	2		8760	1		8773	2
	10090	2		10086	2		10301	1		10244	2		4981	2		4895	1		8780	0		8776	1
	10078	2		10091	3		10273	3		10268	1		15487	2		15483	3		8865	2		8785	2
	9160	3		10077	1		10272	2		10259	3		15486	2		15494	0		8786	3		8768	1
	10049	0		10081	4		10257	1		10281	4		7498	1		8865	1		8787	3		8759	2
	10071	2		10076	2		10282	0		10253	2		15472	3		15485	1		8775	2		8769	3
	10067	2		10068	3		10256	1		10270	3		15468	1		15488	3		8779	2		8790	1
	10079	5		10087	1		10271	2		10262	2		15491	2		4980	1		8774	0		8771	3
	10083	1		10085	1		10228	2		10303	3		7479	2		4982	1		8784	1		8789	0
	10093	1		10072	2		10261	1		10269	0		7513	2		7512	1		8864	1		8788	3
	10075	3		10082	1		10267	0		10279	1		15469	2		15411	2		8762	2		8761	2
	9158	3		10080	0		10263	3		10278	2		4983	4		4990	3		8781	2		8783	1
	9161	2		10053	5		10280	1		10264	3		7490	3		4972	4		8753	3		8844	3
	10047	0		10054	1		10258	1		10265	1		8769	2		15470	3		8833	2		8772	0
	10089	3		9159	0		10276	2		10266	4		15484	0		15475	3		8764	4		8778	2
	10094	1		Avg	1.8		10277	4		10274	2		7493	2		15471	2		8770	4		8858	1
	Avg	1.875					Avg	1.75		Avg	2.125		15474	2		8756	4		8859	2		8863	4
													4974	2		7514	2		8765	3		8847	1
													15490	3		15473	2		8763	2		8766	1
													Avg	2.05263		15489	3		8862	4		8791	1
																Avg	2.1		Avg	2.15		Avg	1.7
	27oC PBC
	CC1-PB
	Nucleus ID	Repeat 1		Nucleus ID	Repeat 2		Nucleus ID	Repeat 3		Nucleus ID	Repeat 4		Nucleus ID	Repeat 5		Nucleus ID	Repeat 6
	5467	0		5126	0		10028	0		10030	0		10316	1		10118	0
	5576	0		5466	0		10007	0		10002	1		10366	0		10890	2
	4991	0		5586	1		10012	0		10033	1		10923	0		10311	0
	5478	0		5468	0		10035	0		10031	0		10123	1		10922	0
	5481	1		5482	1		10029	0		10016	0		10842	0		10924	0
	5130	0		5477	0		10005	0		10003	0		10920	0		10125	1
	4990	0		5479	0		10017	0		10036	1		10379	1		10893	0
	5581	0		5475	0		10013	0		10000	0		10314	0		10892	0
	4984	0		5584	0		10022	0		10024	0		10919	1		10120	0
	5577	1		5384	2		10034	0		10043	0		10320	0		10309	1
	5470	0		5392	0		10021	0		10032	0		10126	0		10871	0
	5583	1		5134	0		10011	0		10019	0		10313	0		10315	0
	5124	0		5578	0		10014	2		10009	0		10921	0		10390	2
	5116	0		5469	0		10041	0		10018	1		10319	0		10124	1
	5125	0		5473	0		10001	1		10042	0		10916	0		10306	0
	Total	3		Total	4		10015	0		10010	0		10312	0		10308	1
	Avg	0.2		Avg	0.266667		Total	3		Total	4		Total	4		Total	8
							Avg	0.1875		Avg	0.25		Avg	0.25		Avg	0.5
	CC2-PB
	Nucleus ID	Repeat 1		Nucleus ID	Repeat 2		Nucleus ID	Repeat 3		Nucleus ID	Repeat 4		Nucleus ID	Repeat 5		Nucleus ID	Repeat 6
	8137	0		5587	0		9101	1		9150	0		10279	0		10304	1
	8133	1		8345	0		9108	0		9112	2		10099	1		10276	2
	8136	1		8195	1		9105	0		9131	1		10268	1		12715	0
	5606-2	0		8347	0		9109	0		9136	2		12712	0		10278	1
	5595	0		5602	0		9149	0		9124	0		10101	1		10272	1
	8138	0		8129	0		9137	0		9115	0		10275	0		11692	1
	5591	0		8340	1		9122	1		9097	0		10105	0		10098	0
	5589	0		5592	1		9148	0		9114	1		10303	0		12713	0
	5606-1	0		8341	0		9133	1		9095	1		10301	2		12710	1
	8343	1		8130	0		9138	1		9113	0		10102	1		10096	0
	8339	0		8344	0		9106	1		9129	0		10280	1		12707	1
	Total	3		Total	3		9135	0		9132	0		12714	0		10094	1
	Avg	0.272727		Avg	0.272727		9140	0		9099	1		12717	1		10095	0
							9134	0		9128	0		10273	1		10281	1
							9125	1		9123	1		12711	0		10277	1
							9142	2		Total	9		10282	2		10269	0
							Total	8		Avg	0.6		Total	11		Total	11
							Avg	0.5					Avg	0.6875		Avg	0.6875
	CC3-PB
	Nucleus ID	Repeat 1		Nucleus ID	Repeat 2		Nucleus ID	Repeat 3		Nucleus ID	Repeat 4		Nucleus ID	Repeat 5		Nucleus ID	Repeat 6
	8031	0		7952	0		10110	0		10115	0		10118	1		10919	0
	7938	0		8030	0		10128	0		10107	0		10313	0		10923	1
	7945	1		8100	1		10142	0		10127	2		10126	0		10842	2
	8026	0		8018	0		10095	2		10126	1		10125	0		10123	0
	8092	1		7948	0		10113	1		10129	1		10893	0		10366	1
	7940	0		8095	0		10138	0		10098	0		10308	1		10306	1
	8017	1		8029	0		10136	1		10105	0		10309	0		10871	0
	7951	0		8027	0		10122	0		10141	0		10311	0		10924	0
	8033	0		8022	1		10118	0		10145	0		10921	1		10319	0
	8020	0		8094	0		10100	0		10114	0		10922	0		10314	0
	7955	0		8024	0		10106	0		10112	0		10916	0		10920	1
	7944	0		7956	0		10104	0		10116	0		10316	0		10315	0
	8015	0		7939	0		10125	0		10124	0		10390	1		10320	0
	7950	0		7954	0		10096	0		10133	0		10120	0		10312	1
	Total	3		Total	2		10144	1		10108	1		10379	1		10124	0
	Avg	0.214286		Avg	0.142857		Total	5		Total	5		10890	2		Total	7
							Avg	0.333333		Avg	0.333333		Total	7		Avg	0.466667
													Avg	0.4375
	CC4-PB
	Nucleus ID	Repeat 1		Nucleus ID	Repeat 2		Nucleus ID	Repeat 3		Nucleus ID	Repeat 4		Nucleus ID	Repeat 5		Nucleus ID	Repeat 6		Nucleus ID	Repeat 7		Nucleus ID	Repeat 8
	12444	0		12440	0		12692	0		12532	1		9090	1		9123	0		4207	1		4980	0
	12434	1		12446	0		12531	0		12694	1		9112	0		9107	1		4991	1		5127	1
	12448	0		12432	0		12676	0		12536	0		9103	0		9116	1		5125	0		4351	1
	12425	0		12442	0		12690	0		12534	0		9099	0		9094	1		4990	0		4641	0
	12441	0		12433	0		12680	1		12685	1		9115	1		9089	0		4526	1		4974	0
	12452	1		12456	0		12677	0		12691	0		9110	0		9127	1		5126	0		4107	1
	12454	1		11966	1		12525	0		12681	0		9126	0		9129	1		4646	0		4889	0
	12427	0		12428	0		11967	0		12682	0		9100	0		9097	0		4060	0		4198	0
	12449	0		12438	2		12678	0		11968	2		9105	0		9104	0		4895	1		4981	1
	12450	0		11242	1		12693	1		12686	1		9108	0		9102	0		4644	0		4191	1
	12447	0		12445	0		12530	0		11969	0		9091	1		9098	0		4531	0		4643	0
	12451	1		12431	0		12675	1		12695	0		9122	1		9128	1		4896	1		4638	0
	12437	0		12443	1		12689	0		12528	1		9111	0		9093	2		4972	1		4982	1
	Total	4		Total	5		12524	0		12674	0		9096	1		9092	0		Total	6		3811	0
	Avg	0.307692		Avg	0.384615		12535	1		12526	0		9113	0		9101	0		Avg	0.461538		Total	6
							12673	1		12683	0		Total	5		Total	8					Avg	0.428571
							12684	0		12527	0		Avg	0.333333		Avg	0.533333
							Total	5		Total	7
							Avg	0.294118		Avg	0.411765
	CC5-PB
	Nucleus ID	Repeat 1		Nucleus ID	Repeat 2		Nucleus ID	Repeat 3		Nucleus ID	Repeat 4		Nucleus ID	Repeat 5		Nucleus ID	Repeat 6
	7533	0		6740	1		9631	0		9943	0		10276	0		10275	0
	6746	1		6727	0		9939	1		9933	0		10101	0		10094	0
	6175	0		7555	0		9645	0		9639	1		12711	0		10273	0
	7554	1		6502	0		9614	0		9940	0		10105	1		10279	0
	6735	0		6738	0		9926	0		9636	2		10272	0		10303	0
	6732	0		6635	0		9634	0		9924	1		10268	0		10280	1
	6717	0		6649	0		9642	0		9947	0		10096	0		12714	1
	6494	0		6715	0		9637	0		9934	0		11692	1		10099	0
	7549	0		6579	1		9640	2		9937	0		10281	1		10269	0
	6718	0		7559	0		9929	0		9635	0		12717	1		10278	0
	6491	1		7537	0		9946	0		9644	0		10098	0		12710	0
	7535	0		7560	0		9952	1		9925	1		12707	0		10304	0
	6432	0		6619	1		9935	0		9949	0		10102	0		12713	0
	7531	1		6721	0		9643	1		9939	0		10277	0		12715	1
	6736	0		6625	0		9948	1		9950	0		10095	0		10301	2
	6565	1		6567	1		9633	1		9953	0		10282	1		12712	2
	7534	1		6503	1		Total	7		Total	5		Total	5		Total	7
	Total	6		Total	5		Avg	0.4375		Avg	0.3125		Avg	0.3125		Avg	0.4375
	Avg	0.352941		Avg	0.294118
	nC-PB
	Nucleus ID	Repeat 1		Nucleus ID	Repeat 2		Nucleus ID	Repeat 3		Nucleus ID	Repeat 4		Nucleus ID	Repeat 5		Nucleus ID	Repeat 6		Nucleus ID	Repeat 7		Nucleus ID	Repeat 8
	10028	0		10030	1		10316	3		10118	1		12692	1		12532	2		10118	1		10919	1
	10007	2		10002	1		10366	2		10890	0		12531	2		12694	1		10313	0		10923	1
	10012	3		10033	2		10923	1		10311	0		12676	1		12536	1		10126	2		10842	1
	10035	1		10031	2		10123	3		10922	2		12690	3		12534	3		10125	3		10123	3
	10029	2		10016	3		10842	1		10924	1		12680	3		12685	2		10893	5		10366	2
	10005	1		10003	1		10920	2		10125	3		12677	1		12691	2		10308	1		10306	3
	10017	1		10036	1		10379	2		10893	5		12525	0		12681	2		10309	3		10871	2
	10013	2		10000	1		10314	1		10892	0		11967	2		12682	1		10311	0		10924	1
	10022	3		10024	2		10919	1		10120	1		12678	2		11968	2		10921	0		10319	1
	10034	1		10043	1		10320	2		10309	3		12693	1		12686	0		10922	2		10314	1
	10021	0		10032	3		10126	2		10871	2		12530	0		11969	0		10916	1		10920	2
	10011	1		10019	1		10313	0		10315	1		12675	1		12695	1		10316	3		10315	1
	10014	4		10009	1		10921	0		10390	1		12689	1		12528	1		10390	1		10320	2
	10041	3		10018	0		10319	1		10124	1		12524	3		12674	0		10120	1		10312	0
	10001	1		10042	3		10916	1		10306	3		12535	1		12526	2		10379	2		10124	1
	10015	1		10010	1		10312	0		10308	1		12673	2		12683	3		10890	0		Avg	1.46667
	Avg	1.625		Avg	1.5		Avg	1.375		Avg	1.5625		12684	1		12527	1		Avg	1.5625
													Avg	1.47059		Avg	1.41176
	27oC BCY
	CC1-BCY-body
	Nucleus ID	Repeat 1		Nucleus ID	Repeat 2		Nucleus ID	Repeat 3
	2119	0		2093	2		2114	0
	2124	2		2113	1		2127	2
	2098	0		2118	1		2116	2
	2105	1		2117	0		2092	1
	2133	1		2132	0		2096	1
	2115	1		2120	0		2123	1
	2134	1		2112	2		2135	0
	2101	0		2125	0		2107	1
	2097	1		2126	2		2128	1
	2110	2		2095	0		2104	0
	Avg	0.9		Avg	0.8		Avg	0.9
	CC2-BCY-body
	Nucleus ID	Repeat 1		Nucleus ID	Repeat 2		Nucleus ID	Repeat 3
	2101	0		2098	0		2121	1
	2106	2		2120	0		2115	2
	2114	0		2095	1		2084	1
	2104	1		2112	1		2111	0
	2125	0		2122	1		2123	0
	2108	2		2080	2		2113	1
	2118	1		2107	1		2110	1
	2096	1		2100	1		2109	1
	2124	1		2117	1		2097	3
	2105	3		2126	1		2092	2
	Avg	1.1		Avg	0.9		Avg	1.2
	CC3-BCY-body
	Nucleus ID	Repeat 1		Nucleus ID	Repeat 2		Nucleus ID	Repeat 3
	2139	3		2136	0		2103	2
	2098	1		2080	0		2110	1
	2131	1		2127	2		2119	0
	2129	2		2115	0		2107	1
	2114	0		2130	1		2101	1
	2100	0		2097	1		2116	2
	2118	1		2128	0		2082	0
	2105	2		2138	1		2134	0
	2121	1		2122	0		2124	1
	2123	0		2095	4		2112	1
	2133	0		2084	1		Avg	0.9
	Avg	1		Avg	0.909091
	CC4-BCY-body
	Nucleus ID	Repeat 1		Nucleus ID	Repeat 2		Nucleus ID	Repeat 3
	2155	2		2148	2		2150	2
	2122	0		2156	0		2132	1
	2118	1		2149	1		2161	1
	2120	1		2138	1		2124	1
	2128	2		2126	0		2139	2
	2117	2		2121	0		2134	0
	2135	1		2157	3		2082	1
	2140	1		2154	2		2115	2
	2131	0		2125	2		2126	1
	2129	0		2159	1		2113	1
	2127	3		2137	2		2116	0
	2114	1		2112	1		2153	1
	Avg	1.16667		Avg	1.25		Avg	1.08333
	CC5-BCY-body
	Nucleus ID	Repeat 1		Nucleus ID	Repeat 2		Nucleus ID	Repeat 3
	2133	0		2172-2	3		2114	0
	2174	1		2135	3		2137	1
	2175	2		2136	1		2122	1
	2120	2		2082	2		2115	1
	2132	0		2129	1		2173	3
	2124	2		2112	0		2126	3
	2118	1		2172-1	0		2116	0
	2127	3		2125	1		2123	0
	2139	0		2131	1		2121	0
	2140	1		2117	0		2134	1
	2130	1		2119	0		2128	1
	Avg	1.18182		Avg	1.09091		Avg	1
	nC-BCY-body
	Nucleus ID	Repeat 1		Nucleus ID	Repeat 2		Nucleus ID	Repeat 3		Nucleus ID	Repeat 4		Nucleus ID	Repeat 5
	2119	5		2101	2		2139	2		2155	3		2133	4
	2124	1		2106	6		2098	4		2122	2		2174	6
	2098	1		2114	1		2131	1		2118	1		2175	2
	2105	2		2104	0		2129	2		2120	0		2117	1
	2133	4		2125	2		2114	4		2128	5		2132	3
	2115	1		2108	4		2100	4		2117	1		2124	2
	2134	2		2118	2		2118	1		2135	2		2118	1
	2101	2		2096	0		2105	3		2140	4		2129	4
	2097	3		2124	6		2121	4		2131	3		2139	3
	2110	4		2105	2		2123	0		2082	0		2140	2
	2093	5		2098	1		2133	7		2127	2		2130	5
	2113	3		2120	5		2136	2		2153	4		2172-2	4
	2118	7		2095	2		2080	2		2148	0		2135	6
	2117	3		2112	3		2127	1		2156	1		2136	3
	2132	5		2122	3		2115	3		2149	4		2126	0
	2120	2		2080	1		2130	9		2138	2		2127	4
	2112	2		2107	1		2097	3		2126	3		2112	5
	2125	1		2100	3		2128	1		2121	2		2172-1	2
	2126	4		2117	6		2138	3		2157	3		2125	3
	2095	2		2126	2		2122	3		2154	2		2131	1
	2114	2		2121	7		2095	1		2125	1		2120	5
	2127	2		2115	3		2084	4		2159	2		2134	3
	2116	3		2084	0		2103	2		2137	4		2114	1
	2092	1		2111	1		2110	2		2116	2		2137	5
	2096	4		2123	4		2119	3		2150	3		2122	2
	2123	4		2113	3		2107	3		2132	4		2115	2
	2135	5		2110	1		2101	1		2161	4		2173	3
	2107	1		2109	3		2116	0		2124	3		2082	3
	2128	2		2097	3		2082	2		2139	3		2116	4
	2104	3		2092	2		2134	2		2134	3		2123	5
	Avg	2.86667		Avg	2.63333		2124	1		2129	5		2121	1
							2112	4		2115	0		2119	1
							Avg	2.625		2126	2		2128	2
										2113	3		Avg	2.9697
										2112	1
										2114	1
										Avg	2.36111
	27oC YHB
	CC1-PB
	Nucleus ID	Repeat 1		Nucleus ID	Repeat 2		Nucleus ID	Repeat 3
	832	0		1494	1		1508	0
	783	1		147	0		1425	0
	789	0		1504	0		1503	0
	821	1		196	0		780	0
	198	0		833	0		1490	0
	790	0		184	1		203	0
	785	1		161	0		1417	0
	195	0		1499	1		171	1
	154	1		791	0		162	0
	1422	0		201	0		1497	0
	1485	0		1416	0		199	0
	1488	0		189	0		831	0
	823	0		1424	1		776	0
	1498	0		828	1		822	0
	1413	0		778	0		1423	1
	181	0		829	0		200	0
	190	0		197	0		1496	1
	1486	0		1507	1		1493	0
	1502	0		194	0		207	1
	1482	0		830	0		191	0
	824	1		1505	0		1491	0
	1506	0		1500	1		1487	0
	777	0		1501	0		1495	0
	1421	0		1492	0		1484	0
	Avg	0.208333		204	0		183	0
				Avg	0.28		Avg	0.16
	CC2-PB
	Nucleus ID	Repeat 1		Nucleus ID	Repeat 2		Nucleus ID	Repeat 3
	10323	1		10293	0		11854	1
	1543	0		10647	0		10307	0
	11782	0		10286	0		10303	0
	1561	0		1552	1		10287	0
	1563	1		1540	1		1548	1
	1546	1		1556	0		10309	0
	10289	0		10631	1		11784	0
	1549	0		11783	0		10305	1
	1566	1		11842	1		11785	0
	1538	0		10311	1		10302	0
	10324	0		1555	0		10291	0
	10301	0		10320	0		11853	1
	1541	1		1413	0		10630	0
	1558	0		10318	0		1539	0
	1537	0		10296	0		1557	0
	1547	0		1560	0		10310	0
	10308	1		1553	0		1545	1
	10312	0		1535	0		10646	0
	1551	0		1554	0		10321	0
	1550	1		10322	0		10288	0
	1565	2		1544	1		1564	0
	1559	1		10297	1		1536	0
	11787	0		11839	0		10325	0
	Avg	0.434783		Avg	0.304348		Avg	0.217391
	CC3-PB
	Nucleus ID	Repeat 1		Nucleus ID	Repeat 2		Nucleus ID	Repeat 3
	1506	0		1501	0		1421	0
	147	1		1496	0		1491	0
	195	0		1497	0		207	0
	1423	0		1498	0		1492	0
	184	1		171	0		157	0
	194	0		203	0		1504	0
	1505	0		1422	0		161	1
	1425	0		181	0		183	0
	191	1		1490	0		183	1
	162	1		201	0		1502	0
	1485	0		200	0		1503	1
	190	0		198	0		1416	0
	161	0		181	0		1500	0
	189	1		1484	0		1493	0
	1507	0		154	2		182	0
	147	0		1495	0		1487	0
	199	0		1488	0		196	1
	162	0		1494	0		1482	0
	197	0		1499	1		1417	0
	204	0		1413	1		1486	1
	1424	1		1508	0		Avg	0.25
	Avg	0.285714		Avg	0.190476
	CC4-PB
	Nucleus ID	Repeat 1		Nucleus ID	Repeat 2		Nucleus ID	Repeat 3
	10734	1		10727	0		10748	0
	10280	1		10745	0		10747	0
	10723	1		10254	1		10162	0
	10279	0		10743	0		10737	0
	10284	1		10744	1		10260	1
	10163	0		10245	1		10740	1
	10265	1		10274	0		10742	1
	10721	1		10718	0		10756	0
	10720	0		10278	1		10731	1
	10266	0		10726	0		10244	1
	10267	0		10269	0		10257	2
	10750	0		10752	0		10246	0
	10258	0		10730	0		10717	1
	10728	1		10249	1		10251	1
	10263	1		10268	0		10247	0
	10715	0		10755	0		10261	0
	10273	0		10749	1		10252	0
	10741	0		10264	0		10282	0
	Avg	0.444444		Avg	0.333333		Avg	0.5
	CC5-PB
	Nucleus ID	Repeat 1		Nucleus ID	Repeat 2		Nucleus ID	Repeat 3
	1536	0		831	1		1560	0
	789	1		1535	0		1539	0
	181	0		1541	0		833	0
	1555	1		1551	0		161	0
	157	0		780	0		791	1
	1556	0		1538	0		1557	0
	828	0		1565	0		147	0
	790	0		1549	0		1559	0
	1558	0		822	0		1566	0
	1545	0		1552	0		1550	1
	783	0		1537	1		1547	0
	832	1		776	0		1543	0
	785	1		162	0		823	1
	829	0		1563	1		1546	0
	1544	0		1540	1		1413	0
	1564	0		183	0		830	0
	1548	1		1561	0		778	0
	777	0		821	1		1553	0
	1554	0		182	0		824	1
	Avg	0.263158		Avg	0.263158		Avg	0.210526
	nC-PB
	Nucleus ID	Repeat 1		Nucleus ID	Repeat 2		Nucleus ID	Repeat 3		Nucleus ID	Repeat 4		Nucleus ID	Repeat 5
	832	0		10323	0		1506	0		10734	0		1536	0
	783	0		1543	1		147	0		10280	0		789	0
	789	0		11782	2		195	1		10723	0		181	0
	821	0		1561	0		1423	0		10279	1		1555	0
	198	1		1563	0		184	1		10284	0		157	2
	790	1		1546	2		194	2		10163	1		1556	0
	785	0		10289	0		1505	0		10265	0		828	0
	195	1		1549	1		1425	0		10721	0		790	1
	154	0		1566	1		191	0		10720	0		1558	0
	1422	0		1538	1		162	0		10266	1		1545	1
	1485	0		10324	0		1485	0		10267	1		783	0
	1488	2		10301	0		190	2		10750	0		832	0
	823	0		1541	2		161	1		10258	1		785	0
	1498	1		1558	0		189	0		10728	0		829	0
	1413	0		1537	0		1507	1		10263	0		1544	0
	181	1		1547	1		147	1		10715	0		1564	0
	190	2		10308	0		199	1		10273	1		1548	0
	1486	0		10312	0		162	1		10741	1		777	0
	1502	0		1551	1		197	1		10727	0		1554	1
	1482	0		1550	0		204	0		10745	0		831	1
	824	0		1565	1		1424	0		10254	0		1535	0
	1506	0		1559	0		1501	2		10743	1		1541	2
	777	0		11787	0		1496	1		10744	1		1551	1
	1421	0		10293	1		1497	0		10245	1		780	0
	1494	1		10647	1		1498	1		10274	2		1538	1
	147	1		10286	1		171	0		10718	1		1565	1
	1504	1		1552	1		203	0		10278	0		1549	1
	196	0		1540	0		1422	0		10726	0		822	2
	833	2		1556	0		181	1		10269	0		1552	1
	184	1		10631	0		1490	1		10752	0		1537	0
	161	1		11783	0		201	1		10730	1		776	1
	1499	0		11842	0		200	2		10249	0		162	1
	791	2		10311	0		198	1		10268	2		1563	0
	201	1		1555	0		181	0		10755	1		1540	0
	1416	1		10320	0		1484	0		10749	0		183	0
	189	0		1413	1		154	0		10264	1		1561	0
	1424	0		10318	0		1495	0		10748	1		821	0
	828	0		10296	0		1488	2		10747	2		182	1
	778	0		1560	3		1494	1		10162	1		1560	3
	829	0		1553	0		1499	0		10737	1		1539	1
	197	1		1535	0		1413	0		10260	0		833	2
	1507	1		1554	1		1508	1		10740	0		161	0
	194	2		10322	0		1421	0		10742	0		791	2
	830	2		1544	0		1491	1		10756	0		1557	2
	1505	0		10297	0		207	0		10731	0		147	0
	1500	0		11839	1		1492	2		10244	0		1559	0
	1501	2		11854	2		157	2		10257	0		1566	1
	1492	2		10307	0		1504	1		10246	1		1550	0
	1508	1		10303	0		161	0		10717	0		1547	1
	1425	0		10287	0		183	0		10251	1		1543	1
	1503	1		1548	0		183	0		10247	0		823	0
	780	0		10309	1		1502	0		10261	1		1546	2
	1490	1		11784	1		1503	1		10252	0		1413	1
	203	0		10305	2		1416	1		10282	1		830	2
	1417	0		11785	0		1500	0		Avg	0.5		778	0
	171	0		10302	0		1493	0					1553	0
	162	0		10291	1		182	1					824	0
	1497	0		11853	0		1487	0					Avg	0.631579
	199	1		10630	1		196	0
	831	1		1539	1		1482	0
	776	1		1557	2		1417	0
	822	2		10310	1		1486	0
	1423	0		1545	1		Avg	0.564516
	200	2		10646	2
	1496	1		10321	0
	1493	0		10288	0
	207	0		1564	0
	191	0		1536	0
	1491	1		10325	1
	1487	0		Avg	0.565217
	1495	0
	1484	0
	183	0
	204	0
	Avg	0.567568
Fig. 5a	The data is calculated from each repeat shown in Fig. 1b, Fig.3b and Fig.4a raw data.
Number of indicated	PBC
condensates per nucleus		CC1-PB		CC2-PB		CC3-PB		CC4-PB		CC5-PB		nC-PB
	Repeats	16 °C	27 °C	16 °C	27 °C	16 °C	27 °C	16 °C	27 °C	16 °C	27 °C	16 °C	27 °C
	1	0.538462	0.2	0.857143	0.272727	0.642857	0.214286	0.833333	0.307692	0.333333	0.352941	1.875	1.625
	2	0.428571	0.266667	0.785714	0.272727	0.571429	0.142857	0.75	0.384615	0.4	0.294118	1.8	1.5
	3	0.529412	0.1875	0.65	0.5	0.466667	0.333333	0.5625	0.294118	0.611111	0.4375	1.75	1.375
	4	0.5	0.25	0.7	0.6	0.4375	0.333333	0.588235	0.411765	0.555556	0.3125	2.125	1.5625
	5		0.25	0.647059	0.6875	0.5	0.4375	0.647059	0.333333		0.3125	2.05263	1.47059
	6		0.5	0.833333	0.6875	0.375	0.466667	0.647059	0.533333		0.4375	2.1	1.41176
	7			0.764706		0.421053		0.866667	0.461538			2.15	1.5625
	8			0.823529		0.5		0.785714	0.428571			1.7	1.46667
	p value	0.00666935		0.00536935		0.0112323		1.78842e-05		0.0913214		1.97051e-05
	% of increase	-44.7629		-33.5596		-34.3305		-44.4604		-24.6646		-23
	BCY
		CC1-BCY-body		CC2-BCY-body		CC3-BCY-body		CC4-BCY-body		CC5-BCY-body		nC-BCY-body
	Repeats	16 °C	27 °C	16 °C	27 °C	16 °C	27 °C	16 °C	27 °C	16 °C	27 °C	16 °C	27 °C
	1	1.15385	0.9	1.3	1.1	0.9	1	1.07692	1.16667	0.826087	1.18182	3.38333	2.86667
	2	1.19231	0.8	1.25	0.9	1.10526	0.909091	1.07692	1.25	0.782609	1.09091	3.84483	2.63333
	3	1.11538	0.9	1.1	1.2	1.10526	0.9	1.14286	1.08333	0.826087	1	3.975	2.625
	4											3.2029	2.36111
	5												2.9697
	p value	0.00200327		0.232566		0.254051		0.269376		0.00683993		0.00272316
	% of increase	-24.8889		-12.3288		-9.69082		6.16667		34.4156		-25.277
	YHB
		CC1-PB		CC2-PB		CC3-PB		CC4-PB		CC5-PB		nC-PB
	Repeats	16 °C	27 °C	16 °C	27 °C	16 °C	27 °C	16 °C	27 °C	16 °C	27 °C	16 °C	27 °C
	1	0.13	0.208333	0.361111	0.434783	0.290323	0.285714	0.371429	0.444444	0.214286	0.263158	0.637363	0.567568
	2	0.17	0.28	0.388889	0.304348	0.290323	0.190476	0.382353	0.333333	0.178571	0.263158	0.697248	0.565217
	3	0.29	0.16	0.324324	0.217391	0.290323	0.25	0.457143	0.5	0.241379	0.210526	0.666667	0.564516
	4											0.701923	0.5
	5											0.611765	0.631579
	p value	0.759751		0.583244		0.157329		0.710572		0.247343		0.00705786
	% of increase	9.88701		-10.9653		-16.6226		5.52086		16.1778		-14.6633
Fig. 5b-c	Raw data of the number of PBs per nucleus in 4-d-old PBC grown under Rc10 and Rc50 at 12oC, 16oC, 21oC and 27oC.
	PBC	12°C	Rc10										PBC	16°C	Rc10										PBC	21°C	Rc10											PBC	27°C	Rc10
	Repeats	A	B	C	D	E	F	G	H	I	J		Repeats	A	B	C	D	E	F	G	H	I	J		Repeats	A	B	C	D	E	F	G	H	I	J			Repeats	A	B	C	D	E	F	G	H	I	J
	1	4	6	4	5	4	3	6	8	4	5		1	4	5	7	5	4	3	2	2	4	3		1	3	4	3	2	3	2	4	2	4	2			1	3	2	4	2	2	2	3	4	1	3
	2	5	6	3	6	3	6	4	5	8	3		2	3	5	2	3	3	2	3	3	5	5		2	3	2	3	3	2	3	4	2	3	2			2	1	1	2	3	3	2	4	2	6	4
	3	5	6	7	4	5	6	5	5	3	6		3	3	2	3	5	5	5	4	3	2	4		3	3	4	4	2	2	4	4	4	2	4			3	2	2	2	3	1	2	3	5	3	2
	4	5	6	8	6	5	6	6	5	6	7		4	2	4	2	4	4	4	3	5	6	4		4	4	3	3	2	3	5	5	4	2	3			4	2	2	2	1	1	3	1	4	1	4
	5	5	6	7	5	4	6	6	5	4	6		5	4	4	3	5	4	5	4	7	4	4		5	4	3	2	2	2	4	6	4	4	3			5	4	2	3	2	1	2	3	3	2	2
	6	5	5	7	5	3	6	4	5	5	7		6	4	4	4	5	4	3	5	3	4	7		6	3	2	3	4	2	4	2	3	4	3			6	3	2	2	3	3	3	3	3	2	2
	7	4	5	5	4	8	6	3	4	6	4		7	4	5	8	4	3	6	3	5	4	3		7	3	3	4	4	3	4	3	4	2	2			7	3	2	2	2	2	4	1	4	4	3
	8	5	5	6	6	7	5	7	4	5	5		8	4	3	4	5	4	5	2	9	5	3		8	3	4	5	3	4	5	5	3	4	4			8	1	2	1	2	3	2	1	2	3	2
	9	5	7	4	8	2	5	5	7	7	4		9	4	5	5	6	5	3	4	5	3	2		9	3	3	4	4	3	4	3	4	3	4			9	1	2	2	3	2	4	2	3	3	3
	10	4	7	4	4	6	4	6	6	4	6		10	5	4	6	4	4	2	4	4	4			10	3	3	3	4		2	4	5	2	4			10	2	2	2	4	3	3	1	1	2	3
	Avg	4.7	5.9	5.5	5.3	4.7	5.3	5.2	5.4	5.2	5.3		Avg	3.7	4.1	4.4	4.6	4	3.8	3.4	4.6	4.1	3.88889		Avg	3.2	3.1	3.4	3	2.66667	3.7	4	3.5	3	3.1			Avg	2.2	1.9	2.2	2.5	2.1	2.7	2.2	3.1	2.7	2.8
	≥ 5	7	10	6	7	5	8	7	8	6	7		≥ 4	7	8	6	9	8	5	5	6	8	5		≥ 3	10	8	9	6	5	8	9	8	6	7			<3	6	10	8	5	6	5	5	3	5	4
	%	70	100	60	70	50	80	70	80	60	70		%	70	80	60	90	80	50	50	60	80	50		%	100	80	90	60	50	80	90	80	60	70			%	60	100	80	50	60	50	50	30	50	40
	PBC	12°C	Rc50										PBC	16°C	Rc50										PBC	21°C	Rc50											PBC	27°C	Rc50
	Repeats	JD-A	JD-B	JD-C	JD-D	JD-E	JD-F	JD-G	JD-H				Repeats	JD-A	JD-B	JD-C	JD-D	JD-E	JD-F	JD-G	JD-H				Repeats	JD-A	JD-B	JD-C	JD-D	JD-E	JD-F	JD-G	JD-H					Repeats	EC-A	EC-B	ST-A	ST-B	TD-A	TD-B	DC-A	DC-B
	1	4	5	6	5	5	4	5	5				1	5	4	3	6	5	7	6	5				1	5	5	4	4	7	5	7	5					1	4	4	4	4	4	5	5	5
	2	5	6	5	3	7	5	5	4				2	7	4	7	5	3	5	6	4				2	3	7	5	5	7	9	5	4					2	2	5	3	5	4	3	5	4
	3	6	6	6	5	5	5	6	4				3	6	5	5	5	5	5	5	5				3	6	5	5	4	5	7	4	5					3	3	3	4	5	3	2	4	4
	4	3	5	6	4	4	4	5	5				4	7	6	5	6	5	6	3	3				4	7	6	4	5	6	5	5	4					4	3	5	3	3	3	3	4	6
	5	6	5	6	6	5	6	6	4				5	7	6	6	5	5	5	6	4				5	6	7	6	5	6	4	9	7					5	4	7	3	3	5	4	3	3
	6	7	4	6	6	5	5	6	7				6	5	7	6	7	3	6	5	5				6	8	7	4	5	5	6	6	7					6	4	2	3	4	2	5	4	5
	7	6	7	6	7	5	8	7	5				7	5	4	7	5	4	5	7	4				7	7	7	6	6	6	5	6	8					7	4	6	3	4	3	6	5	4
	8	4	5	7	7	5	4	4	5				8	6	5	6	6	4	5	5	4				8	6	6	6	3	4	6	5	5					8	4	5	3	2	5	3	5	4
	9	8	5	5	5	6	5	7	4				9	5	5	6	4	5	5	6	5				9	3	5	7	6	4	6	7	5					9	3	4	5	5	6	6	3	4
	10	6	6	6	5	5	6	6	5				10	4	7	6	5	6	6	3	7				10	7	5	6	6	3	7	6	7					10	3	4	5	3	3	4	4	4
	Avg	5.5	5.4	5.9	5.3	5.2	5.2	5.7	4.8				Avg	5.7	5.3	5.7	5.4	4.5	5.5	5.2	4.6				Avg	5.8	6	5.3	4.9	5.3	6	6	5.7					Avg	3.4	4.5	3.6	3.8	3.8	4.1	4.2	4.3
	>4	7	9	10	8	9	7	9	6				>4	9	7	9	9	6	10	8	5				>4	8	10	7	7	7	9	9	8					≤4	10	5	8	7	7	6	6	7
	%	70	90	100	80	90	70	90	60				%	90	70	90	90	60	100	80	50				%	80	100	70	70	70	90	90	80					%	100	50	80	70	70	60	60	70
Fig. 5b	PBC Rc10
Percentage of Nuclei	Cut-off	≥ 5	≥ 4	≥ 3	<3
with indicated number of PBs	Repeats	12 oC	16oC	21 oC	27oC
	1	70	70	100	60
	2	100	80	80	100
	3	60	60	90	80
	4	70	90	60	50
	5	50	80	50	60
	6	80	50	80	50
	7	70	50	90	50
	8	80	60	80	30
	9	60	80	60	50
	10	70	50	70	40
	Avg	71	67	76	57
	s.e.	4.33333	4.72582	4.98888	6.33333
	PBC Rc50
	Cut-off	>4	>4	>4	≤4
	Repeats	12 oC	16oC	21 oC	27oC
	1	70	90	80	100
	2	90	70	100	50
	3	100	90	70	80
	4	80	90	70	70
	5	90	60	70	70
	6	70	100	90	60
	7	90	80	90	60
	8	60	50	80	70						Fig.5c Comparison of the number of PBs per nucleus at 12oC, 16oC, 21oC and 27oC.
	Avg	81.25	78.75	81.25	70						Ordinary one-way ANOVA, Tukey’s HSD, n = 10 biological replicates
	s.e.	4.7949	6.10547	3.98098	5.34522						Tukey's multiple comparisons test	Mean Diff.	95.00% CI of diff.	Below threshold?	Summary	Adjusted P Value
											PBC 12oC Rc10 vs. PBC 16oC Rc10	1.19	0.6489 to 1.731	Yes	****	<0.0001
Fig. 5c		PBC Rc10				PBC Rc50					PBC 12oC Rc10 vs. PBC 21oC Rc10	1.98	1.439 to 2.521	Yes	****	<0.0001
Number of PBs per nucleus	Seedling	12°C	16°C	21°C	27°C	12°C	16°C	21°C	27°C		PBC 12oC Rc10 vs. PBC 27oC Rc10	2.81	2.269 to 3.351	Yes	****	<0.0001
in PBC	1	4.7	3.7	3.2	2.2	5.5	5.7	5.8	3.4		PBC 12oC Rc10 vs. PBC 12oC Rc50	-0.125	-0.6989 to 0.4489	No	ns	0.9972
	2	5.9	4.1	3.1	1.9	5.4	5.3	6	4.5		PBC 12oC Rc10 vs. PBC 16oC Rc50	0.0125	-0.5614 to 0.5864	No	ns	>0.9999
	3	5.5	4.4	3.4	2.2	5.9	5.7	5.3	3.6		PBC 12oC Rc10 vs. PBC 21oC Rc50	-0.375	-0.9489 to 0.1989	No	ns	0.4593
	4	5.3	4.6	3	2.5	5.3	5.4	4.9	3.8		PBC 12oC Rc10 vs. PBC 27oC Rc50	1.288	0.7136 to 1.861	Yes	****	<0.0001
	5	4.7	4	2.66667	2.1	5.2	4.5	5.3	3.8		PBC 16oC Rc10 vs. PBC 21oC Rc10	0.79	0.2489 to 1.331	Yes	***	0.0006
	6	5.3	3.8	3.7	2.7	5.2	5.5	6	4.1		PBC 16oC Rc10 vs. PBC 27oC Rc10	1.62	1.079 to 2.161	Yes	****	<0.0001
	7	5.2	3.4	4	2.2	5.7	5.2	6	4.2		PBC 16oC Rc10 vs. PBC 12oC Rc50	-1.315	-1.889 to -0.7411	Yes	****	<0.0001
	8	5.4	4.6	3.5	3.1	4.8	4.6	5.7	4.3		PBC 16oC Rc10 vs. PBC 16oC Rc50	-1.178	-1.751 to -0.6036	Yes	****	<0.0001
	9	5.2	4.1	3	2.7						PBC 16oC Rc10 vs. PBC 21oC Rc50	-1.565	-2.139 to -0.9911	Yes	****	<0.0001
	10	5.3	3.88889	3.1	2.8						PBC 16oC Rc10 vs. PBC 27oC Rc50	0.0975	-0.4764 to 0.6714	No	ns	0.9994
	Avg	5.25	4.05889	3.26667	2.44	5.375	5.2375	5.625	3.9625		PBC 21oC Rc10 vs. PBC 27oC Rc10	0.83	0.2889 to 1.371	Yes	***	0.0002
											PBC 21oC Rc10 vs. PBC 12oC Rc50	-2.105	-2.679 to -1.531	Yes	****	<0.0001
											PBC 21oC Rc10 vs. PBC 16oC Rc50	-1.968	-2.541 to -1.394	Yes	****	<0.0001
											PBC 21oC Rc10 vs. PBC 21oC Rc50	-2.355	-2.929 to -1.781	Yes	****	<0.0001
											PBC 21oC Rc10 vs. PBC 27oC Rc50	-0.6925	-1.266 to -0.1186	Yes	**	0.0078
											PBC 27oC Rc10 vs. PBC 12oC Rc50	-2.935	-3.509 to -2.361	Yes	****	<0.0001
											PBC 27oC Rc10 vs. PBC 16oC Rc50	-2.798	-3.371 to -2.224	Yes	****	<0.0001
											PBC 27oC Rc10 vs. PBC 21oC Rc50	-3.185	-3.759 to -2.611	Yes	****	<0.0001
											PBC 27oC Rc10 vs. PBC 27oC Rc50	-1.523	-2.096 to -0.9486	Yes	****	<0.0001
											PBC 12oC Rc50 vs. PBC 16oC Rc50	0.1375	-0.4674 to 0.7424	No	ns	0.9963
											PBC 12oC Rc50 vs. PBC 21oC Rc50	-0.25	-0.8549 to 0.3549	No	ns	0.8974
											PBC 12oC Rc50 vs. PBC 27oC Rc50	1.413	0.8076 to 2.017	Yes	****	<0.0001
											PBC 16oC Rc50 vs. PBC 21oC Rc50	-0.3875	-0.9924 to 0.2174	No	ns	0.4853
											PBC 16oC Rc50 vs. PBC 27oC Rc50	1.275	0.6701 to 1.880	Yes	****	<0.0001
											PBC 21oC Rc50 vs. PBC 27oC Rc50	1.663	1.058 to 2.267	Yes	****	<0.0001

## Sheet: Fig.6
Source Data Figure 6
Fig. 6a,c	Raw data of the number of PB per nucleus in 4-d-old PBs per nucleus in cotyledon mesophyll cell, guard cell and pavement cell grown under Rc10 at 16oC and 27oC in BCY.
	16°C	BCY
	Cotyledon Pavement Cell										Cotyledon Mesophyll Cell										Cotyledon Guard Cell
	Replicates	Repeat 1	Repeat 2	Repeat 3	Repeat 4	Repeat 5	Repeat 6	Repeat 7	Repeat 8		Replicates	Repeat 1	Repeat 2	Repeat 3	Repeat 4	Repeat 5	Repeat 6	Repeat 7	Repeat 8		Replicates	Repeat 1	Repeat 2	Repeat 3	Repeat 4	Repeat 5	Repeat 6	Repeat 7	Repeat 8
	1	10	25	12	10	8	15	9	9		1	5	2	7	9	2	6	10	5		1	2	1	1	1	2	1	1	1
	2	18	13	17	13	10	12	7	10		2	4	5	4	4	5	7	8	6		2	1	1	1	2	1	1	1	1
	3	13	11	9	6	9	20	13	11		3	6	6	4	6	6	7	7	6		3	0	1	1	1	1	0	1	1
	4	21	20	16	15	7	7	11	9		4	4	5	7	3	5	7	7	3		4	0	1	1	0	1	0	1	1
	5	18	13	10	12	9	10	15	14		5	4	3	6	6	7	6	7	7		5	1	3	1	1	1	0	1	1
	6	11	15	12	11	11	11	15	12		6	2	6	2	4	8	8	8	7		6	0	1	1	1	1	0	2	1
	7	14	12	8	7	7	8	15	8		7	5	9	5	7	5	9	9	5		7	1	1	1	1	1	1	1	1
	8	8	14	14	9	10	18	12	10		8	5	5	7	8	8	11	8	5		8	1	1	1	1	1	1	1	1
	9	6	11	15	6	6	10	15	13		9	6	3	3	7	4	11	9	5		9	0	1	1	1	1	2	1	1
	10	10	10	12	10	4	16	10	8		10	5	4	3	8	5	9	8	5		10	0	1	1	1	1	2	1	1
	Avg	12.9	14.4	12.5	9.9	8.1	12.7	12.2	10.4		Avg	4.6	4.8	4.8	6.2	5.5	8.1	8.1	5.4		Avg	0.6	1.2	1	1	1.1	0.8	1.1	1
	>=9	8	10	9	7	5	8	9	8		>=4	9	7	7	9	9	10	10	9		n=1	4	9	10	8	9	4	9	10
	27°C	BCY
	Cotyledon Pavement Cell										Cotyledon Mesophyll Cell										Cotyledon Guard Cell
	Replicates	Repeat 1	Repeat 2	Repeat 3	Repeat 4	Repeat 5	Repeat 6	Repeat 7	Repeat 8		Replicates	Repeat 1	Repeat 2	Repeat 3	Repeat 4	Repeat 5	Repeat 6	Repeat 7	Repeat 8		Replicates	Repeat 1	Repeat 2	Repeat 3	Repeat 4	Repeat 5	Repeat 6	Repeat 7	Repeat 8
	1	8	17	9	13	11	7	17	15		1	3	8	7	4	2	4	3	4		1	1	2	1	1	1	1	1	2
	2	5	11	8	12	7	8	7	6		2	6	8	5	2	2	4	2	5		2	1	1	2	1	1	1	1	0
	3	14	10	9	19	6	10	13	5		3	3	5	5	4	2	3	3	3		3	1	1	1	0	1	1	1	1
	4	7	14	5	7	7	10	14	7		4	6	6	8	4	4	4	2	4		4	1	1	1	0	1	1	1	1
	5	16	9	8	9	14	8	6	6		5	2	7	5	3	4	5	3	4		5	1	1	3	1	1	1	1	1
	6	6	10	8	12	14	14	5	5		6	4	10	5	4	2	6	3	8		6	1	1	1	1	1	2	1	1
	7	16	9	8	11	13	9	11	8		7	5	7	3	3	4	4	5	4		7	1	1	1	1	1	2	1	0
	8	5	12	9	14	7	8	8	10		8	4	10	7	4	4	4	3	4		8	1	1	1	0	1	2	2	0
	9	15	9	9	22	10	8	8	6		9	5	8	2	3	5	3	2	9		9	1	1	1	1	1	1	1	1
	10	7	16	6	11	17	7	11	7		10	4	7	4	5	3	6	4	3		10	1	1	1	0	4	1	1	1
	Avg	9.9	11.7	7.9	13	10.6	8.9	10	7.5		Avg	4.2	7.6	5.1	3.6	3.2	4.3	3	4.8		Avg	1	1.1	1.3	0.6	1.3	1.3	1.1	0.8
	>=9	4	10	4	9	6	4	5	2		>=4	7	10	8	6	5	8	2	8		n=1	10	9	8	6	9	7	9	6
Fig. 6a	16°C	BCY					27°C	BCY
Percentage of Nuclei	Celll type	Mesophyll cell	Guard cell	Pavement cell			Celll type	Mesophyll cell	Guard cell	Pavement cell
with indicated number of condensates	Replicates	n>=3	n=1	n>=4			Replicates	n>=3	n=1	n<4
	1	90	40	80			1	70	100	40
	2	70	90	100			2	100	90	100
	3	70	100	90			3	80	80	40
	4	90	80	70			4	60	60	90
	5	90	90	50			5	50	90	60
	6	100	40	80			6	80	70	40
	7	100	90	90			7	20	90	50
	8	90	100	80			8	80	60	20
	Avg	87.5	78.75	80			Avg	67.5	80	55
	s.e.	4.11877	8.75	5.34522			s.e.	8.60855	5.34522	9.63624
Fig. 6b-c	Raw data of the number of PB per nucleus in 4-d-old PBs per nucleus in cotyledon mesophyll cell, guard cell, and pavement cell grown under Rc10 at 16oC and 27oC in PBC.
	16°C	PBC
	Epidermal cell												Mesophyll Cell										Guard Cell
	Replicates	Repeat 1	Repeat 2	Repeat 3	Repeat 4	Repeat 5	Repeat 6	Repeat 7	Repeat 8	Repeat 9	Repeat 10		Replicates	Repeat 1	Repeat 2	Repeat 3	Repeat 4	Repeat 5	Repeat 6	Repeat 7	Repeat 8		Replicates	Repeat 1	Repeat 2	Repeat 3	Repeat 4	Repeat 5	Repeat 6	Repeat 7	Repeat 8
	1	4	5	7	5	4	3	2	2	4	3		1	3	3	5	2	4	4	3	3		1	1	1	2	1	1	2	1	1
	2	3	5	2	3	3	2	3	3	5	5		2	2	3	3	2	4	2	4	2		2	2	1	1	1	1	1	1	1
	3	3	2	3	5	5	5	4	3	2	4		3	3	4	3	3	2	3	3	3		3	1	2	1	1	1	2	1	1
	4	2	4	2	4	4	4	3	5	6	4		4	5	3	3	4	4	3	4	4		4	2	1	2	1	1	0	1	1
	5	4	4	3	5	4	5	4	7	4	4		5	2	4	4	5	3	3	3	3		5	1	1	1	1	1	0	1	1
	6	4	4	4	5	4	3	5	3	4	7		6	4	3	3	3	3	3	3	3		6	1	2	2	1	2	1	2	1
	7	4	5	8	4	3	6	3	5	4	3		7	4	3	2	4	3	2	3	4		7	1	1	1	1	1	1	1	1
	8	4	3	4	5	4	5	2	9	5	3		8	5	4	5	4	4	3	3	3		8	1	1	1	1	1	2	1	1
	9	4	5	5	6	5	3	4	5	3	2		9	4	3	4	3	5	3	3	3		9	1	2	2	1	2	1	1	1
	10	5	4	6	4	4	2	4	4	4			10	5	3	4	3	3	2	3	4		10	2	2	1	1	1	1	2	1
	Avg	3.7	4.1	4.4	4.6	4	3.8	3.4	4.6	4.1	3.88889		Avg	3.7	3.3	3.6	3.3	3.5	2.8	3.2	3.2		Avg	1.3	1.4	1.4	1	1.2	1.1	1.2	1
	≥ 3	9	9	8	10	10	8	8	9	9	8		≥3	8	10	9	8	9	7	10	9		n=1	7	6	6	10	8	5	8	10
	27°C	PBC
	Epidermal cell												Mesophyll Cell										Guard Cell
	Replicates	Repeat 1	Repeat 2	Repeat 3	Repeat 4	Repeat 5	Repeat 6	Repeat 7	Repeat 8	Repeat 9	Repeat 10		Replicates	Repeat 1	Repeat 2	Repeat 3	Repeat 4	Repeat 5	Repeat 6	Repeat 7	Repeat 8		Replicates	Repeat 1	Repeat 2	Repeat 3	Repeat 4	Repeat 5	Repeat 6	Repeat 7	Repeat 8
	1	3	2	4	2	2	2	3	4	1	3		1	3	4	3	2	3	2	3	3		1	1	1	1	1	1	1	1	1
	2	1	1	2	3	3	2	4	2	6	4		2	2	3	4	4	5	3	3	5		2	1	1	1	1	1	1	1	2
	3	2	2	2	3	1	2	3	5	3	2		3	3	3	4	3	3	1	2	5		3	1	2	1	2	1	1	1	1
	4	2	2	2	1	1	3	1	4	1	4		4	2	3	4	2	4	4	3	5		4	1	0	1	1	1	1	2	1
	5	4	2	3	2	1	2	3	3	2	2		5	2	1	4	2	3	2	4	7		5	1	1	2	1	1	1	1	1
	6	3	2	2	3	3	3	3	3	2	2		6	2	2	4	3	4	2	3	5		6	2	1	1	1	1	1	1	1
	7	3	2	2	2	2	4	1	4	4	3		7	2	4	3	2	3	2	4	2		7	1	1	1	1	1	1	1	1
	8	1	2	1	2	3	2	1	2	3	2		8	4	3	1	2	4	3	4	4		8	1	1	1	1	1	1	1	1
	9	1	2	2	3	2	4	2	3	3	3		9	3	2	1	1	2	2	4	5		9	1	3	1	1	1	1	1	1
	10	2	2	2	4	3	3	1	1	2	3		10	3	3	3	3	2	2	4	4		10	1	1	1	2	1	2	1	1
	Avg	2.2	1.9	2.2	2.5	2.1	2.7	2.2	3.1	2.7	2.8		Avg	2.6	2.8	3.1	2.4	3.3	2.3	3.4	4.5		Avg	1.1	1.2	1.1	1.2	1	1.1	1.1	1.1
	<3	6	10	8	5	6	5	5	3	5	4		≥3	5	7	8	4	8	3	9	9		n=1	9	7	9	8	10	9	9	9
Fig. 6b	16°C	PBC					27°C	PBC
Percentage of nuclei	Celll type	Mesophyll cell	Guard cell	Pavement cell			Celll type	Mesophyll cell	Guard cell	Pavement cell
with indicated number of condensates	Replicates	n≥3	n=1	n≥3			Replicates	n≥3	n=1	n<3
	1	80	70	90			1	50	90	60
	2	100	60	90			2	70	70	100
	3	90	60	80			3	80	90	80
	4	80	100	100			4	40	80	50
	5	90	80	100			5	80	100	60
	6	70	50	80			6	30	90	50
	7	100	80	80			7	90	90	50
	8	90	100	90			8	90	90	30
	9			90			9			50
	10			88.8889			10			40
	Avg	87.5	75	88.8889			Avg	66.25	87.5	57
	s.e.	3.65963	6.54654	2.33069			s.e.	8.22398	3.13392	6.33333
Fig. 6c		Mesophyll Cell				Guard Cell				Pavement cell
Number of condensates		BCY		PBC		BCY		PBC		BCY		PBC
per nucleus in three cell types	Replicates	16 °C	27 °C	16 °C	27 °C	16 °C	27 °C	16 °C	27 °C	16 °C	27 °C	16 °C	27 °C
in BCY and PBC	1	4.6	4.2	3.7	2.6	0.6	1	1.3	1.1	12.9	9.9	3.7	2.2
	2	4.8	7.6	3.3	2.8	1.2	1.1	1.4	1.2	14.4	11.7	4.1	1.9
	3	4.8	5.1	3.6	3.1	1	1.3	1.4	1.1	12.5	7.9	4.4	2.2
	4	6.2	3.6	3.3	2.4	1	0.6	1	1.2	9.9	13	4.6	2.5
	5	5.5	3.2	3.5	3.3	1.1	1.3	1.2	1	8.1	10.6	4	2.1
	6	8.1	4.3	2.8	2.3	0.8	1.3	1.1	1.1	12.7	8.9	3.8	2.7
	7	8.1	3	3.2	3.4	1.1	1.1	1.2	1.1	12.2	10	3.4	2.2
	8	5.4	4.8	3.2	4.5	1	0.8	1	1.1	10.4	7.5	4.6	3.1
	9											4.1	2.7
	10											3.88889	2.8
	Avg	5.9375	4.475	3.325	3.05	0.975	1.0625	1.2	1.1125	11.6375	9.9375	4.05889	2.44
	s.e.	0.504953	0.516427	0.0995526	0.251425	0.0674802	0.0905095	0.0566947	0.0226582	0.713126	0.655999	0.123273	0.119443
	p value	0.0623891		0.32643		0.451204		0.17377		0.101203		2.18138e-08
	Comparison of the number of PBs per nucleus in different cell types.
	Ordinary one-way ANOVA, Tukey’s HSD, n = 8-10 biological replicates
	Tukey's multiple comparisons test	Mean Diff.	95.00% CI of diff.	Below threshold?	Summary	Adjusted P Value
	BCY_meso vs. PBC_meso	2.613	1.104 to 4.121	Yes	****	<0.0001	A-B
	BCY_meso vs. BCY_guard	4.963	3.454 to 6.471	Yes	****	<0.0001	A-C
	BCY_meso vs. PBC_guard	4.738	3.229 to 6.246	Yes	****	<0.0001	A-D
	BCY_meso vs. BCY_pave	-5.7	-7.208 to -4.192	Yes	****	<0.0001	A-E
	BCY_meso vs. PBC_pave	1.878	0.4467 to 3.308	Yes	**	0.004	A-F
	PBC_meso vs. BCY_guard	2.35	0.8418 to 3.858	Yes	***	0.0004	B-C
	PBC_meso vs. PBC_guard	2.125	0.6168 to 3.633	Yes	**	0.0017	B-D
	PBC_meso vs. BCY_pave	-8.313	-9.821 to -6.804	Yes	****	<0.0001	B-E
	PBC_meso vs. PBC_pave	-0.735	-2.166 to 0.6958	No	ns	0.6471	B-F
	BCY_guard vs. PBC_guard	-0.225	-1.733 to 1.283	No	ns	0.9977	C-D
	BCY_guard vs. BCY_pave	-10.66	-12.17 to -9.154	Yes	****	<0.0001	C-E
	BCY_guard vs. PBC_pave	-3.085	-4.516 to -1.654	Yes	****	<0.0001	C-F
	PBC_guard vs. BCY_pave	-10.44	-11.95 to -8.929	Yes	****	<0.0001	D-E
	PBC_guard vs. PBC_pave	-2.86	-4.291 to -1.429	Yes	****	<0.0001	D-F
	BCY_pave vs. PBC_pave	7.578	6.147 to 9.008	Yes	****	<0.0001	E-F
